# Supplementary material for: Fitness effects of altering gene expression noise in Saccharomyces cerevisiae
Source: eLife. 2018 Aug 20;7:e37272. doi: 10.7554/eLife.37272 (PMC6133559; doi:10.7554/eLife.37272)
Supplement: Supplementary file 4. [file elife-37272-supp4.zip]

Archive with 11 entries (11 files):
- Clean.Data.txt
- CoExtractions_Formated.txt
- DELTA.ANALYSIS.ROBUSTNESS.txt
- DILUTION.txt
- StandardCurveSunrise.txt
- TEMPLATE.FITNESS.txt
- TEMPLATE.FIX.HO.NATIVE.txt
- TEMPLATE.FIX.txt
- TEMPLATE.GLUCOSE.txt
- TIME.POINTS.txt
- DoublingTimes.csv
