# Supplementary material for: Fitness effects of altering gene expression noise in Saccharomyces cerevisiae
Source: eLife. 2018 Aug 20;7:e37272. doi: 10.7554/eLife.37272 (PMC6133559; doi:10.7554/eLife.37272)
Supplement: Supplementary file 4. [file elife-37272-supp4.zip › Clean.Data.txt]

ID	STRAIN	MUTATION	CLONE	YFP.CONSTRUCT	ENVIRONMENT	GROWTH	DAY	REP	REP.UNIQUE	PLATE	ROW	COL	POSITION	BLOCK	STACK	DEPTH	ORDER	FLOW.RUN	BLOCKxROW	COUNTS.INITIAL	COUNTS.GATES	COUNTS.SINGLES	COUNTS.FINAL	FSC.KURTOSIS	WIDTH	FSC.MEDIAN.INITIAL	FSC.MAD.INITIAL	FL1.MEDIAN.INITIAL	FL1.MAD.INITIAL	YFP.MEDIAN.INITIAL	YFP.MAD.INITIAL	YFP.SD.INITIAL	INTERCEPT.INITIAL	SLOPE.INITIAL	THETA	YFP.MEDIAN.ROT	YFP.MAD.ROT	YFP.SD.ROT	FSC.MEDIAN.FINAL	FSC.MAD.FINAL	YFP.MEDIAN.FINAL	YFP.MAD.FINAL	YFP.SD.FINAL	log.YFP.MEDIAN	log.YFP.MAD	log.YFP.SD
CTRL	Y1002	CONTROL	1	PLATE.CONTROL	GLUCOSE	SHAKER	1	1	1	1	A	1	A01	1	1	1	1	1	1	8222	6348	2785	2623	-0.767449618235398	54	5.75286400147666	0.200522950538488	5.15766525196954	0.224346114113377	0.897724672766522	0.0217420212655073	0.0218481301264059	0.742517933995255	0.0269790383939945	0.0269724955203193	0.896989888421316	0.0216696317956075	0.0213756922482353	5.75280407051877	0.200368385891446	0.862218250219906	0.0607323692356493	0.059122933838503	-0.14824684985542	0.0703445525355853	0.0687549026763207
58	Y1893	m89	2	HO	GLUCOSE	SHAKER	1	1	1	1	A	2	A02	1	1	1	1	1	1	10796	8512	3458	3246	-0.746728680067423	53	5.72115328111553	0.196898027532672	5.05087255283354	0.212835462315766	0.884428802332328	0.018197558997032	0.0189489174875081	0.7256862330267	0.0277466030895568	0.0277394859142511	0.883503592645096	0.0177481299591655	0.0183795271860043	5.72139229280854	0.197331652245554	0.825941254642958	0.0458257655758555	0.0462896034267164	-0.191231628292326	0.0552473156913455	0.0560024670700475
3	Y1980	m131	1	FUSION	GLUCOSE	SHAKER	1	1	1	1	A	3	A03	1	1	1	1	1	1	4926	3824	1714	1640	-0.58879735479392	52	5.6745024454517	0.172854171662388	5.34836424357439	0.186919622304975	0.942404088030493	0.0173016266476875	0.0170036162930204	0.87131298420208	0.0125281651584087	0.0125275097677346	0.942175346768475	0.0172641549460825	0.016894477801656	5.67439458319424	0.17288122083554	1.01582953955641	0.0690036114324717	0.0685499159966246	0.0157055580498802	0.0684967406345672	0.0669520162132039
77	Y1004	mBarry	2	ANCESTOR	GLUCOSE	SHAKER	1	1	1	1	A	4	A04	1	1	1	1	1	1	7365	5669	2123	1995	-0.724346518856776	53	5.72311319147652	0.191788905643959	5.19055019139008	0.210977923102362	0.907022364176971	0.0193147842647485	0.0186432157680493	0.806051714685609	0.0176426092081733	0.0176407790606815	0.906536316263067	0.0188075408021994	0.0184152074519018	5.72302921646049	0.191432200504445	0.890310777344339	0.0573683705456807	0.0558154145610277	-0.116184689180554	0.0646583752547103	0.0625383799958462
63	Y1999	m154	2	HO	GLUCOSE	SHAKER	1	1	1	1	A	5	A05	1	1	1	1	1	1	12869	9782	4314	3998	-0.810234673944149	53	5.73717116175386	0.209067233451704	5.2767534976844	0.220465198165356	0.921529155624088	0.0175550804715492	0.0180756822193255	0.777020278247723	0.0251881760718097	0.0251828512677807	0.921024801249397	0.0175144282246348	0.0175459441685872	5.73692161852868	0.20894906879538	0.937161663960907	0.0593458120089288	0.0592597374495096	-0.0648994783102712	0.0633894648980538	0.0632593461965898
CTRL	Y1002	CONTROL	1	PLATE.CONTROL	GLUCOSE	SHAKER	1	1	1	1	A	6	A06	1	1	1	1	1	1	7266	5467	2151	1992	-0.741788376579275	53	5.72296116512906	0.192831353585741	5.1857149316405	0.198356790598948	0.907318778030058	0.0184623337909522	0.0179407885895353	0.812205137106236	0.0166196551364642	0.0166181252020838	0.907177627108363	0.0183785212767693	0.01773086007815	5.72291089395181	0.192939421394549	0.892274218251148	0.056253614217859	0.0538254817217652	-0.11398177409387	0.0634140994806413	0.0602981554744815
40	Y3172	TATA.132	2	FUSION	GLUCOSE	SHAKER	1	1	1	1	A	7	A07	1	1	1	1	1	1	2013	1360	623	572	-0.501548411521322	51	5.61028557151175	0.123759706142873	4.46123582916149	0.149261539533743	0.793717840270436	0.0186281918189285	0.0184086129080307	0.634462785886876	0.0283862652539892	0.0283786445758798	0.793623957981391	0.0180228195661512	0.0180889775989203	5.61086721571831	0.124595416284235	0.661285604567403	0.0232700556706972	0.0231478495554879	-0.413569463968202	0.035133714193732	0.0347341155222037
72	Y2651	TATA.129	1	HO	GLUCOSE	SHAKER	1	1	1	1	A	8	A08	1	1	1	1	1	1	11670	9003	3891	3609	-0.734408887826576	53	5.72797370955869	0.199254407946247	4.86623415691193	0.218390590559624	0.851438178142007	0.0191338254676878	0.0194420404743965	0.643397199296666	0.036320169992779	0.036304211979961	0.850426595240746	0.0181086970675465	0.0184569671493414	5.72729833924494	0.199419462993861	0.751604305398153	0.0356397799577882	0.0362494856479248	-0.285545283148758	0.0475637441266712	0.0480017299803411
7	Y1970	m160	1	FUSION	GLUCOSE	SHAKER	1	1	1	1	A	9	A09	1	1	1	1	1	1	7272	5800	2658	2582	-0.625671139346569	53	5.68714889598759	0.18034241094888	5.4003281302344	0.192559937836842	0.949429627747932	0.0168723997726699	0.0166026049645535	0.881088517525729	0.0120167612053237	0.0120161828384374	0.948743467507334	0.0166909595815087	0.0164912667906735	5.68701981409304	0.180642736713297	1.04302764273511	0.0710378616665487	0.0706167622284857	0.0421276784812358	0.0675104319116015	0.0671080062836187
53	Y1898	m75	1	HO	GLUCOSE	SHAKER	1	1	1	1	A	10	A10	1	1	1	1	1	1	10944	8384	3563	3323	-0.806122245081459	53	5.73803496114128	0.204080231767168	4.51477347399751	0.249455668570028	0.786333922764025	0.0292398534038767	0.028854472189647	0.548542982191089	0.0414411801571943	0.0414174812729024	0.785679002005942	0.028341878355262	0.0279969198415192	5.73767819574452	0.204991012705447	0.6515567879035	0.033199945718593	0.0335323261685968	-0.428390721360155	0.0511595661843162	0.0508635289482909
CTRL	Y1002	CONTROL	1	PLATE.CONTROL	GLUCOSE	SHAKER	1	1	1	1	A	11	A11	1	1	1	1	1	1	10868	8448	3471	3218	-0.776258420722194	53	5.74220335045803	0.199345578776257	5.20791967456218	0.211913652188032	0.906936483309887	0.0179031505254398	0.018296124321714	0.805629033603886	0.0176426092081744	0.0176407790606815	0.906502375704138	0.0176043162351677	0.0180542940363693	5.74181467552364	0.199552705674531	0.890207139498072	0.0537775834497481	0.0544368471294221	-0.116301102651704	0.0606588806398929	0.0611310934467413
8	Y1988	m91	1	FUSION	GLUCOSE	SHAKER	1	1	1	1	A	12	A12	1	1	1	1	1	1	7297	5722	2460	2378	-0.732310254255339	53	5.69435727318467	0.190949533470574	5.36010751486966	0.201494327638619	0.941216329243797	0.0165708987008725	0.0167475908166965	0.879340731994339	0.0108661248813517	0.0108656972475143	0.940905243524485	0.0166106740884847	0.0166491274915813	5.69401562648191	0.191207047443113	1.01072941704623	0.066662802018914	0.0659264704370817	0.0106722645808616	0.0660763000392307	0.065204306488036
66	Y1897	m66	1	HO	GLUCOSE	SHAKER	1	1	1	1	B	1	B01	1	1	1	1	1	2	13807	10591	4353	4075	-0.89134694212954	53	5.74132654251338	0.220556652172678	4.82473095019008	0.261863866887406	0.841064824646297	0.0260546564309644	0.0263771578203864	0.573723622420982	0.0465643610837507	0.0465307505658649	0.840243829789537	0.0242953686719513	0.0250427233747702	5.74081106190681	0.220811105635828	0.73232949860088	0.0442459437672947	0.0451756398182458	-0.311524731600402	0.0603837861761845	0.0612370743370229
43	Y1949	m142	1	HO	GLUCOSE	SHAKER	1	1	1	1	B	2	B02	1	1	1	1	1	2	10771	8465	3400	3179	-0.761080126409938	53	5.71187468702236	0.194490891695104	5.1630420469142	0.209961441223247	0.904266775479418	0.0186186580114582	0.0186271698174449	0.764048122254248	0.0245486221089116	0.0245436926061555	0.903460336767494	0.0181186776758901	0.0181603143219229	5.71188381220502	0.194652913677929	0.881029016058854	0.0542530547555923	0.0531682912550282	-0.126664718220717	0.0616324566256541	0.0604721741438283
CTRL	Y1002	CONTROL	1	PLATE.CONTROL	GLUCOSE	SHAKER	1	1	1	1	B	3	B03	1	1	1	1	1	2	9000	6810	2626	2463	-0.760588643492241	53	5.74379110267842	0.199525133184089	5.19674252706002	0.210653023559256	0.905372826760969	0.0185545998883003	0.0186582824464173	0.790081860686586	0.020072277005447	0.0200695819748398	0.904811408125094	0.0182859449670905	0.0183641799636849	5.74378849071361	0.1996352646616	0.885078388684437	0.0555612508048691	0.0544911867548044	-0.122079063112047	0.0628929449302593	0.0616236465837393
21	Y1982	m154	1	FUSION	GLUCOSE	SHAKER	1	1	1	1	B	4	B04	1	1	1	1	1	2	9101	7225	2963	2881	-0.719062495294614	53	5.70857300404813	0.193146392957959	5.4927813352009	0.197374985060407	0.963190206417198	0.0155028477241652	0.0154588634568952	0.890212553672446	0.0127838695752863	0.0127831732323885	0.962687741586579	0.0150240131728209	0.0153121094390956	5.70856270118372	0.193474331621551	1.10561588641389	0.0717849784088669	0.0724530208793255	0.100402542970988	0.0646591308637709	0.0653018117058901
73	Y2653	TATA.132	1	HO	GLUCOSE	SHAKER	1	1	1	1	B	5	B05	1	1	1	1	1	2	11824	9192	3449	3248	-0.784880147369497	53	5.7364315606237	0.20200970630502	3.96593039721793	0.255223038245993	0.692752133089126	0.0319245251096081	0.033248078918971	0.286561515935886	0.0708089363327252	0.0706909479750624	0.690633052759936	0.028834375360544	0.0310514509469585	5.73608497027628	0.201469548682934	0.571960295936127	0.0164447733746134	0.0171888600167966	-0.558685702714026	0.0287560672499036	0.0298813311145279
76	Y1002	mBarry	1	ANCESTOR	GLUCOSE	SHAKER	1	1	1	1	B	6	B06	1	1	1	1	1	2	13899	10725	4374	4108	-0.800943276091017	54	5.73375683048821	0.200383062821193	5.19640694450531	0.215808499374802	0.906888382214921	0.0173004730085767	0.0178210914460191	0.771266225532062	0.0236532801603503	0.0236488704798892	0.906224591758364	0.0167506096932962	0.0173669829837933	5.73355067007891	0.200154332775854	0.88935995164993	0.0511623886717954	0.0520263947298373	-0.117253231058012	0.0575968894670255	0.058615120836967
14	Y1978	m221	1	FUSION	GLUCOSE	SHAKER	1	1	1	1	B	7	B07	1	1	1	1	1	2	8354	6778	2951	2882	-0.766336281957747	53	5.70961757361748	0.195755521902617	5.45250250739235	0.210363116061834	0.956027243658463	0.016590641414791	0.0162594007230461	0.874276183581969	0.0143181323481702	0.0143171540202511	0.955642806139851	0.0163278442940165	0.0160748002252627	5.70927066555156	0.195963907963308	1.07314236684362	0.0731589853151984	0.0721135861629021	0.0705911359471557	0.0681643148721104	0.0668851794398718
CTRL	Y1002	CONTROL	1	PLATE.CONTROL	GLUCOSE	SHAKER	1	1	1	1	B	8	B08	1	1	1	1	1	2	9229	7059	2846	2638	-0.775977249388083	53	5.74757686721681	0.204442347286748	5.1958913350675	0.220948351251456	0.90629965158868	0.0193278304815156	0.0194562133577869	0.770350605705246	0.0236532801603514	0.0236488704799033	0.905854526395805	0.019035127573389	0.0190290673685349	5.74699800959546	0.204302097972634	0.888234176935845	0.0580273985867863	0.057053266972951	-0.118519858378534	0.0651691442628303	0.0642017324990248
47	Y1954	m160	1	HO	GLUCOSE	SHAKER	1	1	1	1	B	9	B09	1	1	1	1	1	2	14000	10844	4714	4451	-0.755802243984634	53	5.72287978862581	0.199420065187294	5.14432196338084	0.212776203613821	0.900081244054899	0.0181475278529008	0.0183560417691506	0.737630060358271	0.0283862652539897	0.0283786445758759	0.899590094126754	0.0177739075958461	0.0177293598435514	5.7226733086482	0.199364098788782	0.869663322773124	0.0511035964848383	0.050860114361642	-0.139649127549898	0.0589156875825232	0.0583719615478658
2	Y978	NULL	1	NULL	GLUCOSE	SHAKER	1	1	1	1	B	10	B10	1	1	1	1	1	2	11807	6609	2345	2169	-0.921880114852166	53	5.76988665857129	0.237722066236402	3.20951501454263	0.3509483027154	0.554048720429387	0.0595404765332274	0.0669069048972025	0.727430911226172	-0.030049496819703	-0.0300404570960929	0.554814888763891	0.0599379223493032	0.0666947889850525	5.76882729420907	0.238894525516376	0.524736282739035	0.0115596152291682	0.0124327461026009	-0.644859461187077	0.0220710286421929	0.0233543296324597
30	Y1965	mBarry	2	FUSION	GLUCOSE	SHAKER	1	1	1	1	B	11	B11	1	1	1	1	1	2	9798	7786	3091	2980	-0.747117336497159	53	5.70628442164884	0.19189936797208	5.44151525424508	0.203071033549082	0.953169112747668	0.0160579828566795	0.0159738131985981	0.884598055483055	0.0120167612053237	0.0120161828384559	0.952573630756046	0.0158822247931236	0.0158506711468491	5.70639662919159	0.191776503850764	1.05954500087282	0.0700286597819874	0.0699559590134963	0.0578395703163056	0.0655979945577614	0.0654458516482822
44	Y1952	m184	1	HO	GLUCOSE	SHAKER	1	1	1	1	B	12	B12	1	1	1	1	1	2	13602	10390	4058	3906	-0.797692011275188	53	5.74586104181365	0.208447385250222	4.09770829196451	0.282413232035372	0.711430602946641	0.040521300250024	0.0415378546936943	0.361374868508986	0.0609231117651884	0.0608479045861343	0.709915051894396	0.0386401354486695	0.0402387031681745	5.74668934511322	0.20880181821484	0.583707067775421	0.025396466186936	0.0260258721338075	-0.538356018283293	0.0435401324083954	0.0440592226852454
10	Y1986	m76	1	FUSION	GLUCOSE	SHAKER	1	1	1	1	C	1	C01	1	1	1	1	1	3	4120	3098	1308	1234	-0.623191048030813	52	5.65680658791647	0.156619618988414	4.60290062113153	0.213969998319599	0.811494696577542	0.0284608431201457	0.0296753129302555	0.700119923362613	0.019688630234033	0.0196860867778536	0.811237824211502	0.0279564292956814	0.0295402958609098	5.65642178894958	0.156250499141747	0.685136023637333	0.040081671948201	0.0423354897586418	-0.378137886333971	0.0585862071205756	0.0611965398780084
28	Y1967	m156	2	FUSION	GLUCOSE	SHAKER	1	1	1	1	C	2	C02	1	1	1	1	1	3	6440	5299	2172	2126	-0.679042252883526	53	5.69236918065502	0.184738997589627	5.49319725657749	0.198464716848554	0.964493041214972	0.0160627337824275	0.0158819863951017	0.914282825578377	0.0088206182774002	0.00882038953032818	0.964157007585169	0.0157258555524161	0.0158178146572046	5.69223797387527	0.184534685614809	1.11261685552865	0.0760015834384163	0.0762627306315773	0.106714768043424	0.06817954956296	0.0680082670441597
71	Y2605	TATA.81	1	HO	GLUCOSE	SHAKER	1	1	1	1	C	3	C03	1	1	1	1	1	3	11337	8677	3377	3168	-0.755702404781509	54	5.72578222260599	0.201662755505763	4.59804598868877	0.218541686437437	0.803240779405515	0.0191331489302232	0.0196686515528985	0.556425423867752	0.0431059628085942	0.0430792937931185	0.801832332550531	0.0182728820773464	0.0182796005882093	5.72572790040104	0.201957723713092	0.671992358131561	0.0245180368901497	0.0243816003906059	-0.397508311408173	0.0364111743587538	0.0362015172886015
49	Y1903	m91	2	HO	GLUCOSE	SHAKER	1	1	1	1	C	4	C04	1	1	1	1	1	3	12249	9579	4400	4091	-0.870436845269802	53	5.74807556119549	0.224200645258241	5.12905796592151	0.246472866488472	0.89496529011079	0.0198438738184886	0.0202484642064146	0.692080038060028	0.0352962047716307	0.0352815581213675	0.894236988203193	0.018672193596751	0.0192101199219626	5.74786910244997	0.224442353902009	0.854499223663495	0.0523926505969524	0.0525089638252072	-0.157239684954118	0.0608461604824455	0.0614288888518718
CTRL	Y1002	CONTROL	1	PLATE.CONTROL	GLUCOSE	SHAKER	1	1	1	1	C	5	C05	1	1	1	1	1	3	9099	6850	2760	2501	-0.785478127249926	53	5.74879019294376	0.203689705999713	5.2119130861781	0.22555791225989	0.908172414655546	0.017854781571915	0.0188019584614784	0.756017193811815	0.0264673463001817	0.0264611685910233	0.907249211964025	0.0176673379232592	0.0182527092861102	5.74855155256455	0.204295786402733	0.892493994351647	0.0539718978477352	0.0549191780770608	-0.113735494368745	0.0606472767267839	0.0617197800337905
11	Y1987	m76	2	FUSION	GLUCOSE	SHAKER	1	1	1	1	C	6	C06	1	1	1	1	1	3	2906	2261	1001	972	-0.660641024938779	52	5.68512159856013	0.183818093617722	4.64053111081656	0.232722019596436	0.815601239729463	0.0282372910257135	0.0293709157463684	0.627307047964844	0.0331205214348111	0.0331084186718638	0.815332900552663	0.0281096169712748	0.0288910650451684	5.68560980961812	0.183917137836824	0.691167767737866	0.0422839735340303	0.0435045389588376	-0.369372695397623	0.0610719058099145	0.0620146909709029
57	Y1892	m89	1	HO	GLUCOSE	SHAKER	1	1	1	1	C	7	C07	1	1	1	1	1	3	8001	6125	2434	2272	-0.80895322275072	53	5.71673809903171	0.200708948246214	5.05865563652145	0.227205106862454	0.885053375943749	0.0198054450054985	0.0202497836956059	0.68546926064108	0.0349122369864162	0.0348980629243969	0.883621729109036	0.0187554151950589	0.0193480816706012	5.7164032697024	0.200069823738125	0.826242711577356	0.0484386875086755	0.0488519883073405	-0.19086671037654	0.0584711249245698	0.0590156619010241
24	Y1924	m63	2	FUSION	GLUCOSE	SHAKER	1	1	1	1	C	8	C08	1	1	1	1	1	3	5811	4471	1894	1830	-0.684751522696878	53	5.6971808895392	0.186364655380735	5.29802843879914	0.203325511359062	0.929426911452351	0.0169157217318347	0.0169014026022619	0.824542672294688	0.0184098488693319	0.0184077694546167	0.928676263615429	0.0166936415930569	0.0166264031802886	5.69708447401327	0.185997949217094	0.964130827885415	0.06100298018747	0.0607755475218329	-0.0365282807321287	0.0628444677336334	0.0625125706577985
68	Y1992	m156	2	HO	GLUCOSE	SHAKER	1	1	1	1	C	9	C09	1	1	1	1	1	3	9704	7691	3231	3043	-0.873996389064739	53	5.73458622895406	0.217400471485757	5.28649913360353	0.222649457104308	0.922788385577917	0.0169499830221193	0.0175543162724931	0.815015572505815	0.0187934767687256	0.0187912646515964	0.92205766278792	0.0166246776789803	0.0172317480944697	5.73390179147813	0.217706028009855	0.940708674396591	0.0575252768204793	0.0587592439596837	-0.0611217788321285	0.0615529088831541	0.0624569143788419
CTRL	Y1002	CONTROL	1	PLATE.CONTROL	GLUCOSE	SHAKER	1	1	1	1	C	10	C10	1	1	1	1	1	3	11570	9101	3570	3355	-0.887932944017441	53	5.77110736060234	0.219008155771068	5.23193320201846	0.225494380224804	0.907945417838977	0.0183637165374476	0.0182955396541591	0.785463745023326	0.021223253209912	0.0212200675657507	0.907210251598978	0.0177780976096225	0.0179148379756304	5.77028552258316	0.219227307892682	0.89237436499391	0.0548009665559892	0.0545136915304591	-0.113869542750846	0.0615969425226234	0.0609906434434158
EMPTY	Y2814	m76.m90.TATA.26	1	SINGLE	GLUCOSE	SHAKER	1	1	1	1	C	11	C11	1	1	1	1	1	3	338	NA	NA	NA	NA	NA	NA	NA	NA	NA	NA	NA	NA	NA	NA	NA	NA	NA	NA	NA	NA	NA	NA	NA	NA	NA	NA
25	Y1927	m66	1	FUSION	GLUCOSE	SHAKER	1	1	1	1	C	12	C12	1	1	1	1	1	3	7073	5706	2647	2587	-0.750049299676723	53	5.69708193668751	0.189423996686368	5.17235977394756	0.204131704624529	0.907665910789907	0.017692684168218	0.0176465015122324	0.799577997807001	0.0205838152412268	0.0205809089041364	0.907149304862874	0.0170230008834172	0.0173076477333059	5.69723478573986	0.189559251899921	0.878504190116912	0.0559501127563325	0.0571379278909255	-0.138197547198776	0.0607586266355418	0.0616517479097628
59	Y1900	m90	1	HO	GLUCOSE	SHAKER	1	1	1	1	D	1	D01	1	1	1	1	1	4	13333	10487	4052	3847	-0.762913454739937	53	5.72895812655	0.202136137034422	5.01290889846228	0.21789819155939	0.875877370593513	0.0195880026301726	0.0200290124515228	0.724247051918875	0.0264673463001815	0.0264611685910233	0.875174919465025	0.0190411373239176	0.0195224483295989	5.72847837815512	0.20162312134817	0.805375429652592	0.0455919715014977	0.0461133927485424	-0.216446738042061	0.0565271211215296	0.0571368684913074
CTRL	Y1002	CONTROL	1	PLATE.CONTROL	GLUCOSE	SHAKER	1	1	1	1	D	2	D02	1	1	1	1	1	4	10274	7754	3018	2812	-0.765755113989893	53	5.73839318487288	0.201093539992046	5.20528693697832	0.21476762749185	0.908626766922616	0.0191574483280864	0.0197676607823718	0.797113324204431	0.0194328689452909	0.0194304233132124	0.907673686984487	0.0186587137153611	0.0194946709312444	5.73838757217568	0.201026344437809	0.893799726556932	0.0581386216971478	0.0586361172816025	-0.112273548520723	0.064785826711285	0.0658699767300124
31	Y3163	TATA.26	1	FUSION	GLUCOSE	SHAKER	1	1	1	1	D	3	D03	1	1	1	1	1	4	3935	2974	1190	1127	-0.608246307917854	52	5.63518707867673	0.141464889206475	4.57534192569675	0.156930518835471	0.81108573432837	0.0176602611413823	0.0172118245625665	0.645972470770723	0.0264673463001817	0.0264611685910233	0.810547371223077	0.017069943234761	0.0168364839182864	5.6347879858497	0.140782587572449	0.700006722203173	0.0217313616782407	0.0214093008715967	-0.362439965133104	0.0325268159884377	0.0321982943858365
74	Y3016	m156	1	ANCESTOR	GLUCOSE	SHAKER	1	1	1	1	D	4	D04	1	1	1	1	1	4	10565	8619	3371	3159	-0.770014643587904	53	5.73211942427211	0.199795115605138	5.27948899283963	0.20704163971996	0.921871824566863	0.0160865571412829	0.0165944270849164	0.825873025823263	0.0167475224499165	0.016745956934414	0.921373036179658	0.0156232063357517	0.0163566674953331	5.73199542863805	0.199686794733304	0.938354357757402	0.0541057424741222	0.0557195356748155	-0.0636276211916946	0.0577352015518322	0.0592751763953609
12	Y1984	m75	1	FUSION	GLUCOSE	SHAKER	1	1	1	1	D	5	D05	1	1	1	1	1	4	4565	3489	1598	1559	-0.722840874129834	53	5.68350451835764	0.186382825772649	4.98125977667814	0.212182333383895	0.876198703850737	0.0217347487045871	0.0211796502268097	0.756104742954915	0.0228858744240796	0.0228818800859412	0.875621269195007	0.0212352524599071	0.0208310072278495	5.68348418217821	0.186814327104067	0.793805620913292	0.0548195752772538	0.0549599254615575	-0.234022965252689	0.0659821611601814	0.065162057135799
65	Y1958	m63	2	HO	GLUCOSE	SHAKER	1	1	1	1	D	6	D06	1	1	1	1	1	4	9201	7094	2864	2681	-0.790183914062998	53	5.72650796942838	0.198009394121542	4.96865569801821	0.23236141509263	0.867287407738356	0.0214609592742686	0.0215484921957832	0.699604766883486	0.0292818313970859	0.0292734667021568	0.866341582989074	0.020791310882428	0.0209693933830174	5.72632501047781	0.197914934874564	0.784978631505418	0.0467593280113112	0.0463961072516328	-0.242098782582434	0.0593773989803252	0.058841175980324
CTRL	Y1002	CONTROL	1	PLATE.CONTROL	GLUCOSE	SHAKER	1	1	1	1	D	7	D07	1	1	1	1	1	4	8108	6262	2229	2069	-0.805959577044563	53	5.74166519704088	0.201279834343299	5.19663760233441	0.208862117159318	0.905160406596521	0.0200955335395893	0.0196287376006349	0.809735911112663	0.0166196551364642	0.0166181252020838	0.904842083248009	0.0195482932191457	0.0194249341075676	5.7418673327655	0.201227506815078	0.885170824458211	0.0595467174131611	0.0574245291180723	-0.121974630613875	0.066914807886382	0.0649980590017581
1	Y1002	CONTROL	1	HO	GLUCOSE	SHAKER	1	1	1	1	D	8	D08	1	1	1	1	1	4	8980	6879	2478	2298	-0.841241808909967	53	5.74752405646185	0.217655109572196	5.20385918643872	0.235082657438013	0.90647771890646	0.0174131910011723	0.0180083382512669	0.745532876509271	0.0280024652034718	0.0279951493789151	0.906218356008013	0.017269442405066	0.0173404027109697	5.74766867175574	0.217252982166953	0.889340955304968	0.0526618797157212	0.0521287686058869	-0.117274591052893	0.0591323734512268	0.0586423802299432
34	Y3166	TATA.81	1	FUSION	GLUCOSE	SHAKER	1	1	1	1	D	9	D09	1	1	1	1	1	4	4623	3637	1637	1591	-0.607171424104112	52	5.6704054362527	0.171019260246963	4.93786879656386	0.186835906537868	0.870085236811765	0.0172893284111775	0.0171774252776349	0.759167857814557	0.0195607492698985	0.0195582550455422	0.86924328515101	0.0169757033574289	0.0169120984324522	5.67000342562661	0.170449046384083	0.791524097513874	0.0382869980158837	0.0386818451035872	-0.233794954750075	0.0483729759360383	0.0486033151467036
62	Y1998	m154	1	HO	GLUCOSE	SHAKER	1	1	1	1	D	10	D10	1	1	1	1	1	4	9969	7815	3119	2885	-0.785524431525179	53	5.73527225769494	0.198846020921021	5.26736887681854	0.203379353894137	0.919262503148143	0.0170266366986616	0.0173522614712397	0.832010948140438	0.0152131496269667	0.0152119761465177	0.918597489133439	0.0170262141579747	0.0171606085053106	5.73496410113803	0.198897882549824	0.928937803710628	0.0571984311627158	0.0568695362016609	-0.0737134921289845	0.0613673701024202	0.061266053670181
54	Y1899	m75	2	HO	GLUCOSE	SHAKER	1	1	1	1	D	11	D11	1	1	1	1	1	4	13466	10432	4492	4223	-0.819493890044485	54	5.74902014409438	0.211482628851909	4.62263878114374	0.259845897615101	0.805161922535043	0.0281090244201279	0.0278115591773701	0.52052058925623	0.049511277773345	0.0494708804093099	0.804089001236681	0.0262571275422487	0.026444975696465	5.74841063158439	0.212126308640538	0.675058348864721	0.0357886737289695	0.0357159108691898	-0.392956149083018	0.0529491297942818	0.0525946541255587
CTRL	Y1002	CONTROL	1	PLATE.CONTROL	GLUCOSE	SHAKER	1	1	1	1	D	12	D12	1	1	1	1	1	4	8829	6740	2758	2576	-0.766739081791449	53	5.72908282626631	0.200929162362197	5.19471825972502	0.212018352871365	0.90806189792645	0.018842517564928	0.0189528604971345	0.78940284471922	0.0207117014722163	0.020708740636449	0.906786810169122	0.0183859613987392	0.0186244583638975	5.72891790101198	0.20076434547536	0.891076519196176	0.0564377356119571	0.0560935014699614	-0.11532497507105	0.0632628876582645	0.0630158681742447
46	Y2001	m184	3	HO	GLUCOSE	SHAKER	1	1	1	1	E	1	E01	2	1	1	1	2	1	13663	10678	4590	4297	-0.785031872629646	54	5.76075636972381	0.201331187012022	5.21341680832101	0.222035299042104	0.905923257379317	0.018548097140694	0.0189284369026195	0.763030914413957	0.0248044412564198	0.0247993560708104	0.904933736429553	0.018408158346223	0.0184652961243413	5.76042871157277	0.201278596898526	0.885447142375992	0.0557131321809239	0.0548502141668872	-0.121662515945211	0.0628794230790621	0.0619915786469075
4	Y1989	m142	1	FUSION	GLUCOSE	SHAKER	1	1	1	1	E	2	E02	2	1	1	1	2	1	9228	7436	3099	3031	-0.76354710479553	53	5.71017916090458	0.195731665449716	5.42819474845677	0.212295494369936	0.950512264861339	0.0163160903892244	0.0163922596766168	0.848309460203969	0.0178983534101897	0.0178964425253414	0.949827445626384	0.0158914200262262	0.0161121718228152	5.7099179375194	0.195512075604176	1.04765215041966	0.0686170466967313	0.06902626698345	0.0465516132635382	0.0650532610536341	0.0655861305852516
52	Y1960	m76	2	HO	GLUCOSE	SHAKER	1	1	1	1	E	3	E03	2	1	1	1	2	1	10301	7931	3390	3220	-0.800255363114848	53	5.74307602969795	0.220542172886148	4.08177910607483	0.299818051314425	0.708140159078933	0.0404251878762258	0.0425778694721706	0.288934022835181	0.0729933112631627	0.0728640874245657	0.705862999865473	0.0393440356752141	0.0405768328670359	5.74246166490381	0.220313494514403	0.581089426948946	0.0246564297942085	0.0258202459422574	-0.54285061512351	0.0425245995762059	0.0437779219513279
CTRL	Y1002	CONTROL	1	PLATE.CONTROL	GLUCOSE	SHAKER	1	1	1	1	E	4	E04	2	1	1	1	2	1	8251	6270	2445	2246	-0.873786861812031	53	5.75771138224319	0.221405859517506	5.21029176024548	0.230355172371175	0.907026389893987	0.019845400959037	0.0195798562666564	0.776728929083505	0.0226300785434156	0.0226262166213084	0.906706702256362	0.0196621410456706	0.0191701549390217	5.75738371866728	0.221267659300302	0.890831471921366	0.0601288408633699	0.0578345860698923	-0.115600014280221	0.067565593333355	0.0649071245632711
67	Y1991	m156	1	HO	GLUCOSE	SHAKER	1	1	1	1	E	5	E05	2	1	1	1	2	1	5633	4336	1699	1584	-0.939275877410169	53	5.74408475993962	0.225807437052688	5.35369689655581	0.302086909974887	0.927159441022963	0.0260196362867185	0.0376437974829852	0.790558305589209	0.0237811837991036	0.0237767022122125	0.926773645524641	0.0257670649375846	0.0374095066318988	5.74402597316437	0.225619157631208	0.95727317424929	0.0896561154264034	0.167079088784266	-0.0436664835028324	0.094938595848045	0.153021823028438
60	Y1901	m90	2	HO	GLUCOSE	SHAKER	1	1	1	1	E	6	E06	2	1	1	1	2	1	9353	7293	2734	2544	-0.820411295753406	53	5.72674340031552	0.208406647285155	5.00645320473656	0.229938318442384	0.87519601426865	0.019892414363425	0.0194766098664079	0.700179329148625	0.0305612933714443	0.0305517840253822	0.874268169360684	0.0186149868165514	0.0187502188470664	5.72639140505647	0.208669027227886	0.80321619709303	0.0439524679111664	0.0441072245887544	-0.219131364686063	0.054706335567448	0.0547711666303942
16	Y1974	m89	1	FUSION	GLUCOSE	SHAKER	1	1	1	1	E	7	E07	2	1	1	1	2	1	6828	5424	2383	2306	-0.704781539002851	53	5.70298253183783	0.191514617968433	5.3555252016227	0.204376045268188	0.939497640450217	0.0165817095200222	0.0168456652195584	0.841069880784633	0.017258997220506	0.0172572838637084	0.938814424899456	0.0165254589999909	0.0166025453268285	5.70282469051494	0.191189311305499	1.00244324654906	0.0640776444405155	0.0654669794259718	0.00244026667492899	0.0644416478583845	0.0648725306971762
18	Y1976	m90	1	FUSION	GLUCOSE	SHAKER	1	1	1	1	E	8	E08	2	1	1	1	2	1	5669	4577	2128	2088	-0.754756408735763	53	5.7019527696132	0.197807148060684	5.32548692813543	0.212592406235312	0.934416331488385	0.0169825007304732	0.0166952174201162	0.818506780173989	0.0203280447940748	0.0203252454394915	0.934258768906626	0.0162307525962794	0.0163427215268881	5.70179119747653	0.197791706262178	0.984851050848053	0.0618291333684943	0.0618337664789216	-0.0152648688307843	0.0626941579367069	0.0625679341687055
CTRL	Y1002	CONTROL	1	PLATE.CONTROL	GLUCOSE	SHAKER	1	1	1	1	E	9	E09	2	1	1	1	2	1	8603	6486	2730	2481	-0.809174827217724	54	5.74829968837427	0.208436980958642	5.20289680852953	0.225909672866639	0.907206124221982	0.0194869382044976	0.0195190074988089	0.760946367443021	0.0254440033936933	0.0254385147324396	0.906495152870185	0.0189796879661687	0.0190334204195244	5.74766992048535	0.207836621584657	0.890185087250079	0.0579455028402447	0.0569646992921502	-0.116325874674964	0.0650966450874264	0.0641614716431712
6	Y1969	m184	2	FUSION	GLUCOSE	SHAKER	1	1	1	1	E	10	E10	2	1	1	1	2	1	9044	7208	3270	3168	-0.840073803697833	53	5.71619913190204	0.204679010699751	5.46877696546551	0.21353899631258	0.957820890416109	0.0164169504374344	0.0162197503046477	0.886207403613288	0.0125281651584087	0.0125275097677346	0.957370926646783	0.0163117377301945	0.0160690485881234	5.71608475316403	0.204740408655654	1.0809432969448	0.0745868045420107	0.0727273710332744	0.0778340823226936	0.0686945107690574	0.0671256583217031
27	Y1966	m156	1	FUSION	GLUCOSE	SHAKER	1	1	1	1	E	11	E11	2	1	1	1	2	1	7797	6175	2637	2570	-0.706998371675844	53	5.70108204398303	0.186070478288703	5.50030578620278	0.189153817084845	0.965383698635478	0.0150719244283093	0.0153101904853799	0.933317075953443	0.00562465553637817	0.00562459622223721	0.965236198195314	0.0150601474143276	0.0152813919864967	5.70103935070158	0.185932757690058	1.117810657516	0.073370147739333	0.073450297925126	0.111371983633576	0.0653251916114894	0.0656352698094372
50	Y1961	V	1	HO	GLUCOSE	SHAKER	1	1	1	1	E	12	E12	2	1	1	1	2	1	12912	10245	4102	3882	-0.837829125951834	53	5.74204212167722	0.210418897530502	5.30969402787575	0.22300513996333	0.926493331191033	0.0173427536216916	0.0178294965547065	0.802425461827914	0.0216069242847839	0.0216035627627196	0.925909960446895	0.0167758397077304	0.0174349918000376	5.74177742865399	0.210265452015726	0.954193674492868	0.0600422592080962	0.0610720620715943	-0.0468886150517349	0.062915977637168	0.0640968004155949
CTRL	Y1002	CONTROL	1	PLATE.CONTROL	GLUCOSE	SHAKER	1	1	1	1	F	1	F01	2	1	1	1	2	2	9937	7642	2947	2732	-0.784292372254951	53	5.74559196450167	0.207824847179412	5.20788603950734	0.222515953987834	0.908095042099917	0.018344538917408	0.0190783758838593	0.778806687653667	0.0225021817151375	0.0224983848889806	0.907586771800094	0.0177006589205681	0.0186764693922014	5.74542028490229	0.207735897192819	0.893532012661465	0.055078038514924	0.0567430490128584	-0.11257311664338	0.0613761255370974	0.0634787641573387
26	Y1928	m66	2	FUSION	GLUCOSE	SHAKER	1	1	1	1	F	2	F02	2	1	1	1	2	2	7301	5810	2548	2460	-0.719679157802115	52	5.67173640300459	0.176104974522671	5.14839723711482	0.194473818028017	0.90666964724491	0.0183503419279921	0.0181417667032652	0.820136650719839	0.0168753903108697	0.0168737886667469	0.905805610597332	0.0177258277112425	0.0179370100820309	5.67185651863656	0.176254794938178	0.87409831508143	0.0581055919277631	0.0587058453125408	-0.142991313752345	0.0634407464170922	0.063548484970163
55	Y1956	m221	1	HO	GLUCOSE	SHAKER	1	1	1	1	F	3	F03	2	1	1	1	2	2	11985	9388	3759	3517	-0.809842424584742	54	5.74264737542271	0.21059872174857	5.23162248410658	0.224602663723736	0.912071510194006	0.0169605268566706	0.0176228662731	0.798272270475162	0.0198165118418868	0.0198139185101927	0.911372606028326	0.016874789593919	0.0172723276527508	5.74264657800603	0.21063690135478	0.905363340113633	0.0535113682048077	0.0540901225434545	-0.0994189350655129	0.0592865967728003	0.0597691855085299
2	Y978	NULL	1	NULL	GLUCOSE	SHAKER	1	1	1	1	F	4	F04	2	1	1	1	2	2	12586	6770	2570	2442	-0.840288631872571	54	5.76225115892675	0.230898967635158	3.21298610330712	0.366888063864327	0.557490983414068	0.0615512624628909	0.06696201562941	0.802926563411947	-0.0425936970167737	-0.0425679668638197	0.557435709327434	0.0626159175502872	0.0665376333905836	5.7628339401828	0.232011098768293	0.525252989829128	0.0124789481616131	0.0124046995710149	-0.643875247086276	0.0237285030134997	0.0233570046275641
56	Y1894	m123	1	HO	GLUCOSE	SHAKER	1	1	1	1	F	5	F05	2	1	1	1	2	2	13284	10161	4335	4069	-0.856828085350704	53	5.74378796899755	0.220964025167776	5.1818893007475	0.236221926998868	0.905241110353671	0.0188393990201101	0.0190720784207482	0.730438442442043	0.0304333427443938	0.030423952293068	0.904408198330379	0.0183244392959181	0.0182798530039548	5.74345584331629	0.220952411579738	0.883865423752632	0.0555843625184639	0.0541297380566522	-0.12345046350745	0.0623942331519966	0.0612659039041406
CTRL	Y1002	CONTROL	1	PLATE.CONTROL	GLUCOSE	SHAKER	1	1	1	1	F	6	F06	2	1	1	1	2	2	7462	5669	2146	1974	-0.808040398475352	53	5.73784597849631	0.20024109145364	5.19313293852751	0.210657579306679	0.905168501548604	0.0188240983687776	0.0192166967310435	0.806139033754045	0.017258997220506	0.017257283863702	0.904358025114141	0.0186853167721999	0.0189966807334538	5.73789254433953	0.200456176744429	0.883714756445174	0.0561211413883118	0.0564182751637295	-0.123620942123275	0.0635321237333562	0.0637240936737999
69	Y1993	mBarry	1	HO	GLUCOSE	SHAKER	1	1	1	1	F	7	F07	2	1	1	1	2	2	12891	10066	4034	3755	-0.786982668626083	54	5.74921129023948	0.206248123494937	5.31730056220953	0.225855416910872	0.926416899917309	0.0173853888249199	0.0179325329164385	0.798517701857375	0.0222463902617514	0.0222427214243298	0.925727554250794	0.016943296432952	0.0175197794321509	5.74915837774524	0.206245191206231	0.953545956228056	0.0600351451992101	0.0614095434279955	-0.0475676576956156	0.0625414405925921	0.0644244002123631
64	Y1896	m63	1	HO	GLUCOSE	SHAKER	1	1	1	1	F	8	F08	2	1	1	1	2	2	9869	7593	3165	2963	-0.831118208664085	53	5.75287167361585	0.215152086904359	4.9754547864454	0.239509630411613	0.866922071920552	0.0224580620215726	0.0221319782755044	0.66092221897474	0.0358081780079644	0.0357928850506613	0.866737040609032	0.0214036264936707	0.0212269478245161	5.75309722011298	0.215103905656259	0.785861960952201	0.0477785170981414	0.0475289261443388	-0.240974124174533	0.0605095603975808	0.0600297100131464
29	Y1964	mBarry	1	FUSION	GLUCOSE	SHAKER	1	1	1	1	F	9	F09	2	1	1	1	2	2	7488	5885	2305	2194	-0.640097252405957	52	5.66997990315382	0.174922811758969	5.36735307450618	0.187654236112992	0.94570818013519	0.0177524772922391	0.0170978730745525	0.900044581670649	0.00805357324796534	0.0080533991363834	0.945361130056233	0.0171231800357128	0.0170530876552781	5.66998617354097	0.174810667460916	1.02884722167385	0.0709519357539544	0.0702557171319922	0.0284389729925389	0.0687034119356362	0.0680889827239513
23	Y1923	m63	1	FUSION	GLUCOSE	SHAKER	1	1	1	1	F	10	F10	2	1	1	1	2	2	8137	6529	2855	2755	-0.767818634269578	52	5.68827918749684	0.190861067999106	5.28282595915353	0.210519757286052	0.92858475353934	0.0175628819678758	0.0171963238454093	0.804951051755404	0.0217348160504655	0.0217313944950538	0.927676200261368	0.0174381000815429	0.0168002887844387	5.68829088537501	0.191065098957545	0.960513551264865	0.062622208873729	0.0606464546321658	-0.0402871883203543	0.0654746281870069	0.0627769278086394
CTRL	Y1002	CONTROL	1	PLATE.CONTROL	GLUCOSE	SHAKER	1	1	1	1	F	11	F11	2	1	1	1	2	2	8688	6663	2633	2471	-0.921065278042125	54	5.76328420331268	0.225031719189902	5.23279796596052	0.221430287103841	0.90966620483245	0.0184408222501615	0.0181749490135097	0.80724987229208	0.0177704810187049	0.0177686107930087	0.909537696242974	0.017946151574195	0.0179013039413925	5.76320093765563	0.224848389307175	0.899585210055755	0.0556863486013311	0.0556317298787344	-0.105821499610432	0.0628748786014109	0.0616657206293771
37	Y3169	TATA.129	1	FUSION	GLUCOSE	SHAKER	1	1	1	1	F	12	F12	2	1	1	1	2	2	7997	6404	2803	2717	-0.693445834531856	52	5.68440815525949	0.186897812063315	5.19859661136044	0.195627667215479	0.913002916852565	0.0159165360466731	0.0161558950803778	0.819256860568259	0.0164917883663169	0.0164902934697643	0.91217410753026	0.015976443212119	0.0159299071276176	5.68458969745654	0.186833122476595	0.907913402416505	0.0506274715163131	0.051143206567864	-0.0966062767170125	0.0560133562937491	0.0559284238802347
22	Y1983	m154	2	FUSION	GLUCOSE	SHAKER	1	1	1	1	G	1	G01	2	1	1	1	2	3	8194	6431	2738	2649	-0.721536472877357	53	5.69775750030336	0.195537780540572	5.48125625755305	0.207639488401141	0.962228605374225	0.0158966987977576	0.0160812196087474	0.879918854528952	0.014445990521866	0.0144449857525873	0.961682115795444	0.0158876875261928	0.0158931788671512	5.69760709447118	0.195362616544846	1.10087029601895	0.0748405648515474	0.0748262643252933	0.0961010451868843	0.0682494040102223	0.0676072997715547
13	Y1985	m75	2	FUSION	GLUCOSE	SHAKER	1	1	1	1	G	2	G02	2	1	1	1	2	3	5170	4077	1933	1884	-0.714310804244634	53	5.69526622604209	0.194746724271968	4.99152159656786	0.205053583633209	0.87625208158739	0.0204152594895537	0.0199070044399879	0.765358014174234	0.0212232532099129	0.0212200675657507	0.875407375005363	0.0200821833959527	0.0195867255054299	5.69478857219228	0.194465386496497	0.793251666973538	0.0521152827908767	0.0508721818835959	-0.234689604578607	0.0627097187527746	0.0607603206505432
CTRL	Y1002	CONTROL	1	PLATE.CONTROL	GLUCOSE	SHAKER	1	1	1	1	G	3	G03	2	1	1	1	2	3	7142	5288	2066	1868	-0.756104731985988	54	5.74713392678482	0.207415262137617	5.20816311459168	0.22831388748427	0.908207257141829	0.0195014638960759	0.018965595764958	0.785499379585562	0.0213511428686882	0.0213478992980708	0.907614129181003	0.0185161686671652	0.0185896182434971	5.74659429377251	0.207916143214598	0.89361626456786	0.0570610213447468	0.0561369664659127	-0.112478833231183	0.0638187825217436	0.0629773706131342
39	Y3171	TATA.132	1	FUSION	GLUCOSE	SHAKER	1	1	1	1	G	4	G04	2	1	1	1	2	3	5391	4313	2011	1936	-0.636509759028734	53	5.68285107145765	0.184247829770304	4.51462078887951	0.201976872103365	0.793642729041732	0.0203043567120897	0.0205811530096781	0.619240320221297	0.030689244998233	0.0306796157577099	0.793089138161018	0.0196256813276346	0.0199644372059135	5.68308533654047	0.183986314532028	0.660611535491499	0.0248014804357171	0.02492509634619	-0.414589305814535	0.0374129796527423	0.0375968602399371
70	Y2550	TATA.26	1	HO	GLUCOSE	SHAKER	1	1	1	1	G	5	G05	2	1	1	1	2	3	13106	10267	4092	3884	-0.741127977626391	53	5.72154517691006	0.194713084284934	4.19916526218016	0.211207021241917	0.734035949503814	0.0212942865198863	0.0218578424129164	0.462484772664794	0.0474611610050543	0.0474255726921264	0.732913243878337	0.0202401181979754	0.0203921808179849	5.72048593914831	0.194800147097479	0.600243035512028	0.0159623853235314	0.0156922573413741	-0.510420646593615	0.0264423202006511	0.026124147859455
5	Y1968	m184	1	FUSION	GLUCOSE	SHAKER	1	1	1	1	G	6	G06	2	1	1	1	2	3	7457	5809	2622	2503	-0.775042460879274	53	5.70593209973102	0.19626741524455	5.47347529140047	0.204166272546793	0.958472231280954	0.0165574291159848	0.0159969060716322	0.911060193144704	0.00830925382699255	0.00830906260102832	0.958248367605833	0.0163983461643734	0.0159347899850093	5.70584706135734	0.196317066637848	1.08494469787415	0.0749793111897306	0.0728258751774629	0.0815290159921831	0.0688211483405665	0.0668884960875366
38	Y3170	TATA.129	2	FUSION	GLUCOSE	SHAKER	1	1	1	1	G	7	G07	2	1	1	1	2	3	5567	4408	1779	1711	-0.781917898914314	53	5.69397655255227	0.188876273927038	5.19351973787868	0.188712390783758	0.911341268282017	0.0165343349570398	0.0169637333725232	0.880770397307994	0.00536898434545196	0.00536893275758558	0.911239773554071	0.0162583613185863	0.0169401373044678	5.6939284060385	0.188751938902294	0.904942261255631	0.0513210880717519	0.0536158368384741	-0.0998841370350338	0.0565373300705724	0.0589602270937841
CTRL	Y1002	CONTROL	1	PLATE.CONTROL	GLUCOSE	SHAKER	1	1	1	1	G	8	G08	2	1	1	1	2	3	8050	6204	2403	2209	-0.859825387966376	53	5.75951978168189	0.220569875267452	5.20366101667531	0.232909968754847	0.906165097533568	0.0199367130983574	0.0200432794915272	0.756672913917591	0.0259556680561174	0.0259498416617245	0.90545496739334	0.0194349612954647	0.0194900120173741	5.75921854658614	0.220130459791706	0.887022331609161	0.0597285985704741	0.0582194828141795	-0.119885120428985	0.067005141212413	0.0655869391599245
48	Y1902	m91	1	HO	GLUCOSE	SHAKER	1	1	1	1	G	9	G09	2	1	1	1	2	3	12065	9321	3766	3503	-0.794605339942842	53	5.72996053686705	0.207559757853504	5.10472604410997	0.23223576743284	0.892126018903193	0.0197114873777196	0.0197104876140278	0.71114558933746	0.031584934730578	0.0315744378839746	0.891498044409645	0.0184137470944724	0.0189366652915363	5.72953151575475	0.207740648157759	0.846982485143458	0.0501669198372039	0.0505314035437348	-0.166075263241106	0.0589869250111857	0.0597210956316953
20	Y1972	m153	1	FUSION	GLUCOSE	SHAKER	1	1	1	1	G	10	G10	2	1	1	1	2	3	9956	7963	3254	3159	-0.762865462369951	53	5.70720470406366	0.186365661952281	5.50410369791127	0.189387755520853	0.963483643878517	0.0157247388886378	0.0154932800494009	0.927005053929206	0.00639167365476447	0.00639158661617518	0.963406828892212	0.0156612091445471	0.0154586449101275	5.70732741158455	0.186239007617547	1.10903224653818	0.0745328445564799	0.0733791361350958	0.103487785076407	0.0674708331838091	0.0660226318013492
9	Y2002	V	1	FUSION	GLUCOSE	SHAKER	1	1	1	1	G	11	G11	2	1	1	1	2	3	13301	10564	4415	4171	-0.82119420842055	53	5.73937136753854	0.209420904869887	5.29074449210403	0.220317742190063	0.92326852575334	0.0172462669206098	0.0177735572427674	0.801460393954345	0.0212232532099129	0.0212200675657559	0.922809967835551	0.0171476464409235	0.017396965246118	5.73913897837426	0.209440878705238	0.943310302549743	0.0592160918800969	0.0597187283709564	-0.0583599915692192	0.0628897491596571	0.0632654204648751
75	Y1141	m156	2	ANCESTOR	GLUCOSE	SHAKER	1	1	1	1	G	12	G12	2	1	1	1	2	3	7821	5937	2339	2144	-0.81312479584835	53	5.73881899003792	0.202410490613468	5.26644220555406	0.216608135145681	0.920745354752028	0.0188902027836184	0.0189587726588588	0.814360710918288	0.0185377242283498	0.0185356011869436	0.920298465750579	0.0186561406408696	0.0186950848097049	5.73875067888705	0.202720803276412	0.934684414424257	0.0639387936689452	0.0622454734327709	-0.0675463317893051	0.0682391149429254	0.0668640723554317
EMPTY	Y3028	m75_m75	1	DOUBLE	GLUCOSE	SHAKER	1	1	1	1	H	1	H01	2	1	1	1	2	4	373	NA	NA	NA	NA	NA	NA	NA	NA	NA	NA	NA	NA	NA	NA	NA	NA	NA	NA	NA	NA	NA	NA	NA	NA	NA	NA
35	Y3167	TATA.81	2	FUSION	GLUCOSE	SHAKER	1	1	1	1	H	2	H02	2	1	1	1	2	4	5145	4063	1907	1849	-0.682127515158396	53	5.6861534515562	0.195818224190558	4.9610507179319	0.189138414282553	0.871741456485804	0.0179678674033953	0.0174244679525111	0.807774123783081	0.0112496669756981	0.0112491924445007	0.871549842480425	0.0180135242275068	0.0173231653984406	5.68605067321394	0.195278527205712	0.79683407483823	0.0417871571025996	0.0404391623731481	-0.227108809019916	0.0521906629285172	0.0504195667240485
19	Y1977	m90	2	FUSION	GLUCOSE	SHAKER	1	1	1	1	H	3	H03	2	1	1	1	2	4	6580	5175	2181	2115	-0.761550691058423	52	5.68357921834611	0.193901104887049	5.31494949868806	0.19514381811334	0.934732224314572	0.0169911682459493	0.016945065140357	0.858440756113712	0.0134231380033548	0.0134223318939964	0.934361883649154	0.0168394280168451	0.0167916148648984	5.68323118968445	0.193323611488657	0.985242343229513	0.0639571049455041	0.0640967443201855	-0.0148676343358378	0.0652532926142583	0.0645612167758421
45	Y2000	m184	2	HO	GLUCOSE	SHAKER	1	1	1	1	H	4	H04	2	1	1	1	2	4	9135	7132	2914	2725	-0.823999921520912	53	5.7217578703649	0.206486036414085	5.24067901804819	0.216681662369438	0.915819204225171	0.0191171558907938	0.0186509055646778	0.794384888136663	0.0212232532099027	0.0212200675657403	0.914920217157552	0.0184202627795222	0.018273413113309	5.7215713840141	0.206832041707661	0.916772635459306	0.0603968567824562	0.059253923070415	-0.0868957813518203	0.0654697914980259	0.064432592598634
CTRL	Y1002	CONTROL	1	PLATE.CONTROL	GLUCOSE	SHAKER	1	1	1	1	H	5	H05	2	1	1	1	2	4	9262	6999	2909	2672	-0.833680477329567	54	5.75816257040736	0.211581353204453	5.21903803718013	0.225126334140476	0.908286111829552	0.0194171343798754	0.0198232152410383	0.789761157351339	0.0205838152412268	0.0205809089041364	0.907624539683919	0.0198339893441716	0.0194954550026318	5.75798612362719	0.211141401471475	0.89364832193779	0.0603514426796914	0.0590870616295448	-0.112442957144932	0.0681019392449918	0.0661591484131309
42	Y1895	m131	1	HO	GLUCOSE	SHAKER	1	1	1	1	H	6	H06	2	1	1	1	2	4	11648	8972	3621	3395	-0.808220031090133	53	5.72357551749084	0.202165196876409	5.13354529500681	0.231984644092263	0.898432323291052	0.0229636483710616	0.0233119125135762	0.73889032469767	0.0278745336906681	0.0278673176465787	0.897523832114232	0.0221698034020032	0.0228126039001341	5.72364274765475	0.202447643810254	0.863734744647544	0.0639032037781662	0.0627180045442348	-0.146489565824629	0.0735454755517024	0.0730471008652705
61	Y1996	m153	1	HO	GLUCOSE	SHAKER	1	1	1	1	H	7	H07	2	1	1	1	2	4	11291	8532	3212	2955	-0.807293746859028	53	5.74055847268737	0.216373090291691	5.26183599713969	0.219471081702195	0.918494326429365	0.0173672993504554	0.0180408360689056	0.814279654131625	0.0181540999527444	0.0181521059899824	0.918122554668905	0.0172264597334721	0.0177485118046657	5.74043366927315	0.21602558149209	0.927346880550718	0.0579566647812564	0.0586411793570152	-0.0754275864841507	0.062271719470327	0.0632285914909448
15	Y1962	m123	1	FUSION	GLUCOSE	SHAKER	1	1	1	1	H	8	H08	2	1	1	1	2	4	8091	6303	2697	2606	-0.663214073665906	53	5.69732012394126	0.182610562160544	5.43011132660262	0.192191291410865	0.953082160674164	0.0160165870382734	0.0159446545395692	0.901371561409725	0.00907630221569287	0.00907605299498625	0.952820271378593	0.0157480018176438	0.0158782432856133	5.69729147347064	0.182461551073207	1.06062567238262	0.0689251953004885	0.0695648100026055	0.0588589907280272	0.0649966047916531	0.065335639790477
51	Y1953	m76	1	HO	GLUCOSE	SHAKER	1	1	1	1	H	9	H09	2	1	1	1	2	4	13046	10406	4249	4037	-0.849269795221984	53	5.74177618675452	0.213892593127517	5.23323731810838	0.23491273339652	0.912955570720289	0.0180984344796334	0.0185427800015738	0.770534020588426	0.0248044412564198	0.0247993560708104	0.91246748169778	0.0175128012709752	0.0180203961825673	5.74163790402533	0.21442880608958	0.908850806638194	0.0560458513625111	0.0570127793430313	-0.095574327386212	0.0616513906121776	0.0626686150053109
CTRL	Y1002	CONTROL	1	PLATE.CONTROL	GLUCOSE	SHAKER	1	1	1	1	H	10	H10	2	1	1	1	2	4	11770	9285	3780	3594	-0.85219018907186	54	5.76103804519612	0.207742610893778	5.22386440078086	0.216088235556884	0.908231876388047	0.0190374343563229	0.0190409581760262	0.766069440865183	0.0246765312791862	0.0246715243384872	0.907654820475864	0.0187214411267201	0.0185472586918523	5.76106166328193	0.207813096684926	0.893741598812444	0.057613809985008	0.0563264098451045	-0.112338584956302	0.0647605249147569	0.0630517238822057
32	Y3164	TATA.26	2	FUSION	GLUCOSE	SHAKER	1	1	1	1	H	11	H11	2	1	1	1	2	4	4960	3905	1813	1713	-0.666114080571465	52	5.66701563640229	0.178335248422206	4.60220442856497	0.184116512186245	0.811901642872489	0.0182628895031871	0.0178398124123162	0.647395815876202	0.0262115054636744	0.0262055051263603	0.810977348974427	0.0180176616261527	0.0173462044328715	5.66650606037928	0.178525291973994	0.700555006098212	0.02303997705664	0.022067053634191	-0.361612796574153	0.03472172164356	0.0331813252983197
17	Y1975	m89	2	FUSION	GLUCOSE	SHAKER	1	1	1	1	H	12	H12	2	1	1	1	2	4	9639	7685	3182	3066	-0.738275313463066	53	5.6910946838263	0.192339907133245	5.33761695987985	0.204349579722743	0.937884883342169	0.0169230432250432	0.0164309476567869	0.860037261836835	0.0136788484167329	0.0136779953586392	0.937517762352518	0.0167241874885127	0.0162718252038461	5.69094208227816	0.192447933837231	0.997372064969507	0.0645251210221242	0.0633726805261935	-0.00263139413675826	0.0652747787055756	0.0632176266306217
CTRL	Y1002	CONTROL	1	PLATE.CONTROL	GLUCOSE	SHAKER	1	2	2	2	A	1	A01	1	1	1	1	3	1	10626	7950	3339	3083	-0.75893927704327	54	5.76811767196617	0.198332489038444	5.19790604302655	0.221250218683685	0.902289922686334	0.0202194505453735	0.0203336602584837	0.771756966722076	0.0226300785434156	0.0226262166213084	0.902073391116125	0.0207101217749986	0.0199759688736221	5.76795812138789	0.199229888963552	0.876916386408908	0.0612864378095333	0.0578737485835506	-0.131343631623894	0.0699158420116118	0.0660604699737894
58	Y1893	m89	2	HO	GLUCOSE	SHAKER	1	2	2	2	A	2	A02	1	1	1	1	3	1	15602	12241	5387	5047	-0.765332339027993	53	5.72251793067825	0.197483348281802	5.06421831235444	0.219916277598549	0.885820846957533	0.0196114646555165	0.019499554214386	0.711665497412267	0.0304333427443929	0.0304239522930644	0.884917095012166	0.0189444901129258	0.0188287869114392	5.72251131042988	0.197616607182468	0.82956648339402	0.0489767798906838	0.0479410344434487	-0.186852023806272	0.0590198186181781	0.0577469373280601
3	Y1980	m131	1	FUSION	GLUCOSE	SHAKER	1	2	2	2	A	3	A03	1	1	1	1	3	1	8864	6876	3033	2931	-0.667089777199424	52	5.67898065199673	0.174213750088703	5.36065588386676	0.186544836635761	0.943245868415998	0.0165446232418665	0.0163144452361871	0.880085272087195	0.0111218192487759	0.0111213607121721	0.943052803037664	0.0163807043058677	0.0162174847016072	5.67886723219081	0.174310811823296	1.01938268176771	0.0667636238864393	0.0659012994935023	0.0191972301270632	0.0657126730403515	0.0643428290790007
77	Y1004	mBarry	2	ANCESTOR	GLUCOSE	SHAKER	1	2	2	2	A	4	A04	1	1	1	1	3	1	10014	7467	3181	2890	-0.796139048385012	53	5.74093553178735	0.200261857002784	5.20866570182986	0.220210086025418	0.909006754375774	0.0202451274341927	0.0202006044330813	0.755590639942597	0.0267231905991137	0.0267168320556683	0.908013371405721	0.0195282446934789	0.0196889256938775	5.74046558722572	0.199931354123636	0.894847759809767	0.0605005350871187	0.060272471937911	-0.111101676033199	0.0670432486424929	0.0671693770870979
63	Y1999	m154	2	HO	GLUCOSE	SHAKER	1	2	2	2	A	5	A05	1	1	1	1	3	1	15940	12625	5465	5128	-0.789432828083035	52	5.71215115524882	0.194607483786032	5.26992135948321	0.203589312735991	0.923815729841324	0.0180696068019245	0.0179200722547986	0.80258529950024	0.0212232532099027	0.021220067565735	0.923025862021825	0.0178696005302009	0.0175605102461267	5.71200854362348	0.194774209439823	0.944059740614353	0.0621532988091688	0.0600791562130244	-0.057565830320291	0.0660779576971742	0.0637583508117954
CTRL	Y1002	CONTROL	1	PLATE.CONTROL	GLUCOSE	SHAKER	1	2	2	2	A	6	A06	1	1	1	1	3	1	8768	6717	2668	2482	-0.746894225301761	53	5.7464092097023	0.201919643697681	5.21088542866178	0.209693741996779	0.908824103380787	0.0192169994939555	0.0197488695106528	0.796420033627559	0.0195607492698996	0.0195582550455308	0.908378864000136	0.0191671038252226	0.0194761920604178	5.74655414229351	0.202300890905233	0.895978537469546	0.0587675596458198	0.0594082798476689	-0.109838822298985	0.0661919421960606	0.0663382864570081
40	Y3172	TATA.132	2	FUSION	GLUCOSE	SHAKER	1	2	2	2	A	7	A07	1	1	1	1	3	1	2709	1930	977	916	-0.391973468792135	51	5.60445608625949	0.132571828497533	4.48265924068334	0.171935248967809	0.799356841887742	0.0182189927251352	0.0185590404032299	0.667509897924862	0.0235253772950655	0.02352103874757	0.798045814959444	0.0177476984096672	0.0182958249500578	5.60449811591848	0.132432573304933	0.666967872917169	0.0233928540992633	0.0240389006418248	-0.405013402579506	0.0349437131673951	0.0358277986413831
72	Y2651	TATA.129	1	HO	GLUCOSE	SHAKER	1	2	2	2	A	8	A08	1	1	1	1	3	1	14529	11669	5116	4864	-0.818829540576207	53	5.72871283957725	0.204357874914547	4.87944569206744	0.22259463377869	0.853333485602204	0.0202258039235479	0.0202319408967895	0.626198079210259	0.039648593454146	0.0396278370203739	0.852375427271354	0.0194483116940585	0.0190978542248967	5.72825832302598	0.204059212627637	0.755471435128252	0.038677522891923	0.0376657251966998	-0.280413307216661	0.0514436051858892	0.0498034278688882
7	Y1970	m160	1	FUSION	GLUCOSE	SHAKER	1	2	2	2	A	9	A09	1	1	1	1	3	1	10319	8274	3884	3698	-0.672691083693431	52	5.68432099788278	0.181139859855301	5.42261281205352	0.194904979392311	0.952595357673603	0.0169866387556152	0.0165076885608972	0.866845735168574	0.0150852885572379	0.0150841444142021	0.95221964257896	0.0167121432886993	0.0163284612644216	5.6841837875495	0.181146507310952	1.05799761287067	0.0720550739968787	0.0715002581042658	0.0563780767613848	0.0687231897867233	0.0671736676080163
53	Y1898	m75	1	HO	GLUCOSE	SHAKER	1	2	2	2	A	10	A10	1	1	1	1	3	1	14385	11349	4440	4180	-0.690221378770944	53	5.71473200745557	0.174971330317756	4.50557048707244	0.228474785700506	0.787658067942813	0.0281382998862557	0.028052889996087	0.573514362060619	0.0374722218999626	0.0374546975708772	0.786897456076404	0.0277621516141515	0.0274812190155433	5.71483018146302	0.17540651452075	0.65300985587046	0.0329381235695575	0.0329322770895138	-0.426163056605276	0.0506775982210248	0.0499449078980128
CTRL	Y1002	CONTROL	1	PLATE.CONTROL	GLUCOSE	SHAKER	1	2	2	2	A	11	A11	1	1	1	1	3	1	12594	9546	3419	3158	-0.763716834921746	53	5.74423663748952	0.192175256717232	5.21037069244098	0.199948727758165	0.907102731588466	0.0178378598259653	0.0181667872025079	0.804290354178918	0.0178983534101898	0.0178964425253414	0.906487667242229	0.0179521043335315	0.0179382249587363	5.74402053843245	0.191700756721106	0.890162235000362	0.0542884881130978	0.0539377250280475	-0.116351546520727	0.0612526958144797	0.0606568280924149
8	Y1988	m91	1	FUSION	GLUCOSE	SHAKER	1	2	2	2	A	12	A12	1	1	1	1	3	1	10950	8508	3926	3830	-0.663627164398422	52	5.67987013731509	0.174526380307122	5.374212018602	0.18429908501237	0.945452904839531	0.0163084992357336	0.0159195671784892	0.889543891031906	0.0098433612839702	0.00984304338890815	0.945296415467942	0.0161617045913583	0.0158478519460074	5.67976551898163	0.17459940937362	1.0285795470394	0.0669430332344645	0.065408282424324	0.0281787693370637	0.065160322359491	0.0633792497459001
66	Y1897	m66	1	HO	GLUCOSE	SHAKER	1	2	2	2	B	1	B01	1	1	1	1	3	2	13576	10589	4301	4024	-0.775833367988158	53	5.73397844889172	0.200096191429221	4.82320678715124	0.235020224525024	0.841893398224498	0.0264194214725806	0.0261426298640911	0.623358328860245	0.0381122934646698	0.0380938562324951	0.84120900938778	0.0255812278296914	0.0253835779495727	5.73299501337631	0.200633396723857	0.73409133838519	0.046505026806677	0.0460557637733397	-0.309121818893124	0.0636851361433173	0.0623210532309008
43	Y1949	m142	1	HO	GLUCOSE	SHAKER	1	2	2	2	B	2	B02	1	1	1	1	3	2	15067	11683	4809	4499	-0.822661129445124	53	5.72794689701928	0.198666788421748	5.19496643875817	0.22236625825266	0.907370269657359	0.0179534365003838	0.0182779414422544	0.744042443637276	0.0285142004555027	0.0285064763081943	0.906324423879157	0.0172144406671015	0.0176354757378666	5.72781226132491	0.198547902742855	0.889664207613799	0.0523497825297174	0.0531218302493339	-0.116911182265504	0.0586208326868564	0.059687020284413
CTRL	Y1002	CONTROL	1	PLATE.CONTROL	GLUCOSE	SHAKER	1	2	2	2	B	3	B03	1	1	1	1	3	2	9687	7623	3094	2912	-0.834189992287943	53	5.74680810441875	0.20264407678718	5.21863526034561	0.215976848831818	0.908787719315525	0.0181679662158441	0.018560189895699	0.794906028461257	0.0198165118418872	0.0198139185101927	0.907766494718411	0.0178822624714768	0.0182549225875147	5.74678920950912	0.202902595704361	0.894085795924997	0.0548665465389919	0.0553274096660186	-0.111953542221081	0.0615024967961133	0.0619914456294509
21	Y1982	m154	1	FUSION	GLUCOSE	SHAKER	1	2	2	2	B	4	B04	1	1	1	1	3	2	12268	9898	4435	4318	-0.725949762325812	53	5.70822155485166	0.185784254930395	5.50493955977728	0.192475651942775	0.964978316680692	0.0157658243307451	0.0159762223024747	0.931412104708989	0.00588032746261809	0.0058802596868861	0.964666404188736	0.015862164556864	0.0159486741670608	5.7081374927132	0.185754476918988	1.115062940636	0.0762347279843062	0.0765589916548598	0.108910852262156	0.0682449244720974	0.0684536538416972
73	Y2653	TATA.132	1	HO	GLUCOSE	SHAKER	1	2	2	2	B	5	B05	1	1	1	1	3	2	14935	11041	4816	4527	-0.796620305957541	53	5.73553902041203	0.20684350219595	4.00697919057428	0.265283240655941	0.699098772568341	0.0325063782111909	0.034418753468348	0.249472559887692	0.0783930178280522	0.0782330201821658	0.696216211929841	0.0303644337864303	0.031745144241735	5.73434378086769	0.206283081840957	0.575181422089286	0.0179237547050677	0.0182173299367006	-0.553069771272686	0.0311771595760808	0.0315068273772825
76	Y1002	mBarry	1	ANCESTOR	GLUCOSE	SHAKER	1	2	2	2	B	6	B06	1	1	1	1	3	2	11971	9453	3840	3594	-0.746050864183061	53	5.72306223994719	0.188729937234765	5.19194398966543	0.206736410236575	0.907935219153774	0.018617176008195	0.0186959718489968	0.768173954467608	0.0244207137414348	0.0244158608738471	0.90696470151883	0.0180776831308844	0.0182849405723029	5.72301666262877	0.188528955115821	0.891621234057207	0.0554396618311931	0.0553840725015909	-0.114713863176921	0.0620540879349637	0.0620727302037366
14	Y1978	m221	1	FUSION	GLUCOSE	SHAKER	1	2	2	2	B	7	B07	1	1	1	1	3	2	12011	9571	4157	4066	-0.641018985582995	53	5.70051074076324	0.176613775327872	5.46530996705763	0.185266061081245	0.958104228021126	0.0163267445863144	0.0160275326439112	0.920939687167843	0.00651951071463224	0.00651941834852811	0.958092542643641	0.0163117100909937	0.0159957904194042	5.70033475768679	0.17663152444956	1.08423208524751	0.0738569003040476	0.0726524714130405	0.080871978941506	0.0685834651767536	0.0669441200192754
CTRL	Y1002	CONTROL	1	PLATE.CONTROL	GLUCOSE	SHAKER	1	2	2	2	B	8	B08	1	1	1	1	3	2	9637	7453	2850	2673	-0.845503507910609	53	5.75693187537944	0.212502604114027	5.2269348400126	0.226589958164266	0.909696326586421	0.0191551853377633	0.0192895847861408	0.801503561127341	0.0187934767687256	0.0187912646516083	0.90919292678913	0.019249428909442	0.0190230269392311	5.75688632485142	0.212350824407332	0.898508753550205	0.060042895998875	0.058889917201828	-0.107018830401745	0.0666956424337026	0.0653401949326849
47	Y1954	m160	1	HO	GLUCOSE	SHAKER	1	2	2	2	B	9	B09	1	1	1	1	3	2	12874	9909	4179	3876	-0.794099044984395	53	5.71633687056154	0.20020591109519	5.16531704719258	0.223599602268052	0.903942279240468	0.0184368731032727	0.0189094265081137	0.732169232628182	0.0300494968197023	0.0300404570960929	0.903454441073395	0.0176973707862836	0.0182012117755271	5.7164927110183	0.200085649365243	0.881011439327549	0.0530210343654982	0.0532274974670648	-0.126684668649668	0.0601093321716472	0.0605696640437316
2	Y978	NULL	1	NULL	GLUCOSE	SHAKER	1	2	2	2	B	10	B10	1	1	1	1	3	2	14301	7905	2882	2763	-0.848905312390336	54	5.76189252238145	0.216506807857849	3.20030318298158	0.348561457147481	0.55425507965235	0.0580326187268496	0.0662644865813825	0.717076545626439	-0.0282583309809454	-0.0282508128435554	0.555786627686247	0.0581669586401312	0.0660998055441798	5.76183913740896	0.216549911546152	0.524926631364773	0.0115411102788406	0.0126779642190777	-0.644496775937809	0.0219590328623653	0.0237578610382265
30	Y1965	mBarry	2	FUSION	GLUCOSE	SHAKER	1	2	2	2	B	11	B11	1	1	1	1	3	2	12458	9914	4217	4092	-0.684870890853821	52	5.70326338034531	0.188542774991185	5.46033995041594	0.194658188025581	0.957177536858877	0.015303956461494	0.0150963221011324	0.885726111288014	0.0125281651584073	0.0125275097677346	0.956884327407703	0.0153747852228403	0.0149646474296063	5.70340097318961	0.18893516202022	1.07873605953899	0.0698547841478993	0.06780681380361	0.0757900402473889	0.0646432697396186	0.0625896183331639
44	Y1952	m184	1	HO	GLUCOSE	SHAKER	1	2	2	2	B	12	B12	1	1	1	1	3	2	12248	9179	3730	3566	-0.686105992092697	53	5.70285901825914	0.177690147891218	4.07105294031581	0.286256300259811	0.712351097983069	0.0411590755478758	0.0430700214775753	0.292415910551596	0.0736359054444349	0.0735032460861842	0.710255623869561	0.0397386976886718	0.0415810933020278	5.70276681253263	0.177458905246415	0.583930880613942	0.0256375066792666	0.0268740508053804	-0.537972658271698	0.0439827889139548	0.0454325415673624
10	Y1986	m76	1	FUSION	GLUCOSE	SHAKER	1	2	2	2	C	1	C01	1	1	1	1	3	3	8257	6761	3162	3074	-0.630572618158164	52	5.66523096944907	0.164228075445849	4.62800555960711	0.22007335893286	0.814841497431978	0.0293851562665334	0.0296120026760756	0.637355372858199	0.031329018274967	0.0313187744193276	0.814192871701131	0.0290400743560545	0.0292461378163072	5.66478158667294	0.164288262651676	0.689469141290235	0.0432281313846433	0.0433541683262891	-0.371833337977806	0.0627763740533118	0.0621452113697247
28	Y1967	m156	2	FUSION	GLUCOSE	SHAKER	1	2	2	2	C	2	C02	1	1	1	1	3	3	8593	6884	2968	2894	-0.764462177698962	52	5.69872324969634	0.186619919825384	5.52358780327228	0.195012291377984	0.969040787387766	0.0161830765823105	0.0158671237634639	0.923874226444371	0.00792573335541457	0.00792556740407544	0.968776134440632	0.0159385180307654	0.0158159408028148	5.69860291643466	0.186450315883371	1.1351580781155	0.0800876935931156	0.0783711264297684	0.126771917106517	0.070388362755916	0.0688557735115838
71	Y2605	TATA.81	1	HO	GLUCOSE	SHAKER	1	2	2	2	C	3	C03	1	1	1	1	3	3	14726	11042	4537	4187	-0.786461539313742	53	5.7347478391081	0.206031261433755	4.60278682603088	0.221511295677516	0.804626530277501	0.0200669395167716	0.0204979331681182	0.53244873976218	0.0474611610050586	0.0474255726921311	0.803876910060793	0.0184827271797981	0.0188948851385431	5.73453163882618	0.206380442317498	0.674767884858502	0.0252114697827547	0.0255450493423607	-0.393386521531627	0.037465629803168	0.0377885273296132
49	Y1903	m91	2	HO	GLUCOSE	SHAKER	1	2	2	2	C	4	C04	1	1	1	1	3	3	14629	11657	4955	4684	-0.782093708196629	53	5.73747611422027	0.198231241885655	5.12695567642665	0.209246654599326	0.894948990412411	0.0186512179120263	0.0187167948898731	0.757771167863091	0.0239090882155181	0.0239045339445495	0.894136284526523	0.0181861394031682	0.0182956822627984	5.73753498302789	0.197952189786137	0.854219993032863	0.0503903198439732	0.0498904777016579	-0.157566515371138	0.0589801344878271	0.0584675724102332
CTRL	Y1002	CONTROL	1	PLATE.CONTROL	GLUCOSE	SHAKER	1	2	2	2	C	5	C05	1	1	1	1	3	3	10199	7522	3294	3014	-0.756263326939784	54	5.75677982811236	0.205075752235154	5.23709732391376	0.225105719268324	0.911747543866146	0.0193423993002145	0.0194383367626543	0.737286068110913	0.0303053931128783	0.03029612056074	0.910968637256235	0.0185050406228063	0.0187442731886726	5.75647796172795	0.205161651136601	0.904084116984647	0.0585816464600509	0.0583564181343151	-0.100832873757262	0.0648094582114575	0.0646098289295943
11	Y1987	m76	2	FUSION	GLUCOSE	SHAKER	1	2	2	2	C	6	C06	1	1	1	1	3	3	3336	2490	1093	1065	-0.863734753228495	53	5.73619086098095	0.221408682258818	4.69296142402402	0.277062367067847	0.818853581157801	0.0307000598965855	0.0296841409222839	0.539992668549432	0.0486143016100202	0.0485760582830433	0.818597078086685	0.0283518127915863	0.0283688142271798	5.73731023693237	0.221306628598453	0.696115936527688	0.0430523866470998	0.0435967772605957	-0.362239057049054	0.0614291368425626	0.0618770749521079
57	Y1892	m89	1	HO	GLUCOSE	SHAKER	1	2	2	2	C	7	C07	1	1	1	1	3	3	17266	12899	5569	5142	-0.77446614621304	53	5.73432448222853	0.202080035228149	5.09823172843091	0.221826706619593	0.890735773392614	0.0190238734493675	0.0187261778314413	0.703747237978026	0.0326086422200368	0.0325970917425712	0.889809065649103	0.0179672685630461	0.0179069650536822	5.73373749677639	0.202032732567381	0.842426877249674	0.0479135790950327	0.0473979956665852	-0.171468413150393	0.0569911050762204	0.0562373712279984
24	Y1924	m63	2	FUSION	GLUCOSE	SHAKER	1	2	2	2	C	8	C08	1	1	1	1	3	3	7950	6582	2965	2909	-0.786397724790301	52	5.69529688690882	0.197508059775317	5.31525642505321	0.204234902702433	0.933200944756637	0.017012387621348	0.0167617368525452	0.830536233733133	0.0180262263868086	0.018024274257664	0.932937141763462	0.0165645877861724	0.0164846690882235	5.69502250240217	0.197656274151045	0.979863614578938	0.0619145326553836	0.061835473194944	-0.0203418857993972	0.0633965172518412	0.0628291577971248
68	Y1992	m156	2	HO	GLUCOSE	SHAKER	1	2	2	2	C	9	C09	1	1	1	1	3	3	11932	9364	3979	3766	-0.778413756190826	53	5.73582157326105	0.19853653280071	5.30602486338115	0.209994426905616	0.926297176030874	0.0179554812769036	0.0178868629622764	0.81483370710412	0.0194328689452907	0.0194304233132182	0.925787082202752	0.0178178729719118	0.0175885983746244	5.73576204427711	0.198652639185036	0.953757237975965	0.0629414404796083	0.061312028014846	-0.0473461082202202	0.0662514534916759	0.0645047676732478
CTRL	Y1002	CONTROL	1	PLATE.CONTROL	GLUCOSE	SHAKER	1	2	2	2	C	10	C10	1	1	1	1	3	3	9070	6674	2699	2474	-0.786774245674138	53	5.75083726294439	0.200818669685823	5.23913924265498	0.217083092352861	0.912426516253592	0.0192690336665731	0.0188105743273414	0.783020131148702	0.0225021817151255	0.0224983848889658	0.911911264932964	0.0186736432491118	0.0184314813245824	5.75065321938706	0.200838504976166	0.907075379885269	0.0596007902404282	0.0576097623954764	-0.0975297238340161	0.065634809919506	0.063685677882358
EMPTY	Y2814	m76.m90.TATA.26	1	SINGLE	GLUCOSE	SHAKER	1	2	2	2	C	11	C11	1	1	1	1	3	3	517	NA	NA	NA	NA	NA	NA	NA	NA	NA	NA	NA	NA	NA	NA	NA	NA	NA	NA	NA	NA	NA	NA	NA	NA	NA	NA
25	Y1927	m66	1	FUSION	GLUCOSE	SHAKER	1	2	2	2	C	12	C12	1	1	1	1	3	3	8790	6951	3166	3073	-0.549734274373528	52	5.68106567454177	0.172246062680236	5.17709771968055	0.1782087308224	0.910423582980873	0.0176512423487992	0.0173843879548406	0.855693255091224	0.0112496669756954	0.0112491924445105	0.910176520649283	0.0176591774607237	0.0173036202009902	5.68108296492872	0.172153288975168	0.888601494418009	0.0593619534611593	0.0584150680832308	-0.127297196250835	0.0637742935534131	0.0623963558605257
59	Y1900	m90	1	HO	GLUCOSE	SHAKER	1	2	2	2	D	1	D01	1	1	1	1	3	4	13557	10658	4652	4380	-0.867862979398482	53	5.74443733257338	0.221277123063565	5.06332020967129	0.236662824190046	0.883185940976455	0.0191283581271418	0.0195172271119036	0.703218358804863	0.0313290182749666	0.0313187744193276	0.882231003524522	0.0181765583939352	0.0187008450316954	5.74459377255628	0.221194050309973	0.822711530764825	0.0461105681810589	0.0464013698675454	-0.19514964930833	0.0560841830951616	0.0564495331265981
CTRL	Y1002	CONTROL	1	PLATE.CONTROL	GLUCOSE	SHAKER	1	2	2	2	D	2	D02	1	1	1	1	3	4	13826	11060	4467	4151	-0.824672284887531	53	5.74215223882273	0.203637966182668	5.22409518082511	0.208576247341895	0.910666631768088	0.0183810885132307	0.0188414091518528	0.805688753189671	0.0182819741121911	0.0182799377222924	0.910009307798045	0.0180322457022034	0.0185983707619446	5.74187477329058	0.203604556809209	0.901062407501182	0.0568120003817382	0.0576184869372715	-0.104180759065294	0.0626156344402872	0.0639156924939804
31	Y3163	TATA.26	1	FUSION	GLUCOSE	SHAKER	1	2	2	2	D	3	D03	1	1	1	1	3	4	4476	3458	1531	1446	-0.658474969137324	53	5.71385703786378	0.190334079182792	4.67607509590173	0.19168370864458	0.818582920253019	0.0179698205368968	0.017708777456805	0.621415159107651	0.031712894506215	0.0317022696163018	0.818067500921684	0.0171404147170719	0.0169344699262274	5.71435324813333	0.190148079420952	0.709866949844188	0.0233937903362449	0.02263307542657	-0.347667824894663	0.0346927752219214	0.0336218828111383
74	Y3016	m156	1	ANCESTOR	GLUCOSE	SHAKER	1	2	2	2	D	4	D04	1	1	1	1	3	4	13712	10658	4732	4384	-0.868784879426392	53	5.73754129039241	0.209873904641227	5.305810141588	0.219709035550284	0.926560088870323	0.0172624364419292	0.0174558797978124	0.794517613253333	0.023013773484837	0.0230097118182667	0.925944729361136	0.0171839576171001	0.0169905467994762	5.73742005004646	0.209773837980944	0.954317242973123	0.0610316613322712	0.0598743246286441	-0.0467591231998591	0.0638867081827543	0.062683764870819
12	Y1984	m75	1	FUSION	GLUCOSE	SHAKER	1	2	2	2	D	5	D05	1	1	1	1	3	4	7956	6492	2884	2811	-0.62725577016075	52	5.67481431153539	0.171010259111679	4.9932357298426	0.191280594486945	0.879125516856276	0.0203445485185947	0.0198602332930499	0.759230438942507	0.0228858744240796	0.022881880085951	0.878549616551287	0.0198392358754364	0.0195511350007044	5.67424197114295	0.171004812675858	0.801483527455588	0.0530860436300114	0.052171164061201	-0.224828696752067	0.0630959019916933	0.061634592621429
65	Y1958	m63	2	HO	GLUCOSE	SHAKER	1	2	2	2	D	6	D06	1	1	1	1	3	4	13722	10814	4595	4332	-0.856023101563129	53	5.73304909208633	0.207173728064097	4.99256677097603	0.227584637509996	0.871742035595337	0.0201501228549328	0.0204315451933722	0.694331964215065	0.0309451512677891	0.0309352792223594	0.87135265422007	0.0195465238771211	0.019753366876783	5.73296383072189	0.206685274360207	0.79637636999901	0.0454443157021273	0.0453643515874037	-0.227683378264567	0.0570685206257958	0.0568082780716107
CTRL	Y1002	CONTROL	1	PLATE.CONTROL	GLUCOSE	SHAKER	1	2	2	2	D	7	D07	1	1	1	1	3	4	9841	7501	2965	2737	-0.812409522364044	53	5.74632198622541	0.198747959570436	5.22851328112037	0.214715480137706	0.911452252957305	0.0194895463180967	0.0197222326043794	0.797580195269973	0.0198165118418872	0.0198139185101871	0.910712536869668	0.0196756759465376	0.0194428215725063	5.74622216333473	0.198560165188859	0.903275228151311	0.0624013701097134	0.0599267152325005	-0.101727978925047	0.06885783153555	0.0666139907687129
1	Y1002	CONTROL	1	HO	GLUCOSE	SHAKER	1	2	2	2	D	8	D08	1	1	1	1	3	4	11989	9394	3862	3654	-0.82373171717771	53	5.727440801278	0.204887265837919	5.21322675902918	0.215606231529071	0.912013812208735	0.0173108730070242	0.0178618925780903	0.784598928942426	0.0222463902617514	0.0222427214243347	0.911006146328354	0.0171190798882925	0.0174658319275572	5.72743537159801	0.204565200779561	0.904202723472209	0.0547617504180482	0.0545170774839012	-0.100701692116591	0.0604970054468967	0.0603193952103761
34	Y3166	TATA.81	1	FUSION	GLUCOSE	SHAKER	1	2	2	2	D	9	D09	1	1	1	1	3	4	6470	5170	2320	2250	-0.553783942935703	52	5.65758307421331	0.152258398650752	4.95473201871268	0.16920940270198	0.874692210099155	0.0169584754027296	0.0169988322068997	0.77632456387408	0.017386867313257	0.0173851155960248	0.874016037841896	0.0166588921147312	0.016816430848389	5.65751852416201	0.15232629259216	0.802618516463998	0.039996558707152	0.0398640711140827	-0.219875751667314	0.0497167721407525	0.0494174256937828
62	Y1998	m154	1	HO	GLUCOSE	SHAKER	1	2	2	2	D	10	D10	1	1	1	1	3	4	14569	11261	4383	4115	-0.722205690660653	53	5.73433649503226	0.199025250842269	5.30117328920088	0.20140946116878	0.925262856024058	0.0159917363102551	0.0166588069896475	0.846090567726184	0.0138067042920244	0.0138058270909589	0.924939653620277	0.0160361888059665	0.0165081058316361	5.7344313082321	0.199080456611952	0.950758738003052	0.0563871907401443	0.0574238142435516	-0.0504949415738224	0.0597200600325076	0.0605032358538139
54	Y1899	m75	2	HO	GLUCOSE	SHAKER	1	2	2	2	D	11	D11	1	1	1	1	3	4	13481	10614	4526	4237	-0.811105622129971	52	5.72875136501779	0.20524976925506	4.63270018619659	0.251402998842053	0.808587136345168	0.0276313890337869	0.0274013507536218	0.528619777496787	0.0488705724877469	0.0488317217476923	0.807611461911791	0.0263257358812826	0.0261432288519314	5.72841337929624	0.205407301897606	0.679953557090957	0.0372089013007701	0.0366578705184591	-0.385730781540077	0.0546692353688012	0.0534784451581903
CTRL	Y1002	CONTROL	1	PLATE.CONTROL	GLUCOSE	SHAKER	1	2	2	2	D	12	D12	1	1	1	1	3	4	10879	8254	3004	2805	-0.741971142124992	54	5.74607267780238	0.200404453995134	5.22634208716363	0.207706603492075	0.910532014888038	0.0185947387659674	0.0184798867465654	0.816503729004707	0.0163639221352996	0.0163624617374388	0.910419209710539	0.0182999436991902	0.0182866333983958	5.7461231265115	0.200356016061379	0.902350748673852	0.0578932295297323	0.0568808144045378	-0.10275197788176	0.0636726829914793	0.0630123639687026
46	Y2001	m184	3	HO	GLUCOSE	SHAKER	1	2	2	2	E	1	E01	2	1	1	1	4	1	18317	14735	6241	5845	-0.385549114875425	52	5.68804410159328	0.14057368103952	5.18329262574659	0.154330890866656	0.910678639335174	0.016872011240604	0.0172361314415731	0.867778186567456	0.00754221521519171	0.00754207220707365	0.910475362069165	0.0168419360301593	0.0172088661622565	5.68807493196893	0.140617628463673	0.902527560034101	0.0529984021452703	0.0532474120145959	-0.102556051807452	0.0585699899634162	0.0591603361668519
4	Y1989	m142	1	FUSION	GLUCOSE	SHAKER	1	2	2	2	E	2	E02	2	1	1	1	4	1	11425	8905	3876	3755	-0.617973972541355	53	5.69630395565096	0.176180277059303	5.44076901524566	0.191453602576867	0.955116543547724	0.0168785320745242	0.0166211540792757	0.870642817298416	0.0148295678929681	0.0148284809495486	0.954912362142859	0.0163625129155487	0.0164638933176473	5.69621751637351	0.176083763639698	1.06987662663329	0.0735694549312374	0.0731052914072464	0.0675433396141225	0.0685666430645154	0.0681490560345129
52	Y1960	m76	2	HO	GLUCOSE	SHAKER	1	2	2	2	E	3	E03	2	1	1	1	4	1	15884	12197	4910	4739	-0.703481210156946	53	5.72482208147994	0.193597681632655	4.10298223051826	0.304378030147004	0.716094896155352	0.0418811145261372	0.0437048712933798	0.313668160293758	0.0702950642192817	0.070179621045769	0.713949298557082	0.0405496136887003	0.0422981203526554	5.72331925684045	0.194204596732863	0.586396921782165	0.0273484876095532	0.0281296339966752	-0.533758377771759	0.0466707229118751	0.0473056100556177
CTRL	Y1002	CONTROL	1	PLATE.CONTROL	GLUCOSE	SHAKER	1	2	2	2	E	4	E04	2	1	1	1	4	1	12760	9599	3652	3323	-0.736232820147622	53	5.74084409464427	0.197351000478276	5.21352306943454	0.212681844748723	0.90937848862358	0.0186760008033455	0.0190001805062468	0.791210014450734	0.0205838152412268	0.0205809089041364	0.908692497337411	0.0185453050916062	0.0187084444686319	5.74096268836452	0.197370579711068	0.89695144206304	0.057732570508309	0.0571588339860292	-0.108753552097609	0.0649633347580833	0.0638085084478689
67	Y1991	m156	1	HO	GLUCOSE	SHAKER	1	2	2	2	E	5	E05	2	1	1	1	4	1	7623	5955	2455	2330	-0.817814004170171	53	5.73918019459834	0.20329522659644	5.39535697477401	0.306641279646673	0.932485558247021	0.0256772309899011	0.0388620434360959	0.772508586555873	0.0278745336906685	0.0278673176465867	0.931922305397012	0.0260367053755025	0.0385889297588155	5.73939557394956	0.204224682059069	0.976068755697753	0.0956884210372326	0.182062437389887	-0.0242222490711008	0.0984876939594983	0.161932337700176
60	Y1901	m90	2	HO	GLUCOSE	SHAKER	1	2	2	2	E	6	E06	2	1	1	1	4	1	12584	9812	4021	3729	-0.670357497429413	53	5.72206271301943	0.183424119309343	5.03023124511674	0.211080261801664	0.880330118135473	0.0187614601704963	0.0195622401199745	0.701795687024151	0.0312010615866028	0.0311909426870038	0.879383231191574	0.0179951014219562	0.0189421827711037	5.72164576283348	0.183553142497702	0.815599511155763	0.0446073108350523	0.046445855058646	-0.203831839649644	0.0546868202034536	0.0567320755198467
16	Y1974	m89	1	FUSION	GLUCOSE	SHAKER	1	2	2	2	E	7	E07	2	1	1	1	4	1	10056	7963	3405	3306	-0.627369556122471	52	5.68496513416859	0.180533729114897	5.35208212715055	0.192692385247755	0.941156690081266	0.0171236840395142	0.0167309657673108	0.843039892631982	0.017258997220505	0.0172572838636955	0.940797911715348	0.0167393931001509	0.0165146581429032	5.6848597276037	0.180191620140916	1.01030074085442	0.0666175799964792	0.0658138862167065	0.0102480491239657	0.0661912103844587	0.064894763295318
18	Y1976	m90	1	FUSION	GLUCOSE	SHAKER	1	2	2	2	E	8	E08	2	1	1	1	4	1	10022	7742	3326	3223	-0.649172485273587	52	5.6865379610315	0.182652548004969	5.32567162014302	0.191277175931915	0.936628199899835	0.016709997691908	0.0163029268977837	0.848663864878023	0.0154688732625387	0.0154676396111849	0.936216556781088	0.0164436079224703	0.0161181146407659	5.68652393212482	0.182716268939141	0.992334545817134	0.0632934718662065	0.0623934408818459	-0.0076949847838891	0.0642783145975576	0.0624409247796475
CTRL	Y1002	CONTROL	1	PLATE.CONTROL	GLUCOSE	SHAKER	1	2	2	2	E	9	E09	2	1	1	1	4	1	12783	9823	3852	3586	-0.697438278986514	53	5.73544718904569	0.19334046890304	5.21603255679116	0.2017860089217	0.91093056895827	0.0178770717259087	0.0186345644584886	0.790672717845057	0.0209674759699467	0.0209644041010923	0.91037842244224	0.0176561886042877	0.0183275740290407	5.73555360484093	0.193263765758953	0.902222367378773	0.0553879745056878	0.0571395359618999	-0.102894262335551	0.0613985613594028	0.0632191437408438
6	Y1969	m184	2	FUSION	GLUCOSE	SHAKER	1	2	2	2	E	10	E10	2	1	1	1	4	1	12527	10083	4363	4282	-0.672531164638991	53	5.69327835319551	0.177198497819525	5.47407778789596	0.187167172604565	0.961622183028442	0.0152883101400932	0.0154245727789649	0.920137895702098	0.00728653769458868	0.00728640874244681	0.961293958154388	0.0154491621387177	0.0153826651579157	5.69331704077841	0.177152794049339	1.09904852302539	0.0726598551671038	0.0720733703277488	0.0944448264213337	0.0661627065878401	0.0653143344501569
27	Y1966	m156	1	FUSION	GLUCOSE	SHAKER	1	2	2	2	E	11	E11	2	1	1	1	4	1	10177	7967	3401	3305	-0.600405709667178	52	5.6702272930843	0.164200302936111	5.50625601964464	0.174833932312041	0.969428223238308	0.0151470625597225	0.0153546844503555	0.93028651274528	0.00690302318934671	0.00690291354546523	0.969165089608658	0.0151487497848772	0.0153202955348047	5.67021886548008	0.16413884294935	1.13709359904683	0.0754022781693745	0.0765467231377216	0.128475532441624	0.0663578373820778	0.0669472240996584
50	Y1961	V	1	HO	GLUCOSE	SHAKER	1	2	2	2	E	12	E12	2	1	1	1	4	1	14570	11113	4543	4158	-0.698911012616102	53	5.71218569643313	0.182382255448003	5.31316882148216	0.192859726578802	0.930392527864693	0.0177375865354078	0.0179832814653851	0.818657895673664	0.0195607492698985	0.0195582550455365	0.929628442087512	0.0173867428691532	0.0177172156492235	5.71208708896885	0.182389736940782	0.967601289104157	0.0636537471867577	0.0641416500835414	-0.0329351679892015	0.0660528077872332	0.0662495588672783
CTRL	Y1002	CONTROL	1	PLATE.CONTROL	GLUCOSE	SHAKER	1	2	2	2	F	1	F01	2	1	1	1	4	2	13169	10067	3980	3693	-0.727055667124611	53	5.73237124026599	0.191911367235824	5.21448885262996	0.20496827422036	0.911572237322008	0.0183116525960385	0.0192332605645183	0.767917502709598	0.0250602636485463	0.0250550195354617	0.910733185447024	0.018159616593758	0.0188046450472962	5.7322848897477	0.191836202492175	0.903340386219317	0.0574117603938169	0.0580012667748024	-0.10165584618412	0.0634336893069935	0.0644672692419743
26	Y1928	m66	2	FUSION	GLUCOSE	SHAKER	1	2	2	2	F	2	F02	2	1	1	1	4	2	10316	8163	3601	3509	-0.570867084559101	53	5.68762437067119	0.178153295018617	5.18519873685186	0.182725507925765	0.911242628283131	0.017140773438891	0.0170418747689433	0.85643851724621	0.0112496669756991	0.0112491924445105	0.910999801047807	0.0172020703129048	0.016954628600901	5.68770632081466	0.178203247145685	0.891389148921998	0.0585730855099438	0.0574513659322731	-0.124308649624958	0.0627190902186504	0.0612665944680083
55	Y1956	m221	1	HO	GLUCOSE	SHAKER	1	2	2	2	F	3	F03	2	1	1	1	4	2	16554	13436	5689	5391	-0.652512143987984	52	5.69599009872033	0.172079378334261	5.21414948133711	0.186359823614547	0.915253344975932	0.0170714469241847	0.0176428120580124	0.811847771393927	0.0181540999527433	0.0181521059899702	0.914682422933426	0.0167228263647603	0.0174361554674604	5.69581053864399	0.172028243039778	0.915997940687023	0.0545455173026408	0.0558593374029066	-0.0877411624688055	0.0595543698333718	0.0610842304216781
2	Y978	NULL	1	NULL	GLUCOSE	SHAKER	1	2	2	2	F	4	F04	2	1	1	1	4	2	15292	7822	3171	3048	-0.71282740630391	53	5.71406641770001	0.180688909372278	3.22362569730982	0.363371572541533	0.560881105395983	0.0628359323088182	0.0712729353600011	0.826952957326299	-0.0465643610837505	-0.0465307505658601	0.563364001489497	0.0628104502113128	0.0709504829464488	5.71537682569626	0.18138322955811	0.526461598016878	0.0129407999156807	0.015464912423114	-0.641576888448708	0.0245467630997816	0.028555207622035
56	Y1894	m123	1	HO	GLUCOSE	SHAKER	1	2	2	2	F	5	F05	2	1	1	1	4	2	13319	9872	4212	3785	-0.7590255937501	53	5.72367973973074	0.202567803554026	5.19572534640053	0.218858811647234	0.908370749003772	0.0171906273041798	0.0176699087614828	0.764933825686269	0.0250602636485477	0.0250550195354573	0.907959905757999	0.0168171501082434	0.0171847619978292	5.72343450643693	0.202086506207473	0.894682616630679	0.0515759302362981	0.0522675804566492	-0.11128624188896	0.0578032848663398	0.0585098048572557
CTRL	Y1002	CONTROL	1	PLATE.CONTROL	GLUCOSE	SHAKER	1	2	2	2	F	6	F06	2	1	1	1	4	2	10363	8148	3076	2904	-0.748885722123673	53	5.72526457969202	0.191278088124673	5.21240203385695	0.189893491420652	0.911557094147609	0.0181540347703189	0.018212250358173	0.842025979554624	0.0121446115939544	0.0121440145707464	0.911019636102226	0.0181385597203655	0.018111477782042	5.72512719820476	0.191337299607767	0.904245388060263	0.0576833270451713	0.0565982703117832	-0.100654508461899	0.0633446698397988	0.0625697206847298
69	Y1993	mBarry	1	HO	GLUCOSE	SHAKER	1	2	2	2	F	7	F07	2	1	1	1	4	2	12815	9853	4069	3730	-0.652969603463499	53	5.71491914200113	0.182763022043119	5.30468221010817	0.192437133968559	0.929945377602967	0.0173848793917986	0.0174229033291852	0.832042368032011	0.017131127691979	0.0171294521313786	0.929469848810635	0.0175037760383727	0.0172166947466977	5.71459218168648	0.182629223050012	0.967021461350977	0.0640693279136532	0.0617766439716029	-0.0335345909733259	0.066081835038367	0.0641118538046284
64	Y1896	m63	1	HO	GLUCOSE	SHAKER	1	2	2	2	F	8	F08	2	1	1	1	4	2	13946	10754	4571	4259	-0.423110446288264	52	5.66736328283711	0.144056650758801	4.93015914981869	0.179390497656079	0.867567335282879	0.020949835943818	0.0215559794626164	0.774102379427295	0.0164917883663169	0.016490293469771	0.866967202710692	0.0208996903394551	0.0214473696491146	5.66717834046544	0.143983437082471	0.786377330579289	0.0468508572887216	0.0480352988338471	-0.240318537396714	0.0598788856512337	0.0606153918355213
29	Y1964	mBarry	1	FUSION	GLUCOSE	SHAKER	1	2	2	2	F	9	F09	2	1	1	1	4	2	12199	9781	4303	4181	-0.622162359788343	52	5.68442522084621	0.172997230076661	5.41709619419598	0.182435767722205	0.951849131279858	0.0164571312236462	0.0162201725287546	0.914062778727858	0.00664734798751999	0.0066472500808019	0.951766826326886	0.0163882316711667	0.016188336953267	5.6843750550856	0.17285397677952	1.05602445302753	0.0714345909057873	0.0699855184370355	0.0545113412920391	0.0675345045794483	0.0661913337945239
23	Y1923	m63	1	FUSION	GLUCOSE	SHAKER	1	2	2	2	F	10	F10	2	1	1	1	4	2	10739	8530	3561	3468	-0.595833783479224	53	5.69153004559182	0.172810523953589	5.32594543400335	0.183992295006877	0.935696358011316	0.0158475366826092	0.0156996013945061	0.846199330798624	0.0157245989208138	0.015723303075821	0.935225410909484	0.0156218252334933	0.0155176659443074	5.69150097364247	0.172853039272457	0.988531645591278	0.0598544971970612	0.0594520809170001	-0.0115346232514244	0.0605525038188226	0.0598175792723033
CTRL	Y1002	CONTROL	1	PLATE.CONTROL	GLUCOSE	SHAKER	1	2	2	2	F	11	F11	2	1	1	1	4	2	10100	7527	2997	2761	-0.802668345768355	54	5.74310820951415	0.202859358220276	5.22620022197355	0.221969448400805	0.911740865264446	0.0195862762057869	0.0196603726995966	0.790587905686002	0.0210953642450511	0.0210922358334229	0.910867492525385	0.0193975243291997	0.0193158645508869	5.74279378289738	0.202813727528148	0.903764458722579	0.0608572566922585	0.0602707385835357	-0.101186507050606	0.0676801450127846	0.0666291069780946
37	Y3169	TATA.129	1	FUSION	GLUCOSE	SHAKER	1	2	2	2	F	12	F12	2	1	1	1	4	2	10624	8588	3838	3740	-0.693435206467719	52	5.67665200564669	0.184542920010782	5.20780530505444	0.202265519307302	0.917249126508203	0.0172542335491005	0.0168674061965097	0.789512071543548	0.0225021817151364	0.0224983848889806	0.91593918750089	0.0167269238289536	0.0164667081591602	5.67662952888769	0.184562284424416	0.920108636307903	0.054603827138055	0.0541971572928534	-0.0832635333334502	0.0594954124784016	0.0585917097312831
22	Y1983	m154	2	FUSION	GLUCOSE	SHAKER	1	2	2	2	G	1	G01	2	1	1	1	4	3	11778	9382	3948	3828	-0.712106555129192	52	5.69946388539233	0.189925762113612	5.51428603443021	0.196458639437095	0.968485413372194	0.0156341280021383	0.0156598105934864	0.916755356681068	0.00907630221567156	0.00907605299497402	0.968430146033249	0.0155283128689927	0.0155895871072586	5.69952209249851	0.189764925643886	1.13344131027656	0.0765929581271749	0.0768596502677976	0.125258411663868	0.0677388005185422	0.0677198142123367
13	Y1985	m75	2	FUSION	GLUCOSE	SHAKER	1	2	2	2	G	2	G02	2	1	1	1	4	3	7856	6300	2669	2590	-0.581920981148887	52	5.67029016828059	0.171680988393326	4.99427605681335	0.189674098508308	0.879422119581435	0.0191054892143237	0.0192860351656012	0.800962111509054	0.0155967358367478	0.0155954713434948	0.879007644414174	0.0189518420299195	0.0191407870760533	5.6704293516183	0.171929269080011	0.80270042391083	0.0505192556083977	0.0511605128180041	-0.223379197282211	0.0599834713531867	0.0603995470520429
CTRL	Y1002	CONTROL	1	PLATE.CONTROL	GLUCOSE	SHAKER	1	2	2	2	G	3	G03	2	1	1	1	4	3	11233	8725	3204	3034	-0.697939652247106	54	5.72882962063729	0.17868888726995	5.21179842650903	0.189945797392812	0.910006498570363	0.0175300457545705	0.0184074490599658	0.831642706584362	0.0136788484167354	0.0136779953586473	0.909510939949054	0.0173867661108652	0.0182867801427127	5.72863119546168	0.178624744641701	0.89950156903833	0.0546157593315378	0.0561443492208651	-0.105914482603128	0.0607337098195257	0.0625342657761696
39	Y3171	TATA.132	1	FUSION	GLUCOSE	SHAKER	1	2	2	2	G	4	G04	2	1	1	1	4	3	8268	6666	3144	3034	-0.510205911023623	52	5.66998036697424	0.165531206194072	4.53164490735595	0.179748765859861	0.798105622540876	0.0207873684146814	0.0205889092821992	0.629901914232277	0.0296656597416686	0.0296569618991262	0.797132671543846	0.0205132215486624	0.0201241750118758	5.67005437826085	0.165469267218979	0.665778283458186	0.0266704131165282	0.0262912401534569	-0.406798571603958	0.0400540095227238	0.0392164535846734
70	Y2550	TATA.26	1	HO	GLUCOSE	SHAKER	1	2	2	2	G	5	G05	2	1	1	1	4	3	18141	14177	5952	5560	-0.693366474088055	52	5.69700865000981	0.181324153307554	4.20567792879126	0.202196864463441	0.738521041786817	0.0207035056344478	0.0215394046756471	0.442582337992411	0.0519463321850312	0.0518996833234624	0.736683161945903	0.018799598436492	0.0199610883925351	5.69659518615583	0.181446751515905	0.603248787500856	0.0151358692691285	0.0159019688435712	-0.505425584425914	0.0251931289867217	0.0263147807557053
5	Y1968	m184	1	FUSION	GLUCOSE	SHAKER	1	2	2	2	G	6	G06	2	1	1	1	4	3	9782	7771	2983	2901	-0.720354548927113	52	5.69598047835182	0.186714934953255	5.47645337558047	0.195444470125171	0.960866585817482	0.0167082241391953	0.0161577430757863	0.90771176810128	0.0093319873405855	0.00933171645962939	0.960620023142353	0.0165142817484812	0.0160874726360756	5.69610432683037	0.186571367866096	1.09589859270035	0.0771314536842953	0.0748415505528862	0.091574659336692	0.0706344572093661	0.0680641237203617
38	Y3170	TATA.129	2	FUSION	GLUCOSE	SHAKER	1	2	2	2	G	7	G07	2	1	1	1	4	3	7151	5611	2386	2329	-0.563147056981316	53	5.67955144399437	0.16817119530306	5.21438017662818	0.184483916664308	0.917618287668355	0.0170716527444938	0.016744020289062	0.822499872354592	0.0167475224499185	0.016745956934414	0.917082363020821	0.017370823120816	0.0165502076112594	5.67936913478644	0.168104759279085	0.923883047080535	0.0573438399370407	0.0549404976927764	-0.079169787775082	0.0623301130895367	0.0591603750195685
CTRL	Y1002	CONTROL	1	PLATE.CONTROL	GLUCOSE	SHAKER	1	2	2	2	G	8	G08	2	1	1	1	4	3	14643	11027	4355	3966	-0.694809918780781	53	5.73057556553513	0.190034546911334	5.23231874081311	0.195489501973472	0.913756897050383	0.0176448621318151	0.0178926817397415	0.813387367577393	0.017514737974425	0.0175129473283656	0.913254548244087	0.0176586592660382	0.0176745690608153	5.73046115818708	0.189916057994441	0.91137633311279	0.0564400407042052	0.0558807730582087	-0.0927993685661938	0.0622692377233126	0.0614733936017207
48	Y1902	m91	1	HO	GLUCOSE	SHAKER	1	2	2	2	G	9	G09	2	1	1	1	4	3	18926	14964	6280	5952	-0.738204019783962	53	5.71709229495644	0.194596939007088	5.12404261856924	0.203379627757042	0.896851289726501	0.0177505590339647	0.0183990930135752	0.749191655616801	0.0258277506277034	0.0258220099294043	0.895860632130958	0.0174579789089542	0.0179202494234898	5.71692911121329	0.194555488156956	0.859031744669156	0.0495356118319505	0.0500142810810922	-0.151949402395759	0.0571569612473142	0.0580534312787835
20	Y1972	m153	1	FUSION	GLUCOSE	SHAKER	1	2	2	2	G	10	G10	2	1	1	1	4	3	11646	9153	3912	3762	-0.662422377113011	52	5.68635021791698	0.182397165142739	5.50572978002493	0.184621751199072	0.968392378622185	0.0154892964487925	0.0154079626005339	0.934227855589597	0.00600816371192544	0.00600809141919024	0.968063153356315	0.0153925821130248	0.0153782453879636	5.68630551437841	0.182278394058456	1.13162538853243	0.076665405746969	0.075587274425507	0.123654995900192	0.067526745354335	0.0667215896696755
9	Y2002	V	1	FUSION	GLUCOSE	SHAKER	1	2	2	2	G	11	G11	2	1	1	1	4	3	19884	15599	6755	6399	-0.646697142445351	53	5.70521263768449	0.179735440038451	5.28609478137293	0.188160812077628	0.926848616285524	0.0164324810295153	0.0170033778687822	0.822546066538827	0.0182819741121917	0.0182799377222924	0.926309047686034	0.0162122203612891	0.016767712985254	5.70504186127905	0.179579874279324	0.95561404599512	0.0578440146550892	0.0594158631301551	-0.0454011650249444	0.0604077161958946	0.0620364203364663
75	Y1141	m156	2	ANCESTOR	GLUCOSE	SHAKER	1	2	2	2	G	12	G12	2	1	1	1	4	3	12471	9015	3459	3062	-0.67148668278734	54	5.73052913218886	0.183455246003537	5.28921759238679	0.193915077978398	0.923900169870803	0.0184995284096835	0.0185218543550271	0.833789897663094	0.0157245989208138	0.0157233030758351	0.923501936433269	0.0184050282429696	0.0183546165766082	5.73042544774067	0.183323938379269	0.945716826299859	0.0640345312970064	0.0630772821805622	-0.0558120929798023	0.0674027872981021	0.0667658508233956
EMPTY	Y3028	m75_m75	1	DOUBLE	GLUCOSE	SHAKER	1	2	2	2	H	1	H01	2	1	1	1	4	4	385	NA	NA	NA	NA	NA	NA	NA	NA	NA	NA	NA	NA	NA	NA	NA	NA	NA	NA	NA	NA	NA	NA	NA	NA	NA	NA
35	Y3167	TATA.81	2	FUSION	GLUCOSE	SHAKER	1	2	2	2	H	2	H02	2	1	1	1	4	4	9034	7241	3157	3094	-0.532779698085673	52	5.66326494516817	0.156627900654988	4.95799256851282	0.174031171394411	0.873966198686547	0.0176899489272022	0.017183071477684	0.771154720813091	0.0181540999527444	0.0181521059899702	0.873372646071418	0.0174841856651752	0.0169857689446319	5.66314546306955	0.156473066789439	0.801098673510859	0.0412966094358966	0.0401648394182593	-0.221771151846333	0.0511471536189732	0.0498374096389098
19	Y1977	m90	2	FUSION	GLUCOSE	SHAKER	1	2	2	2	H	3	H03	2	1	1	1	4	4	9874	7979	3609	3527	-0.566360600082239	52	5.67646497340905	0.166562374895996	5.32082109988033	0.174521795196687	0.937172759028046	0.0159241904682008	0.0158239532439439	0.879120147177502	0.01022689510505	0.0102265385858769	0.936820483853298	0.0158463531077543	0.0157500289249293	5.67629934660316	0.166746050423377	0.994666230270925	0.0617667567346669	0.0609253276798372	-0.00534804506235713	0.0617410427960029	0.0610011381831244
45	Y2000	m184	2	HO	GLUCOSE	SHAKER	1	2	2	2	H	4	H04	2	1	1	1	4	4	15664	12177	4700	4413	-0.72371082652153	53	5.71284239808892	0.193044033816612	5.24726358454134	0.203316865171648	0.919852918202108	0.0173193921137087	0.0176016602361815	0.805913737997045	0.0199443940976173	0.0199417502424954	0.919215145126069	0.0170484169292304	0.0173014451827499	5.71289420739517	0.192980788150029	0.931015670344165	0.0578408252172587	0.0573522672915447	-0.0714791701129248	0.0619217489663639	0.0617702078173246
CTRL	Y1002	CONTROL	1	PLATE.CONTROL	GLUCOSE	SHAKER	1	2	2	2	H	5	H05	2	1	1	1	4	4	12658	9665	4030	3717	-0.711819192389891	53	5.72777460727864	0.191942601524244	5.2088550291024	0.204335737414056	0.911182407515372	0.0182408816593937	0.0187820847544453	0.799875314223961	0.0194328689452909	0.0194304233132067	0.910726394992217	0.0180532082969728	0.0185170083849668	5.72736054928075	0.191534851783051	0.903318957290673	0.0569152733433931	0.057289012176306	-0.101679568341506	0.0629545543614542	0.0635939232291511
42	Y1895	m131	1	HO	GLUCOSE	SHAKER	1	2	2	2	H	6	H06	2	1	1	1	4	4	13356	10408	4315	4063	-0.715531659160831	53	5.71799568610008	0.192779966473686	5.13788873674148	0.209868873437869	0.899656412884585	0.0225736002542334	0.022374717542327	0.771720344214741	0.022374285622643	0.0223705531566578	0.898997816844305	0.0219518353583332	0.0220919963448276	5.71766019493295	0.192951406626268	0.867954138624305	0.0639784520437115	0.0616144964034372	-0.141616401403925	0.0733734501174728	0.0713803702677108
61	Y1996	m153	1	HO	GLUCOSE	SHAKER	1	2	2	2	H	7	H07	2	1	1	1	4	4	14137	10957	4649	4346	-0.815979605085086	53	5.72701026045519	0.208775904875948	5.2831304172103	0.227414525646716	0.924312189491149	0.0190422159674362	0.0188344110144884	0.764674449039288	0.0278745336906681	0.0278673176465907	0.923180150373965	0.0184456002210131	0.0182132378676675	5.72711020030777	0.20870692418115	0.944596101093687	0.0643743818911784	0.0624010026120632	-0.0569978493090862	0.0680704726417126	0.066150242214489
15	Y1962	m123	1	FUSION	GLUCOSE	SHAKER	1	2	2	2	H	8	H08	2	1	1	1	4	4	10487	8223	3590	3462	-0.638519156291157	52	5.68109192023239	0.178065498043713	5.43958528828442	0.187840889369613	0.957335767982729	0.0150116816346861	0.0154247375193568	0.915940277559533	0.00728653769458868	0.00728640874244681	0.957055259841826	0.0151127014479875	0.0153822155428126	5.68116489711887	0.178221357095737	1.07951045967296	0.0682456069677703	0.0695970670240616	0.0765076602298397	0.0632281666699789	0.0642646879241786
51	Y1953	m76	1	HO	GLUCOSE	SHAKER	1	2	2	2	H	9	H09	2	1	1	1	4	4	17109	13145	5400	5061	-0.695936490669325	53	5.70097009499847	0.185340146127798	5.2182045381168	0.201794971462106	0.915647187862665	0.0180970184284465	0.0184906122438838	0.790279425097272	0.0219906017180093	0.0219870579596714	0.915008734157546	0.0177791780806551	0.0181541046782803	5.70099972772393	0.185302501921454	0.917061377527379	0.0581674239191847	0.0585009229152714	-0.0865808760022469	0.0633671047761312	0.0637799298565258
CTRL	Y1002	CONTROL	1	PLATE.CONTROL	GLUCOSE	SHAKER	1	2	2	2	H	10	H10	2	1	1	1	4	4	11476	8700	3596	3319	-0.803950396108743	53	5.74403859204303	0.207585658589484	5.23463621734621	0.225421483581492	0.913450722341953	0.0190371698378162	0.0191346368377898	0.757747277236358	0.0271069636128984	0.0271003272526502	0.912361263674507	0.0186490287088677	0.0185702208117853	5.74418381148909	0.207919453420048	0.908511164962152	0.0595542423078155	0.0589683705947606	-0.0959481017749181	0.0660043378700986	0.0647069258977092
32	Y3164	TATA.26	2	FUSION	GLUCOSE	SHAKER	1	2	2	2	H	11	H11	2	1	1	1	4	4	5472	4321	1844	1754	-0.537040054456803	52	5.66800364306859	0.163376151713891	4.6227724421202	0.18026438314719	0.81590388800372	0.0182388669504106	0.0184768924856365	0.582467233611288	0.0383683307928673	0.0383495196971362	0.814716697652099	0.0181401270341821	0.0175703206911155	5.66796346398101	0.163174741397633	0.705401756301888	0.0237535747813526	0.0230220012498028	-0.354330351150841	0.0356984180565769	0.0343551221065873
17	Y1975	m89	2	FUSION	GLUCOSE	SHAKER	1	2	2	2	H	12	H12	2	1	1	1	4	4	10174	8084	3514	3418	-0.525271633022218	53	5.67354110285067	0.163539250870791	5.34832044185739	0.174784737620367	0.942636408008598	0.015774250868389	0.0155585953236079	0.90129593690088	0.00728653769458843	0.00728640874243158	0.942322706757623	0.0157528783825002	0.0155211809313801	5.67354514802454	0.163422738455048	1.01642455039203	0.0636123460573847	0.0625020839129485	0.0162911264324038	0.0625517669232904	0.0613409897015254
CTRL	Y1002	CONTROL	1	PLATE.CONTROL	GLUCOSE	SHAKER	1	3	3	3	A	1	A01	1	1	1	1	5	1	13338	10141	4081	3791	-0.770686932490473	53	5.74302031979664	0.197675547132622	5.22714339962267	0.206044935074162	0.911685244206144	0.0173449968869312	0.0173987689084097	0.788330719942012	0.0214790332255869	0.0214757310303906	0.911036572651415	0.0169775053343598	0.0170292162025725	5.74316838993271	0.197619281146013	0.90429896026895	0.0538653460552555	0.0533751475496151	-0.100595264999771	0.0594978760915195	0.0589670316182869
58	Y1893	m89	2	HO	GLUCOSE	SHAKER	1	3	3	3	A	2	A02	1	1	1	1	5	1	14629	11487	4660	4331	-0.59141890909365	53	5.69434805558323	0.161031698933713	5.05900267607785	0.182161263634956	0.888497396501876	0.0178238267601658	0.0180581356889861	0.78148079860624	0.0187934767687246	0.0187912646515905	0.888251948887661	0.0173769820904627	0.0178526943675157	5.69428357165697	0.161120077555914	0.838279909056466	0.0465101865571027	0.0466862829951041	-0.176403213918656	0.0553900566015138	0.0556559830255764
3	Y1980	m131	1	FUSION	GLUCOSE	SHAKER	1	3	3	3	A	3	A03	1	1	1	1	5	1	11357	9379	3930	3803	-0.645662729476297	52	5.68280820071483	0.18039830562949	5.39088743801982	0.19055616268167	0.948229114227603	0.0165296193485013	0.0161366004132539	0.888658588635728	0.0104825859835253	0.0104822020505517	0.947889079986491	0.0161858232856499	0.0160529191940141	5.68283079481448	0.180850469496807	1.03941014728449	0.068145985581044	0.0677383481318621	0.0386533861811554	0.0653826163353783	0.0648785609435494
77	Y1004	mBarry	2	ANCESTOR	GLUCOSE	SHAKER	1	3	3	3	A	4	A04	1	1	1	1	5	1	13829	10733	4430	4177	-0.755474882886446	53	5.73312982782576	0.194351505285609	5.21952165635887	0.205905739957572	0.911359353412468	0.0179996971632127	0.0185388156073575	0.806546422318327	0.0182819741121911	0.0182799377222924	0.911113472381486	0.0180360815622213	0.0182975194140828	5.73295298634539	0.193792470796441	0.904542292080789	0.0574150178716728	0.0574277162265944	-0.100326217826073	0.062993673827894	0.0633479890478123
63	Y1999	m154	2	HO	GLUCOSE	SHAKER	1	3	3	3	A	5	A05	1	1	1	1	5	1	18503	14228	5878	5497	-0.64375635374446	53	5.70768767517917	0.178321854532167	5.27607329305406	0.189646704355516	0.925326806491597	0.0166179435619355	0.0170313307766398	0.819519266387569	0.0185377242283507	0.0185356011869556	0.924844654056873	0.0165203344139346	0.0167848520021957	5.70767599289031	0.178311594665888	0.950423833326809	0.0582419680357441	0.0584466760016006	-0.050847253534554	0.0611516518087998	0.0615346467419616
CTRL	Y1002	CONTROL	1	PLATE.CONTROL	GLUCOSE	SHAKER	1	3	3	3	A	6	A06	1	1	1	1	5	1	14693	11106	4170	3867	-0.633869049859999	53	5.70173372785956	0.169402151611814	5.19621764975193	0.184454623391087	0.910750630338676	0.0184337262561063	0.0184573184083613	0.808698985026647	0.0178983534101897	0.0178964425253352	0.910162071751138	0.018253292362661	0.0182642409239292	5.7014069654405	0.16905909161074	0.901542069182723	0.0571370826883162	0.0566977340144184	-0.103648571667486	0.0632961866655442	0.0628587226253581
40	Y3172	TATA.132	2	FUSION	GLUCOSE	SHAKER	1	3	3	3	A	7	A07	1	1	1	1	5	1	4469	3376	1500	1432	-0.238083298058731	51	5.61634094995339	0.133690918224781	4.50697154679754	0.153859582127206	0.802134114725573	0.017746914692861	0.0181650215586342	0.672880916289723	0.0230137734848386	0.0230097118182715	0.802015085591259	0.0173323594259064	0.0179323812644674	5.6160799818328	0.133573352527148	0.672238642617822	0.0230124921551045	0.0239482014253192	-0.397141878816744	0.0343845137239032	0.0355465536073734
72	Y2651	TATA.129	1	HO	GLUCOSE	SHAKER	1	3	3	3	A	8	A08	1	1	1	1	5	1	18632	14131	5888	5415	-0.757441206057758	53	5.70954470103236	0.194357947761671	4.87904998069619	0.215277914873919	0.855400791504991	0.0183561671909206	0.0190023297592389	0.661913611873872	0.0338883728497886	0.0338754090658037	0.854646728849701	0.0177959726592276	0.0181602823616078	5.70918760160332	0.1945706837024	0.760053453379862	0.0359964386427193	0.0365282915545928	-0.274366514780483	0.0474208938348121	0.0479932114254714
7	Y1970	m160	1	FUSION	GLUCOSE	SHAKER	1	3	3	3	A	9	A09	1	1	1	1	5	1	14824	12308	5275	5156	-0.655327358649227	52	5.68486822671541	0.175318123538344	5.43195368068202	0.185204598788359	0.955279519013966	0.0155252574324486	0.0153169591643834	0.901501629979069	0.0094598303584547	0.00945954819193598	0.955066114622605	0.015443277005685	0.015248966539246	5.68474788947914	0.175353842146234	1.07056248924315	0.0684214769841694	0.0680408699876507	0.0681842011221347	0.0640707139543579	0.0633156318253049
53	Y1898	m75	1	HO	GLUCOSE	SHAKER	1	3	3	3	A	10	A10	1	1	1	1	5	1	19162	14660	6119	5695	-0.726010435518174	53	5.70764340389546	0.186800493306263	4.5238894743805	0.233745647570108	0.792503333706304	0.0280432569075665	0.0284955248446161	0.56693406201546	0.0395205614171505	0.0395000052880554	0.791363209879886	0.0279898758185469	0.027795655245909	5.70735859132503	0.186455395365434	0.658455437523025	0.0344708312535946	0.0343832942023052	-0.417858432794814	0.0524689649292039	0.0517282392471595
CTRL	Y1002	CONTROL	1	PLATE.CONTROL	GLUCOSE	SHAKER	1	3	3	3	A	11	A11	1	1	1	1	5	1	15567	11724	4547	4240	-0.726457188553833	53	5.71988623161273	0.186725814998543	5.20611720821661	0.211662955601705	0.911525933964228	0.0188946308615757	0.0190511891907074	0.771842229668479	0.0244207137414278	0.024415860873838	0.911062208061366	0.0182092175213632	0.0186490877144679	5.71961396472794	0.18652425782739	0.904380061800736	0.0572371206622534	0.0579620827942562	-0.1005055847605	0.0632733979650986	0.0642127856730549
8	Y1988	m91	1	FUSION	GLUCOSE	SHAKER	1	3	3	3	A	12	A12	1	1	1	1	5	1	16057	12721	5441	5319	-0.55884667018935	52	5.67864127518258	0.172411408902288	5.37724977453991	0.186933015500131	0.947375979918755	0.016322533339343	0.0163165372831947	0.863890252407009	0.0147017082900807	0.0147006492172345	0.947072931532893	0.0160562113697959	0.0161635127153171	5.67857560240679	0.172263627030013	1.03597705565183	0.067763142774749	0.0676125244243122	0.0353449965378233	0.0653025600332377	0.0650460626078794
66	Y1897	m66	1	HO	GLUCOSE	SHAKER	1	3	3	3	B	1	B01	1	1	1	1	5	2	22968	17470	6849	6442	-0.755242704343595	53	5.70957097808599	0.19131979341781	4.81901060723571	0.228323402916133	0.843831175908493	0.0254485483398908	0.0260044130188778	0.64230498950781	0.0352962047716307	0.0352815581213675	0.843506205771824	0.0249238421127497	0.0253698221529829	5.70918052042967	0.191326279158764	0.738338521956159	0.0464350705409908	0.0469647715399003	-0.303352857740067	0.063044136516969	0.063106968583096
43	Y1949	m142	1	HO	GLUCOSE	SHAKER	1	3	3	3	B	2	B02	1	1	1	1	5	2	19428	15798	6404	6016	-0.533593821914381	52	5.66965896704692	0.145660158043983	5.15663848442935	0.169279076024538	0.907977720761711	0.0168139542676729	0.0172537693689469	0.838397044383578	0.0122724623795803	0.0122718463030882	0.907606861359906	0.0169049152769969	0.0171764960176791	5.66944530895121	0.14558730544571	0.893593875904721	0.0517551130434199	0.0525583565283472	-0.112503884596586	0.0580061646705274	0.0586713131275362
CTRL	Y1002	CONTROL	1	PLATE.CONTROL	GLUCOSE	SHAKER	1	3	3	3	B	3	B03	1	1	1	1	5	2	16079	12312	4774	4455	-0.750341781429887	53	5.72707825083217	0.191351972659642	5.21704679770941	0.2028988186393	0.911382329132765	0.0176595014204419	0.0178772231058633	0.794229619143364	0.0204559296832339	0.0204530771717992	0.910674176692251	0.0172283197631025	0.0175681206979611	5.72678405293956	0.191204360991965	0.903154207783217	0.0546588127163343	0.0549070319910232	-0.101861967406267	0.0600257235858367	0.0607073360547432
21	Y1982	m154	1	FUSION	GLUCOSE	SHAKER	1	3	3	3	B	4	B04	1	1	1	1	5	2	18988	15625	6357	6231	-0.644104487319375	52	5.68996646368413	0.178011353611238	5.50299897410635	0.186503297097291	0.96724278615442	0.0152680649483582	0.0151586965221394	0.930146988828528	0.00651951071463317	0.00651941834849405	0.967143680120345	0.0152997609775495	0.0151249658942564	5.68992078386615	0.177894527011218	1.12709855015305	0.0745805500111364	0.0741496530993511	0.119646675913416	0.0663568599386962	0.0655561949167854
73	Y2653	TATA.132	1	HO	GLUCOSE	SHAKER	1	3	3	3	B	5	B05	1	1	1	1	5	2	19917	14359	5491	5143	-0.70956800310493	53	5.72194327315024	0.194980808054612	3.99751743941472	0.254661543769685	0.698566729854986	0.0314145041823225	0.034181072919591	0.278697052379694	0.0733788605429727	0.0732475826215355	0.696300019335248	0.0297024583511052	0.0320858753377334	5.72144490426024	0.195420617174455	0.575230853006355	0.0176457578941167	0.0183161091075723	-0.552983835268404	0.0306912977294661	0.0316891761952841
76	Y1002	mBarry	1	ANCESTOR	GLUCOSE	SHAKER	1	3	3	3	B	6	B06	1	1	1	1	5	2	19252	15353	6104	5755	-0.595302563067888	52	5.68754857982408	0.160832257344675	5.18225483005421	0.174567890641099	0.91062411416958	0.0158280848915863	0.0165125103000752	0.822644146013756	0.0154688732625375	0.0154676396111706	0.910158748339001	0.0157087998228266	0.0163627593501681	5.68756933851358	0.160697913609206	0.901531627942757	0.0492431371325954	0.0510184030160534	-0.103660153268374	0.0546385774042378	0.0565049946232796
14	Y1978	m221	1	FUSION	GLUCOSE	SHAKER	1	3	3	3	B	7	B07	1	1	1	1	5	2	12606	10317	4377	4247	-0.580199004232592	52	5.67602015987278	0.160584115086705	5.46314912669528	0.173040170758726	0.961313876820873	0.0153168809141582	0.015420792567182	0.936644154831489	0.00434630626645563	0.00434627889896227	0.961176670455155	0.0154528615191846	0.0154079391327859	5.67595901291688	0.160567003772375	1.09849913378102	0.0715049357095693	0.0722111402801061	0.0939448242951218	0.0653634342281781	0.0654193035090141
CTRL	Y1002	CONTROL	1	PLATE.CONTROL	GLUCOSE	SHAKER	1	3	3	3	B	8	B08	1	1	1	1	5	2	15418	11699	4780	4444	-0.72656556670922	53	5.72934543806696	0.195056225355981	5.22449291787025	0.208639209026005	0.912379431966583	0.0182910432583851	0.0181414387145702	0.784189420704486	0.022374285622643	0.0223705531566528	0.911955097750231	0.017796907970084	0.0177767657683408	5.72917111075148	0.194866085948307	0.907215012131459	0.0560849828787228	0.0560587686099522	-0.0973757985702765	0.0621765816571093	0.0617388804088012
47	Y1954	m160	1	HO	GLUCOSE	SHAKER	1	3	3	3	B	9	B09	1	1	1	1	5	2	15924	12055	4624	4322	-0.685019738742247	53	5.71500665042368	0.184652634725921	5.1643052590058	0.2007390355989	0.904242661628853	0.0171202277313466	0.0174365801825871	0.773449737094476	0.0228858744240797	0.0228818800859461	0.903678280307293	0.0168510053907303	0.0170624768659018	5.7148058611164	0.184917104200758	0.881679336498841	0.0502590846636485	0.050233801161979	-0.125926853193557	0.0570144727859185	0.0570366977026953
2	Y978	NULL	1	NULL	GLUCOSE	SHAKER	1	3	3	3	B	10	B10	1	1	1	1	5	2	20471	10319	4114	3946	-0.785120989964124	53	5.71868516460648	0.194805766395709	3.23729233756746	0.363590067653727	0.563678605561224	0.0639127786031561	0.0678902960074624	0.859277340107579	-0.0516899822315529	-0.0516440198588116	0.56591218150094	0.063590774408036	0.0673888765797351	5.71855731919881	0.194498019554857	0.526998563684859	0.0133539162138153	0.0143164511521183	-0.640557455900938	0.0253254933255297	0.0266369594459643
30	Y1965	mBarry	2	FUSION	GLUCOSE	SHAKER	1	3	3	3	B	11	B11	1	1	1	1	5	2	20914	17006	7196	7038	-0.643540529958921	52	5.67746049013187	0.168713481997588	5.44562288192552	0.179957299475643	0.958402781159776	0.0153561009647156	0.0154493280947494	0.925743238485215	0.00575249140550194	0.00575242795458438	0.958131929299712	0.0154011223955145	0.0154246166089473	5.67741444542136	0.168796103342869	1.08441212192714	0.0702533396033927	0.0703944250130972	0.0810380170056327	0.0648729847061079	0.0647028002412368
44	Y1952	m184	1	HO	GLUCOSE	SHAKER	1	3	3	3	B	12	B12	1	1	1	1	5	2	20311	15826	6310	6048	-0.665534009019317	52	5.69196819203412	0.175769446175925	4.05304000183922	0.285234846530483	0.710877516258735	0.0413602942317223	0.044604363042147	0.280769329752048	0.0755640530649173	0.0754207220710431	0.708927959872318	0.0402561283917083	0.0431903289678481	5.69135508490898	0.175471209065296	0.583061740126876	0.0260676876145876	0.0281012827089508	-0.539462197523439	0.0447689539386062	0.0473253038592474
10	Y1986	m76	1	FUSION	GLUCOSE	SHAKER	1	3	3	3	C	1	C01	1	1	1	1	5	3	6361	5032	2061	2001	-0.69104075861883	53	5.69325987523907	0.188057460110781	4.64829168962128	0.237796911602096	0.815305411670594	0.0302879620946101	0.0301219448446146	0.609253981135284	0.0361921702242087	0.0361763802476339	0.814535455848513	0.029650091637187	0.029547311909527	5.69395196340569	0.188531113195611	0.689977995651462	0.0434781666160752	0.0436678836985209	-0.37109557225954	0.0632955452235919	0.0626238661373281
28	Y1967	m156	2	FUSION	GLUCOSE	SHAKER	1	3	3	3	C	2	C02	1	1	1	1	5	3	16344	13069	5298	5179	-0.61326545503035	52	5.67884875417941	0.167704929040121	5.51143547271544	0.178588409913823	0.969718623465479	0.0150094038803487	0.0149980313390291	0.958829554012775	0.00191747833479281	0.00191747598475439	0.969644656541959	0.0150415218898478	0.0149950447086381	5.67888131252297	0.16776589650853	1.13948814113363	0.0751731483312488	0.0749192467003964	0.13057916257058	0.0661269927424642	0.0655389996719238
71	Y2605	TATA.81	1	HO	GLUCOSE	SHAKER	1	3	3	3	C	3	C03	1	1	1	1	5	3	17992	13898	5906	5484	-0.709145652443093	53	5.71175789024575	0.188062776125598	4.6041396143605	0.205722991579227	0.807101813749308	0.0199100961566237	0.020233612974745	0.565279849939392	0.0423375725051104	0.042312303399178	0.805731552575248	0.0188672442861562	0.0190862325258527	5.71141951776936	0.1880024059893	0.677324250120211	0.0261862603641745	0.026172694756722	-0.389605169327272	0.0386473752839124	0.0385740068520371
49	Y1903	m91	2	HO	GLUCOSE	SHAKER	1	3	3	3	C	4	C04	1	1	1	1	5	3	15000	11629	4755	4467	-0.734217927785367	53	5.71155923091134	0.194606818705302	5.11665754554577	0.21087518737175	0.897018565375005	0.0176752266279563	0.0180746511775178	0.755346529949303	0.0248044412564198	0.0247993560708059	0.896323478402386	0.017625645702145	0.0176155944696312	5.71144081160996	0.194525624280931	0.860334389718585	0.0494536393410608	0.0493502690441132	-0.150434140053365	0.0577357140218754	0.0572062571795776
CTRL	Y1002	CONTROL	1	PLATE.CONTROL	GLUCOSE	SHAKER	1	3	3	3	C	5	C05	1	1	1	1	5	3	10433	8013	3226	2976	-0.613216013023286	53	5.71189534290206	0.173536618696752	5.20242428487509	0.185935826831582	0.912246065190119	0.0179649554092342	0.0181937754946529	0.801977986963784	0.0193049892560376	0.0193025915808998	0.912079765854595	0.0179899844744423	0.0179582313350509	5.71173866891809	0.173492516989542	0.90761241933712	0.057402911605193	0.0563679390924086	-0.096937845229223	0.0632160929755174	0.062197902385363
11	Y1987	m76	2	FUSION	GLUCOSE	SHAKER	1	3	3	3	C	6	C06	1	1	1	1	5	3	8929	7054	3233	3158	-0.659137635729842	52	5.6718477294449	0.176489977154741	4.64320576626978	0.23571171869656	0.817565445546072	0.0293155400285719	0.0293298888316315	0.584696209307797	0.0410570324427708	0.0410339860759356	0.81633333979539	0.029089470568692	0.0286304688419222	5.67167140882232	0.176644143043596	0.692670932241038	0.043634010411986	0.0434941129248351	-0.367200237853734	0.0630182524268594	0.0619412183616415
57	Y1892	m89	1	HO	GLUCOSE	SHAKER	1	3	3	3	C	7	C07	1	1	1	1	5	3	20394	15864	6491	6142	-0.695855842080574	53	5.70587781718768	0.183770452563642	5.07394185369742	0.198452772314179	0.890133503668761	0.0178031715947939	0.0181662391933073	0.752251540238876	0.0241648993980464	0.0241601974092021	0.889426795158804	0.0175952111368375	0.0177650614859196	5.70577209329999	0.18391650251739	0.841404119812916	0.0468156271494082	0.0472684135084218	-0.172683211639455	0.0558692914153027	0.05596322827111
24	Y1924	m63	2	FUSION	GLUCOSE	SHAKER	1	3	3	3	C	8	C08	1	1	1	1	5	3	12057	9602	4177	4056	-0.651413983861589	53	5.68822933042871	0.178137579848109	5.31838788702451	0.190089684867513	0.934452782251763	0.0159368603309904	0.0161231005542328	0.857371626477819	0.0135509929885571	0.0135501636262997	0.933989445923994	0.0154684559612277	0.0159826127224995	5.68811039928464	0.178444650826305	0.983830515488472	0.058461270514407	0.0606632855413662	-0.0163016374700082	0.0595926196337235	0.0612887758474463
68	Y1992	m156	2	HO	GLUCOSE	SHAKER	1	3	3	3	C	9	C09	1	1	1	1	5	3	15882	12122	4849	4536	-0.617168180315053	53	5.69227702940157	0.168659584643655	5.27255399863161	0.174737695144472	0.925841918635933	0.0164877181709949	0.0167040242770952	0.861805697721765	0.0112496669756954	0.0112491924445007	0.925319493079382	0.0164511847910133	0.0166199279626575	5.69224264316747	0.168533470318547	0.952100286762739	0.0577273351256778	0.0583629549330536	-0.0490849069800891	0.060950296407403	0.0612014543251426
CTRL	Y1002	CONTROL	1	PLATE.CONTROL	GLUCOSE	SHAKER	1	3	3	3	C	10	C10	1	1	1	1	5	3	13613	10319	4086	3800	-0.780829732856579	53	5.74769683897821	0.20592380839509	5.2277684781906	0.218433542543944	0.912287713441157	0.0191358696261816	0.0194204538865939	0.768984112404861	0.0249323520448186	0.0249271878031445	0.911745387157807	0.0190571003405401	0.0189474347999227	5.74719957675311	0.205383744503699	0.906547395102993	0.0600325552112368	0.0593018719305618	-0.0981119666206365	0.0667703091969274	0.0654853327883058
EMPTY	Y2814	m76.m90.TATA.26	1	SINGLE	GLUCOSE	SHAKER	1	3	3	3	C	11	C11	1	1	1	1	5	3	588	NA	NA	NA	NA	NA	NA	NA	NA	NA	NA	NA	NA	NA	NA	NA	NA	NA	NA	NA	NA	NA	NA	NA	NA	NA	NA
25	Y1927	m66	1	FUSION	GLUCOSE	SHAKER	1	3	3	3	C	12	C12	1	1	1	1	5	3	12877	10493	4573	4466	-0.606758737672209	52	5.67305548316025	0.173418205285797	5.16981600847926	0.188737652284019	0.911385154078254	0.0172794228434414	0.0176174143023971	0.816124829021939	0.0184098488693319	0.0184077694546167	0.910986813731464	0.0169609044246471	0.017390219921483	5.67313032288306	0.173530173368027	0.89134503398612	0.0573671656065606	0.0592290463253211	-0.124355874222797	0.061330477043788	0.0629760694269812
59	Y1900	m90	1	HO	GLUCOSE	SHAKER	1	3	3	3	D	1	D01	1	1	1	1	5	4	16134	12360	5136	4792	-0.675954488540892	53	5.71388306085676	0.186759201693937	5.02837602020939	0.208388698589164	0.881283131503027	0.0188199743837585	0.0192193415660456	0.715432243872737	0.029025950630047	0.0290178032375079	0.880499206104586	0.0181447354559946	0.0186445030581611	5.71393294576173	0.18686284612857	0.818367687480901	0.0452817098393279	0.045929518827647	-0.200443547697265	0.0553547667231071	0.056035452725423
CTRL	Y1002	CONTROL	1	PLATE.CONTROL	GLUCOSE	SHAKER	1	3	3	3	D	2	D02	1	1	1	1	5	4	15441	11445	4512	4063	-0.709497416891421	53	5.71391706780818	0.18414351437856	5.20681778351269	0.205440488434869	0.912228411857517	0.0176517648173096	0.0182833980028612	0.772690478802275	0.0244207137414348	0.0244158608738471	0.911526155252723	0.0172160007493747	0.0178721397175684	5.71362388528078	0.183997515601218	0.905850636409691	0.0551865652303079	0.0558838361800167	-0.0988808470050941	0.0606145999621918	0.0617683150241777
31	Y3163	TATA.26	1	FUSION	GLUCOSE	SHAKER	1	3	3	3	D	3	D03	1	1	1	1	5	4	7752	6011	2647	2530	-0.636480596252134	52	5.65852460985151	0.167207210519833	4.62724384168655	0.179323208780524	0.817490011387883	0.0184353620855677	0.0185802088451523	0.63583323212595	0.0292818313970859	0.029273466702153	0.815989926852108	0.0181342309989122	0.018034039898868	5.65812533245992	0.16651084488087	0.707084660722692	0.0243482257629624	0.023748755617642	-0.351814070260449	0.0362271226826146	0.0353882996705606
74	Y3016	m156	1	ANCESTOR	GLUCOSE	SHAKER	1	3	3	3	D	4	D04	1	1	1	1	5	4	20264	15821	6422	6069	-0.689821689038819	53	5.70978707415111	0.182687672831331	5.28624308757395	0.189002890334681	0.926395006392321	0.0160344694791874	0.0163543455860153	0.843911476437255	0.0144459905218671	0.014444985752595	0.92598724897188	0.0159635972999385	0.0161956384544993	5.70973951481175	0.182960179176163	0.954468402219252	0.0572089226889441	0.0568925585326604	-0.0466007403776401	0.0596200479699672	0.0596712019002176
12	Y1984	m75	1	FUSION	GLUCOSE	SHAKER	1	3	3	3	D	5	D05	1	1	1	1	5	4	8355	6585	2800	2721	-0.549304345356786	53	5.68710694660979	0.179182221318543	4.99182137968799	0.19955409929806	0.878547691955408	0.0202388842161417	0.019993166987244	0.775827079601839	0.0198165118418868	0.0198139185101983	0.878059523483191	0.0202750382637531	0.0197632311208964	5.68678852262262	0.179382344230628	0.800186258732251	0.0530329068355214	0.0520325904344094	-0.226376249039186	0.0636389465638055	0.0618078974117853
65	Y1958	m63	2	HO	GLUCOSE	SHAKER	1	3	3	3	D	6	D06	1	1	1	1	5	4	18010	13890	5646	5353	-0.62181244677063	53	5.68967106417282	0.16873564520695	4.94736509205445	0.198417550497421	0.868783417632683	0.0209207537244453	0.0208548345005872	0.720376391221784	0.0260835863333823	0.026077673394044	0.868284154754109	0.0203408929538949	0.0204837919589965	5.68933343868144	0.168535224824072	0.789344101196282	0.0459656443564285	0.0462281832242009	-0.236552930021135	0.0581677554204801	0.0582281142799546
CTRL	Y1002	CONTROL	1	PLATE.CONTROL	GLUCOSE	SHAKER	1	3	3	3	D	7	D07	1	1	1	1	5	4	13362	9963	4080	3701	-0.686587600591942	53	5.71658841173382	0.185553698289773	5.21062613645932	0.198490636273909	0.911660363019111	0.0179709746754801	0.0185895417465426	0.786680256805594	0.0218627085268172	0.0218592262273708	0.910726362665929	0.0177041387550693	0.01826540512147	5.71656478092694	0.185603809359555	0.903318855279943	0.0558003243480582	0.0571438225930578	-0.101679681270317	0.0618247640901483	0.0631362458229642
1	Y1002	CONTROL	1	HO	GLUCOSE	SHAKER	1	3	3	3	D	8	D08	1	1	1	1	5	4	17791	14429	5962	5699	-0.657541412496365	52	5.68716317942126	0.163365773762002	5.18584234602712	0.17653029867372	0.911489298328851	0.0168162876771609	0.0169611096747677	0.830786890875943	0.0141902746425364	0.0141893222879408	0.911048734197946	0.0165210303353776	0.0168316428806776	5.68705504760543	0.163278737105212	0.904337432993444	0.0521395792191266	0.0529194231972779	-0.100552721650934	0.0577221456071668	0.0583791290222572
34	Y3166	TATA.81	1	FUSION	GLUCOSE	SHAKER	1	3	3	3	D	9	D09	1	1	1	1	5	4	11417	9087	3741	3635	-0.613976144171488	52	5.66501688619329	0.166019068270599	4.96210877555416	0.186413252438169	0.874488235635873	0.0178486804092999	0.0179129391617633	0.724550271912619	0.0264673463001815	0.0264611685910191	0.873250489824935	0.017601269099222	0.0174748981288103	5.66496541941542	0.166084586321258	0.800810974138501	0.041269470063357	0.0415401585400899	-0.222130347105868	0.0514855106844522	0.0514145584723708
62	Y1998	m154	1	HO	GLUCOSE	SHAKER	1	3	3	3	D	10	D10	1	1	1	1	5	4	21674	17643	6942	6533	-0.472043252004223	52	5.66406817754554	0.131827069590985	5.2340412222042	0.141411969141265	0.922934345476705	0.015049481622084	0.0155202994467993	0.930898874844086	-0.00140614998226097	-0.00140614905559146	0.922954293109583	0.015077844470517	0.0155192995210315	5.66408540279634	0.131847881947936	0.943811161681455	0.0524759516565012	0.0534172823522016	-0.0578291734391029	0.0555889121364918	0.0565833678059339
54	Y1899	m75	2	HO	GLUCOSE	SHAKER	1	3	3	3	D	11	D11	1	1	1	1	5	4	23925	19130	7953	7527	-0.555689758373056	52	5.67341353097818	0.154075612110741	4.58265414710418	0.208380653401085	0.806943296130892	0.0268155861967244	0.0262691331652736	0.635008268782675	0.0303053931128783	0.0302961205607327	0.806351794765422	0.025999121657867	0.0259327873524619	5.6732157017913	0.154058118902797	0.67818747341278	0.0361579444963515	0.0360085976974903	-0.388331519805059	0.053288066085461	0.0526777162063735
CTRL	Y1002	CONTROL	1	PLATE.CONTROL	GLUCOSE	SHAKER	1	3	3	3	D	12	D12	1	1	1	1	5	4	16837	12908	5108	4864	-0.772928897702162	53	5.72147631852066	0.191252981990924	5.2032097225661	0.211988375161686	0.910555275817179	0.0186735880199351	0.0191236399879542	0.762782412240117	0.0258277506277034	0.0258220099294043	0.909547243409693	0.0184275970042502	0.0186462516524833	5.72142281849431	0.191297891566436	0.899615060240166	0.0577422615078906	0.0578098189659827	-0.105788318107676	0.0640435215057295	0.064107343528826
46	Y2001	m184	3	HO	GLUCOSE	SHAKER	1	3	3	3	E	1	E01	2	1	1	1	6	1	20290	16345	6605	6205	-0.551554340567775	52	5.69189271432117	0.153412528882595	5.19748731579765	0.167432915252983	0.912382512454392	0.0158240644077859	0.0163355468931734	0.835979451049768	0.0134231380033548	0.0134223318939964	0.911872985848745	0.0157854658431715	0.0162294448383527	5.69189860074018	0.15330479710196	0.906953476851413	0.0500264497255459	0.0514689363228948	-0.0976641236209078	0.0554000280707569	0.0565763446536848
4	Y1989	m142	1	FUSION	GLUCOSE	SHAKER	1	3	3	3	E	2	E02	2	1	1	1	6	1	14614	11597	5082	4953	-0.62469931319472	53	5.67373308219064	0.169856240474603	5.42579335046763	0.180165179416385	0.955405909110881	0.0158362303407274	0.0155247537627519	0.91043741357179	0.00792573335538877	0.00792556740404743	0.955235391285225	0.0156782732598263	0.0154776213469583	5.673815518088	0.169828306591366	1.07131855639224	0.0703369556695063	0.0692808166267108	0.0688901855143498	0.0654370423349368	0.0643398610623958
52	Y1960	m76	2	HO	GLUCOSE	SHAKER	1	3	3	3	E	3	E03	2	1	1	1	6	1	20860	15406	6272	5977	-0.797118930616661	53	5.71641656192948	0.201713528815637	4.08678679562662	0.29046929711419	0.713594835873861	0.0406127668638678	0.0434894016551576	0.326443365575463	0.0677262522953229	0.0676229863992886	0.71083672465719	0.0398614030076783	0.0420469178005469	5.71563798788756	0.201065025633848	0.58431414016075	0.0265189039865646	0.0279081265636827	-0.537316529542137	0.0453331660460985	0.0469206924114454
CTRL	Y1002	CONTROL	1	PLATE.CONTROL	GLUCOSE	SHAKER	1	3	3	3	E	4	E04	2	1	1	1	6	1	13832	10199	3836	3513	-0.754315872579951	53	5.74049137951757	0.202134296080038	5.23716658268547	0.210861347700045	0.913823603791336	0.0186664708676387	0.0187571388618552	0.764825315065577	0.0259556680561169	0.0259498416617288	0.91282780552064	0.0178725548186143	0.0182576323183607	5.74017756360729	0.202718715733991	0.910005078474451	0.0579186325438097	0.0576985728239285	-0.0943050987456588	0.0633150045531315	0.0634618703391838
67	Y1991	m156	1	HO	GLUCOSE	SHAKER	1	3	3	3	E	5	E05	2	1	1	1	6	1	11624	8893	3744	3458	-0.735792546823985	53	5.70382682065154	0.187194841301612	5.33668982872013	0.263133767154535	0.930171833416794	0.023330938007971	0.0353076641687263	0.831000153308329	0.017386867313257	0.0173851155960248	0.929704108364276	0.022831146563553	0.0352047921484507	5.70428393738908	0.187452216331026	0.967878187110754	0.0823936647535354	0.162066238399359	-0.0326490406940735	0.0852752587881028	0.146234021790123
60	Y1901	m90	2	HO	GLUCOSE	SHAKER	1	3	3	3	E	6	E06	2	1	1	1	6	1	12713	9443	3759	3489	-0.689372787039773	53	5.70781365336819	0.177721597115917	5.0228612125929	0.194562935553949	0.879963366825411	0.0180096199348754	0.0185939741772544	0.725241869814355	0.0271069636128984	0.0271003272526502	0.879009620548292	0.0175580990188692	0.0181039358756649	5.70769649465641	0.177490082587004	0.814678154296936	0.0428502510427915	0.0444104621133453	-0.204962146439027	0.0528228211782939	0.0542838967244431
16	Y1974	m89	1	FUSION	GLUCOSE	SHAKER	1	3	3	3	E	7	E07	2	1	1	1	6	1	12742	10286	4464	4350	-0.574265866208554	52	5.66897870337008	0.155533892837485	5.35166974800196	0.163375833572377	0.943110366964722	0.0157816925969426	0.015664877057802	0.917021869544491	0.0046019748503769	0.00460194236365049	0.942906669251363	0.0157667647749703	0.0156511463313534	5.66904605389922	0.15551663751264	1.01878923885866	0.0639941841454191	0.0636913822553192	0.0186149014539596	0.0629836987782213	0.0621591369323749
18	Y1976	m90	1	FUSION	GLUCOSE	SHAKER	1	3	3	3	E	8	E08	2	1	1	1	6	1	14460	11526	4819	4707	-0.550480910163307	52	5.66152495293882	0.155916961979251	5.30431599939101	0.170305603998511	0.936448566548527	0.0158221021850793	0.0158573889168305	0.893748126907284	0.00754221521519171	0.00754207220708837	0.936220242842424	0.0157999091494775	0.0158202950778147	5.66154929023551	0.155682341787364	0.992348743849714	0.0608425534122712	0.0609992974994366	-0.00768067717858624	0.0615180955140701	0.0611674585471124
CTRL	Y1002	CONTROL	1	PLATE.CONTROL	GLUCOSE	SHAKER	1	3	3	3	E	9	E09	2	1	1	1	6	1	13070	10001	3950	3684	-0.70928258574179	53	5.71606597715996	0.186905179814802	5.20340959763132	0.1950922548176	0.911360242465281	0.017786852824587	0.0179382816871532	0.806859272247267	0.0182819741121911	0.0182799377222863	0.911077924780047	0.0172419686018964	0.0176999281349395	5.71618353266317	0.187083871895563	0.904429791856515	0.0549268787875721	0.0552549608347542	-0.10045059825721	0.0607467240304441	0.0611188704067653
6	Y1969	m184	2	FUSION	GLUCOSE	SHAKER	1	3	3	3	E	10	E10	2	1	1	1	6	1	11389	9073	3860	3773	-0.702442358306377	53	5.69749873107039	0.183650663854177	5.47643162689217	0.186575257329004	0.961821309456381	0.0160300136378411	0.0159209480842107	0.926861456344625	0.00613600015759699	0.00613592315152994	0.96165593209507	0.0160185428801315	0.0158906625819539	5.69748015234498	0.183770394701333	1.10074723184415	0.0750914474785525	0.0746758039264745	0.0959892508598715	0.0686939453515425	0.0675486042895231
27	Y1966	m156	1	FUSION	GLUCOSE	SHAKER	1	3	3	3	E	11	E11	2	1	1	1	6	1	18679	15262	6629	6485	-0.523521466636613	52	5.668406419379	0.15493631204597	5.48680156058192	0.164010775477907	0.967413681075211	0.0159569324941193	0.0161535397236172	0.947849343661238	0.0034514704780319	0.00345145677274244	0.967319096282276	0.0159263351755916	0.0161459668317713	5.6684049228809	0.154875391701712	1.12795966499206	0.0783671144175201	0.0791210411530191	0.120410394450771	0.0693687083183605	0.0699225097997127
50	Y1961	V	1	HO	GLUCOSE	SHAKER	1	3	3	3	E	12	E12	2	1	1	1	6	1	22693	18254	7851	7346	-0.649962916699883	53	5.68823021813758	0.17096268446983	5.29682308681542	0.180851482483067	0.930561124597233	0.0157780163947924	0.0163532537694285	0.864388734406826	0.0116332123793808	0.011632687641443	0.93014570325067	0.0157647810391966	0.0162583439570086	5.68830052574874	0.170974176912418	0.969497442978476	0.0578443767372496	0.0593087769110001	-0.030977442111658	0.0597506335182111	0.0610815129169428
CTRL	Y1002	CONTROL	1	PLATE.CONTROL	GLUCOSE	SHAKER	1	3	3	3	F	1	F01	2	1	1	1	6	2	21118	16355	6469	6024	-0.614281713618536	53	5.69671669479616	0.166781506431893	5.1974969620833	0.174141366484034	0.911931655102496	0.0165189508992705	0.0170714809321572	0.867509263752954	0.00779789372185567	0.00779773567172707	0.91174865472073	0.0163823459304088	0.0170329402940529	5.69674862303172	0.166939879443967	0.906557789028237	0.0522522985354919	0.0536462539565493	-0.0981005012820353	0.0576476532543798	0.0591262010011146
26	Y1928	m66	2	FUSION	GLUCOSE	SHAKER	1	3	3	3	F	2	F02	2	1	1	1	6	2	15146	12004	5551	5383	-0.634739097723567	53	5.6856396450136	0.175981862783008	5.19202950180662	0.188123072611932	0.912623856294753	0.016751554327067	0.0172591092306682	0.814223625107237	0.018921353958453	0.018919096383924	0.912209453183355	0.0166753358551992	0.0170033970765568	5.68560076791468	0.175812655591343	0.895517766375983	0.0569368022344938	0.0584612927926512	-0.119898848419907	0.0608487487984844	0.0619099717377846
55	Y1956	m221	1	HO	GLUCOSE	SHAKER	1	3	3	3	F	3	F03	2	1	1	1	6	2	15211	12234	5004	4688	-0.437103981473536	52	5.66429543057409	0.137269722453145	5.18489717418993	0.14699455623232	0.914247713338074	0.016460310617317	0.0166005062761908	0.906282864419915	0.00140614998207321	0.00140614905519669	0.914217705488315	0.0164312783776355	0.016599572254366	5.66428149565758	0.137298113368111	0.914488119393587	0.0537141009402833	0.0535162790467653	-0.089390802604523	0.0584591012956053	0.0583898026011435
2	Y978	NULL	1	NULL	GLUCOSE	SHAKER	1	3	3	3	F	4	F04	2	1	1	1	6	2	20133	10318	3983	3837	-0.822020188987469	53	5.73339309498482	0.201759689622189	3.25358028956218	0.354429986542395	0.564228770670785	0.0607396314802954	0.0701315571487716	0.76806344595635	-0.0355521890630288	-0.0355372215860095	0.565515533912872	0.0602492259950967	0.069898519102679	5.73461748813196	0.202070937474427	0.526914275065609	0.0129476726733814	0.0157984538578805	-0.640717409581969	0.0245049136953914	0.0291002687331383
56	Y1894	m123	1	HO	GLUCOSE	SHAKER	1	3	3	3	F	5	F05	2	1	1	1	6	2	23219	17905	7172	6716	-0.726346258163365	53	5.70438305101404	0.177739113600842	5.17949003187771	0.194562913689717	0.90855108285303	0.0163441769949139	0.0167047693325815	0.780919587168673	0.022374285622644	0.0223705531566479	0.907791314425162	0.0161261297172043	0.0163360938847599	5.7043158715766	0.177540414419357	0.894162329334074	0.0496136886873877	0.0500130179889703	-0.111867944048574	0.0555756251259584	0.0558473351292917
CTRL	Y1002	CONTROL	1	PLATE.CONTROL	GLUCOSE	SHAKER	1	3	3	3	F	6	F06	2	1	1	1	6	2	15298	11225	4325	4024	-0.731873604420495	53	5.72390901892802	0.184735614260247	5.21727990757276	0.194220879231422	0.912343932032042	0.0171373093378481	0.0173112712975303	0.804039823458926	0.0189213539584525	0.0189190963839122	0.911499774753229	0.0169358332930223	0.0170472119878706	5.72374778446467	0.184765825359884	0.905766876545885	0.0535650625084716	0.0540362454534513	-0.0989733175118283	0.0590760005868012	0.0593917362923201
69	Y1993	mBarry	1	HO	GLUCOSE	SHAKER	1	3	3	3	F	7	F07	2	1	1	1	6	2	17017	12658	5148	4678	-0.690749288190449	53	5.71733050374559	0.187760926603877	5.3112058805202	0.192795841011746	0.92982536290893	0.0161624569732733	0.0168015911425713	0.851618865599817	0.0136788484167354	0.0136779953586554	0.929443369139845	0.0162225354855968	0.0166578302505049	5.71744743673262	0.188101264033691	0.966924717841304	0.0591802717033041	0.060159402064265	-0.0336346378690962	0.0611117673538928	0.0622459218826334
64	Y1896	m63	1	HO	GLUCOSE	SHAKER	1	3	3	3	F	8	F08	2	1	1	1	6	2	20448	15876	6459	6033	-0.657806035208764	53	5.69616760000345	0.169208025362208	4.9617721848102	0.199453273490861	0.87059679363409	0.0208443872294375	0.0213090318494486	0.705260114095915	0.0290259506300473	0.029017803237504	0.869688880326889	0.0202433049073471	0.0208654924443785	5.69594744958436	0.169184562201719	0.79254246175404	0.0466647748999191	0.0475037043126767	-0.232509195165665	0.058686010063351	0.0596128289503179
29	Y1964	mBarry	1	FUSION	GLUCOSE	SHAKER	1	3	3	3	F	9	F09	2	1	1	1	6	2	10644	8202	3324	3199	-0.593141557222332	52	5.68170785318255	0.170828201334512	5.41435487334287	0.186294741244686	0.951812603899467	0.0160369886971248	0.0166578868914046	0.909686283657766	0.00741437633371176	0.00741424047474589	0.951571904963644	0.0160228523791089	0.0166198553991485	5.68167281921896	0.171042906702587	1.05517722674424	0.0694771870417667	0.072004325503625	0.0537087402550176	0.065756289290249	0.0679725025134276
23	Y1923	m63	1	FUSION	GLUCOSE	SHAKER	1	3	3	3	F	10	F10	2	1	1	1	6	2	13857	11027	4794	4677	-0.675446574597162	52	5.67406987585009	0.177910305940849	5.3046800593986	0.188755510791745	0.933824940605728	0.0168338051011627	0.0165940291243289	0.873620608395916	0.0106104319345894	0.0106100337828808	0.933566427221434	0.0168238984648186	0.0165095444157311	5.67390618802352	0.177527696253248	0.982231924708634	0.0635558672370595	0.062525391482385	-0.0179278226384301	0.0645875257243217	0.0632342652997783
CTRL	Y1002	CONTROL	1	PLATE.CONTROL	GLUCOSE	SHAKER	1	3	3	3	F	11	F11	2	1	1	1	6	2	15871	12164	4992	4698	-0.649386276141704	53	5.71584003490257	0.181617120633932	5.21170774443542	0.188217805062948	0.91197295902911	0.0175569897569125	0.0178132173681674	0.842556301872051	0.012144611593953	0.0121440145707556	0.911646951956434	0.0174943646828589	0.0177127682002386	5.71583036565414	0.181654264300383	0.906234402720639	0.0553561997329398	0.0557996084183352	-0.0984572839386736	0.0611164225866795	0.0614777407185218
37	Y3169	TATA.129	1	FUSION	GLUCOSE	SHAKER	1	3	3	3	F	12	F12	2	1	1	1	6	2	12080	9439	4030	3938	-0.685116632682953	52	5.67784319021633	0.179326468378867	5.20454863439706	0.194702937162838	0.917175489821426	0.0168075666662644	0.0165092202549915	0.779244745723484	0.0242928061725295	0.0242880291415098	0.916446833571547	0.0162541940628935	0.0160441031569498	5.67788677255278	0.179300582134283	0.921780561478427	0.0536227508693208	0.0532709215738145	-0.0814480865167185	0.0579965101655787	0.0573677455578235
22	Y1983	m154	2	FUSION	GLUCOSE	SHAKER	1	3	3	3	G	1	G01	2	1	1	1	6	3	15064	11786	5074	4935	-0.720397180091636	52	5.68542015210556	0.188775704854482	5.50202678369048	0.194566882994179	0.968010241073828	0.0155274170263239	0.0154032376749998	0.909139191475518	0.0103547403750816	0.0103543703182279	0.967565444745179	0.0155314644513087	0.0153075803313397	5.68517834541762	0.188409086939271	1.12917098127116	0.076474378621606	0.0752590394799192	0.12148371858236	0.0675196557764798	0.066419440621926
13	Y1985	m75	2	FUSION	GLUCOSE	SHAKER	1	3	3	3	G	2	G02	2	1	1	1	6	3	11470	9086	4016	3880	-0.642614667388905	52	5.67158564226022	0.179984173897017	4.99435732514951	0.194361352964813	0.880628406626322	0.01916874618951	0.0193071292155269	0.770236918238927	0.0212232532099129	0.0212200675657559	0.879957007224455	0.018880123291829	0.0190184725864392	5.67143071376662	0.18002733052631	0.805236627121462	0.0503732529521692	0.0510206530840998	-0.220364947182383	0.0598750931596887	0.0601510610631266
CTRL	Y1002	CONTROL	1	PLATE.CONTROL	GLUCOSE	SHAKER	1	3	3	3	G	3	G03	2	1	1	1	6	3	16206	12222	5133	4893	-0.611629569052459	53	5.70207795994801	0.164300784485517	5.19854987445111	0.18397134086795	0.911264371710917	0.0183449425177053	0.0185633142448791	0.805560822960844	0.0185377242283507	0.0185356011869556	0.910684242699543	0.018463794956955	0.0183632406690321	5.70201007120439	0.164203926544758	0.9031859609508	0.0580959628126526	0.0575068994017091	-0.101826809944637	0.0644623698313711	0.0635055068044961
39	Y3171	TATA.132	1	FUSION	GLUCOSE	SHAKER	1	3	3	3	G	4	G04	2	1	1	1	6	3	6383	4989	2141	2054	-0.683565275932869	53	5.70845829374441	0.196986863888687	4.55904433905133	0.228290558448417	0.799391635410026	0.0211450988572946	0.0209795531783053	0.5503986676866	0.0436182511828602	0.0435906207224079	0.798571597519637	0.0198500660023511	0.0196867543560833	5.7086372803871	0.197830064085254	0.66765668831736	0.0258549541251449	0.0260475179170599	-0.403981177518212	0.0388537295819629	0.0387241770194166
70	Y2550	TATA.26	1	HO	GLUCOSE	SHAKER	1	3	3	3	G	5	G05	2	1	1	1	6	3	20879	16126	6559	6157	-0.754355185578229	53	5.71439766534934	0.190414814626344	4.21415478605354	0.205013173050751	0.739041112252434	0.0204836445409598	0.0212381390057595	0.45538170546696	0.0496394236798591	0.049598712141634	0.737648856275199	0.0189309655397332	0.0196541051082113	5.71374877565749	0.19026878256522	0.604033097439497	0.0154038635498619	0.0157055869382116	-0.504126285463368	0.0255409952613136	0.0259839498129697
5	Y1968	m184	1	FUSION	GLUCOSE	SHAKER	1	3	3	3	G	6	G06	2	1	1	1	6	3	17399	13644	6069	5913	-0.706887462428814	52	5.68888590441412	0.178931586492992	5.48023697181947	0.184074428150406	0.963525477422222	0.0155676663078834	0.0157786353999917	0.900254716666419	0.0111218192487759	0.0111213607121821	0.963154664274187	0.0155279419307015	0.0156772465116744	5.68895255157924	0.178951001350573	1.10783203292771	0.0741733136231892	0.0745075176772786	0.102404982002846	0.0666984006161128	0.0669764751550879
38	Y3170	TATA.129	2	FUSION	GLUCOSE	SHAKER	1	3	3	3	G	7	G07	2	1	1	1	6	3	14764	12100	5273	5165	-0.699256943690488	52	5.67450106881232	0.175680257426068	5.21506888138837	0.18344074373425	0.917923264625675	0.0160449538974575	0.0162178329003748	0.846832178044028	0.0125281651584087	0.0125275097677346	0.917580070008353	0.0162336059885909	0.0161002932321994	5.67448596577051	0.175679571172262	0.925536893844649	0.0539561824402263	0.0539744566272978	-0.0773812840736029	0.0584608722578639	0.0578667769767797
CTRL	Y1002	CONTROL	1	PLATE.CONTROL	GLUCOSE	SHAKER	1	3	3	3	G	8	G08	2	1	1	1	6	3	16906	13101	5154	4804	-0.695822351547513	53	5.72390984272761	0.18239946578789	5.21143559760155	0.197147019915688	0.91175179018292	0.0176590042169904	0.0181826087586227	0.782219260866565	0.0226300785434156	0.0226262166213084	0.911184486356997	0.0173879071326419	0.0178338953392343	5.72397567085444	0.182429003505771	0.904767130625207	0.0547323823086473	0.0556501848213809	-0.100077683053456	0.060834064196318	0.0615718294656478
48	Y1902	m91	1	HO	GLUCOSE	SHAKER	1	3	3	3	G	9	G09	2	1	1	1	6	3	19827	15473	6325	5837	-0.52755881320847	52	5.66446427328104	0.14328185632677	5.07089452176071	0.163220763668246	0.894665049023026	0.0166916679934725	0.0167063717081365	0.820802838537625	0.0130395756636343	0.0130388366970312	0.89444448136829	0.01632030330235	0.0166168075185736	5.66450652450462	0.14339792471473	0.855075253774511	0.0454277689706239	0.046024096757995	-0.156565797808028	0.0529547935120933	0.0536305971891054
20	Y1972	m153	1	FUSION	GLUCOSE	SHAKER	1	3	3	3	G	10	G10	2	1	1	1	6	3	17513	13474	5719	5543	-0.654759480748768	53	5.68701499474006	0.177518342713762	5.50924957955519	0.182548247723705	0.968807939488833	0.0153871647271553	0.0155559651801051	0.93463942236826	0.00600816371192544	0.00600809141920872	0.96869671739015	0.0152835917211909	0.0155269884832398	5.68698999180894	0.177596601315774	1.13476360575034	0.0757454841389266	0.0769851523095264	0.12642435236878	0.0667720328693319	0.0676053885645027
9	Y2002	V	1	FUSION	GLUCOSE	SHAKER	1	3	3	3	G	11	G11	2	1	1	1	6	3	22706	18311	7639	7204	-0.595469462729567	52	5.67780307084737	0.160289516531535	5.26123193158664	0.16662756882674	0.926351365915108	0.0151393061308518	0.0154274180302246	0.892238195541384	0.00600816371192544	0.00600809141920872	0.926125495031506	0.0150998781044489	0.0154026580097675	5.67779593819654	0.160266047280921	0.954960222888685	0.0535743170780491	0.0545443150747327	-0.0460855910781575	0.0563409269229482	0.0570118171557015
75	Y1141	m156	2	ANCESTOR	GLUCOSE	SHAKER	1	3	3	3	G	12	G12	2	1	1	1	6	3	18050	14189	5557	5140	-0.69886562677952	53	5.71481911153675	0.184559773986294	5.28002034874903	0.186275023778519	0.924906580787212	0.0170419138260563	0.0175298166566106	0.848195775188828	0.0134231380033577	0.0134223318940047	0.924596961412268	0.0169047516236377	0.0174021324570403	5.71475803991815	0.184534165007831	0.949551804488846	0.0593182506962877	0.0603911932634188	-0.051765190461594	0.0627909526132097	0.0636517216759426
EMPTY	Y3028	m75_m75	1	DOUBLE	GLUCOSE	SHAKER	1	3	3	3	H	1	H01	2	1	1	1	6	4	532	NA	NA	NA	NA	NA	NA	NA	NA	NA	NA	NA	NA	NA	NA	NA	NA	NA	NA	NA	NA	NA	NA	NA	NA	NA	NA
35	Y3167	TATA.81	2	FUSION	GLUCOSE	SHAKER	1	3	3	3	H	2	H02	2	1	1	1	6	4	10049	7647	3282	3198	-0.569694174493403	53	5.68295647375872	0.163637208223937	4.96831480198922	0.178139498773908	0.873662646883028	0.0171652303650101	0.0168388022138447	0.790113478580601	0.0147017082900807	0.0147006492172421	0.873353304869202	0.0169652493900527	0.0166942406860132	5.68271736548647	0.163586246957134	0.801053103010123	0.0398645916166901	0.039174763145255	-0.221828038303731	0.0499615661487503	0.0487541819445032
19	Y1977	m90	2	FUSION	GLUCOSE	SHAKER	1	3	3	3	H	3	H03	2	1	1	1	6	4	14676	11636	5010	4856	-0.561124563152631	52	5.66067436523873	0.165977507335904	5.31170406959539	0.177482575594305	0.938308949007025	0.0164732063234853	0.0166519876039345	0.878970443248672	0.0104825859835253	0.0104822020505411	0.937800118763995	0.0164604173109671	0.0165792984896079	5.66064649746097	0.165920618437027	0.998471971240121	0.0641043019435486	0.0645770398316152	-0.00152919738888338	0.0641078619532358	0.0643955503604728
45	Y2000	m184	2	HO	GLUCOSE	SHAKER	1	3	3	3	H	4	H04	2	1	1	1	6	4	16845	13245	5710	5374	-0.654542108873494	52	5.68458506543818	0.17462949261315	5.22853508477325	0.181450522724644	0.919881674841749	0.0155420719347076	0.0159870938212806	0.853751689486765	0.0116332123793958	0.0116326876414812	0.919451734991678	0.015677884105466	0.0158884517934733	5.68451419556204	0.174475611243504	0.931814249962745	0.0527382056155576	0.0533120314377806	-0.0706217875495657	0.0567572357203525	0.057133286049599
CTRL	Y1002	CONTROL	1	PLATE.CONTROL	GLUCOSE	SHAKER	1	3	3	3	H	5	H05	2	1	1	1	6	4	14627	11341	4399	4141	-0.77791773955864	53	5.72054792644158	0.19556461575918	5.20372622483323	0.209250346251482	0.912101584012088	0.0189716453848385	0.0189393205015626	0.787034912082607	0.0218627085268172	0.0218592262273607	0.911423942401514	0.0184236390100403	0.0185943300788716	5.72056968643508	0.196098884250744	0.905526193606083	0.0585759272453859	0.0576924690377991	-0.0992390748478066	0.0643460744203945	0.0639753074352613
42	Y1895	m131	1	HO	GLUCOSE	SHAKER	1	3	3	3	H	6	H06	2	1	1	1	6	4	22389	17624	7314	6841	-0.531144212878667	53	5.68196897534476	0.155453408230091	5.12975432280277	0.183318581747139	0.903249876367967	0.0201023646317751	0.0205557232450509	0.813903193150239	0.0157245989208006	0.0157233030758139	0.90279771826271	0.0199834822062475	0.020438766368408	5.68182720528597	0.155330081730603	0.879058626712715	0.0596970178874688	0.0588397049037856	-0.128903686464552	0.0675369755805093	0.0673229472215748
61	Y1996	m153	1	HO	GLUCOSE	SHAKER	1	3	3	3	H	7	H07	2	1	1	1	6	4	24806	19563	8313	7873	-0.63458478824006	52	5.69576965132472	0.173090407965556	5.27173011556843	0.174979318082025	0.925675097030839	0.015139511499148	0.0155474110785029	0.871065916225967	0.00958767368553448	0.00958737992426287	0.925423526326866	0.0150832157275294	0.015479288421201	5.69572041327221	0.173005967622514	0.952468414555992	0.0534353115954178	0.0543135136617344	-0.0486983331022416	0.0561236472040306	0.0570130484351055
15	Y1962	m123	1	FUSION	GLUCOSE	SHAKER	1	3	3	3	H	8	H08	2	1	1	1	6	4	13782	10255	4417	4218	-0.593117722567309	52	5.67128485745545	0.170099851538048	5.43061113675951	0.175284383544791	0.956977825928525	0.0154904321486348	0.0151462571879196	0.923628813832697	0.00588032746265388	0.00588025968692386	0.956631705456388	0.0154376490252961	0.0151197426625311	5.67137989710479	0.170034482545581	1.07759346195925	0.0696722651760541	0.0679503009238585	0.0747302788525853	0.0647716097271214	0.0629897724595703
51	Y1953	m76	1	HO	GLUCOSE	SHAKER	1	3	3	3	H	9	H09	2	1	1	1	6	4	19125	14739	6064	5631	-0.549980433733367	52	5.67695867692782	0.156884645245767	5.19583049173039	0.169273776983152	0.914689579974071	0.0162659082078104	0.0169890207275711	0.856631919069382	0.0102268951050579	0.0102265385858769	0.914417726927666	0.0165484727728055	0.0169282087591	5.6768820002035	0.156811950821668	0.915137296872568	0.0539363074756701	0.054489922634797	-0.0886811737363248	0.0587724413653384	0.0594765318144342
CTRL	Y1002	CONTROL	1	PLATE.CONTROL	GLUCOSE	SHAKER	1	3	3	3	H	10	H10	2	1	1	1	6	4	14647	10986	4573	4227	-0.550304783202102	52	5.67764344652178	0.154163380886444	5.1759117135612	0.163580626030491	0.911499307645561	0.0168548960992805	0.0176090900116525	0.891177296937606	0.00357930379027316	0.00357928850513106	0.911366747065747	0.016804207531957	0.0176023919896358	5.67771688892524	0.154319968080239	0.905344757983739	0.0536343626203221	0.0553114357117096	-0.0994394597761656	0.0590107097692104	0.0610020960462541
32	Y3164	TATA.26	2	FUSION	GLUCOSE	SHAKER	1	3	3	3	H	11	H11	2	1	1	1	6	4	10122	7979	3722	3551	-0.582701812505544	52	5.66116880924156	0.170094737119923	4.61654892233997	0.179558600253403	0.815251780258433	0.0176718371188023	0.0180667516825339	0.648002471475314	0.0267231905991137	0.0267168320556766	0.814303823242288	0.0170778602352457	0.017591750961522	5.66114368143714	0.170138049487208	0.704859623087473	0.0222861057681517	0.0229894849862467	-0.355142299707564	0.033432093566268	0.0343254439658744
17	Y1975	m89	2	FUSION	GLUCOSE	SHAKER	1	3	3	3	H	12	H12	2	1	1	1	6	4	16005	12586	5484	5314	-0.605398553244182	52	5.66847956860341	0.167837595336074	5.35005311354866	0.181775777914585	0.943033111540881	0.0161209135257356	0.0162279457297762	0.885062165587507	0.0102268951050759	0.0102265385858986	0.942717380056396	0.0161476713408181	0.0161553031383854	5.66847088466502	0.167727106413742	1.018021551172	0.0652885834941646	0.0654892004158421	0.0178610879085356	0.0641992008714463	0.0640269634733445
CTRL	Y1002	CONTROL	1	PLATE.CONTROL	GLUCOSE	SHAKER	1	4	4	4	A	1	A01	1	1	1	1	7	1	15729	13124	5613	5294	-0.467933770574313	49	5.48915238806197	0.177420382362726	5.2040236081899	0.191099311472892	0.947668408241524	0.019277460181167	0.0190990947087413	0.871179481545183	0.0139345606186289	0.0139336588232795	0.947097305555792	0.019154757039382	0.0189765615989879	5.48915263420418	0.17725754307993	1.03607926680698	0.0805069887529039	0.0788442374570565	0.0354436532616354	0.0774809729274042	0.0759845773035285
58	Y1893	m89	2	HO	GLUCOSE	SHAKER	1	4	4	4	A	2	A02	1	1	1	1	7	1	20815	17488	7885	7377	-0.456480582569359	49	5.48336617124347	0.193923655312089	5.07623617604398	0.212372905052577	0.927328079363965	0.0192002439976658	0.0194405678971628	0.785003647193029	0.0259556680561169	0.0259498416617245	0.926525436225896	0.0185267539524535	0.0189694552804625	5.48305207751097	0.193606006869053	0.956386039027706	0.0664412064951139	0.0671881815977811	-0.0445936409243075	0.0694370683017604	0.07006528280716
3	Y1980	m131	1	FUSION	GLUCOSE	SHAKER	1	4	4	4	A	3	A03	1	1	1	1	7	1	13381	11412	5269	5130	-0.342836189373741	48	5.44105932654801	0.168973823308281	5.37919579501746	0.184199187776601	0.988908862885009	0.017160533126274	0.017446674233055	0.97847574950804	0.00191747833479121	0.00191747598475439	0.988881593089368	0.0172362438883537	0.0174444320575877	5.44104598683753	0.16897264681228	1.24333629241655	0.0996596434752679	0.10077329047041	0.217798324915773	0.080080559349509	0.0809471578756137
77	Y1004	mBarry	2	ANCESTOR	GLUCOSE	SHAKER	1	4	4	4	A	4	A04	1	1	1	1	7	1	12872	10559	4428	4109	-0.638561808187132	50	5.50426420062025	0.206802341406381	5.23561428733281	0.214899708024585	0.953016771480928	0.0180900385818203	0.017946445753271	0.851684099410638	0.0184098488693315	0.0184077694546227	0.952534197656114	0.0180149502946717	0.0176681836147532	5.50417757961939	0.20691953458314	1.05937241271763	0.0783825206260241	0.0768254305140714	0.0576766693112477	0.0744919079013392	0.0723702461500154
63	Y1999	m154	2	HO	GLUCOSE	SHAKER	1	4	4	4	A	5	A05	1	1	1	1	7	1	21485	18455	8379	7998	-0.501799376357787	49	5.46473686897209	0.186147525190967	5.26397673965923	0.192658436104984	0.964374468933563	0.0174554316232224	0.017462818790109	0.914774865581649	0.00907630221567156	0.00907605299497402	0.964102620570354	0.017391906616506	0.0174004732893468	5.46475008874738	0.186115675889781	1.11235626811059	0.0835666861433453	0.0827280348770403	0.106480529420704	0.0750443626266015	0.0742776253180612
CTRL	Y1002	CONTROL	1	PLATE.CONTROL	GLUCOSE	SHAKER	1	4	4	4	A	6	A06	1	1	1	1	7	1	15996	13243	5518	5179	-0.439392928480165	49	5.47439256933318	0.18102266408652	5.1983106126791	0.19706370954622	0.950209888242103	0.0189529265405537	0.0193825193189938	0.900522646835608	0.00907630221567156	0.00907605299494956	0.949825492638734	0.0190253349422275	0.0193285450398995	5.47412494183174	0.181313340270873	1.04764378321062	0.0817044525043474	0.081341415495321	0.0465436266026559	0.07811858434205	0.0778518970161874
40	Y3172	TATA.132	2	FUSION	GLUCOSE	SHAKER	1	4	4	4	A	7	A07	1	1	1	1	7	1	3848	3053	1574	1505	0.129356548187033	47	5.38246552182772	0.13222858828877	4.4884096889032	0.154651465262204	0.832705651437061	0.0195246242607456	0.0198680937667815	0.739121437590864	0.0173868673132567	0.0173851155960248	0.832379353165001	0.019165342439102	0.0197460253618495	5.38212735232757	0.13213935882279	0.718458684710163	0.0329093885478529	0.0339721674225131	-0.330647077259496	0.045630520034103	0.0469147749128103
72	Y2651	TATA.129	1	HO	GLUCOSE	SHAKER	1	4	4	4	A	8	A08	1	1	1	1	7	1	16847	14574	6161	5740	-0.439591861298875	49	5.45361643105789	0.16839749301258	4.8494593397542	0.184989041527324	0.88890967929437	0.0182171286901667	0.0190962157697579	0.776653446280956	0.0205838152412268	0.020580908904131	0.888167958231305	0.017923269556118	0.0188572728738888	5.45357696326593	0.168167711404097	0.83805765450636	0.0475419758959981	0.049447468186958	-0.176668380838883	0.0565932741320764	0.0588359164287976
7	Y1970	m160	1	FUSION	GLUCOSE	SHAKER	1	4	4	4	A	9	A09	1	1	1	1	7	1	16039	13872	6348	6197	-0.285952059934525	48	5.44639424265584	0.176409031017382	5.42372906493569	0.183492226555307	0.99555442100461	0.0172047164257662	0.0167088229735315	0.962135345073339	0.00613600015759699	0.00613592315154804	0.995479539928628	0.0171715638188137	0.0166821912104678	5.44634309523741	0.176370380144312	1.28270765319041	0.105227628211161	0.102387118729412	0.248973197775353	0.0819333585311973	0.0793353125571447
53	Y1898	m75	1	HO	GLUCOSE	SHAKER	1	4	4	4	A	10	A10	1	1	1	1	7	1	14106	11915	4855	4570	-0.0434862197539791	47	5.39983892853319	0.118706988917807	4.441679423959	0.188367354442589	0.82140954195763	0.0305389681968415	0.031322453696337	0.791037308032686	0.00562465553638184	0.00562459622223721	0.821343175674842	0.0305551744760966	0.0313166932444722	5.39979501552487	0.118645924918211	0.700377700368738	0.0476309598424332	0.049508189281193	-0.356135517563061	0.0682454080466696	0.0694347712111776
CTRL	Y1002	CONTROL	1	PLATE.CONTROL	GLUCOSE	SHAKER	1	4	4	4	A	11	A11	1	1	1	1	7	1	15346	12790	5217	4872	-0.634583286646876	50	5.50170610748106	0.204451320231426	5.21711134342802	0.223285736487679	0.950675848546505	0.0193818041439521	0.0198380294167315	0.824764493452501	0.0228858744240797	0.0228818800859461	0.949739654092664	0.0190957223303942	0.019448807912793	5.50126472923268	0.203921171357546	1.04727615036509	0.0811699166015642	0.0825736411969211	0.0461926509998718	0.077973611158281	0.0786709132569732
8	Y1988	m91	1	FUSION	GLUCOSE	SHAKER	1	4	4	4	A	12	A12	1	1	1	1	7	1	14748	12676	5974	5822	-0.533877398265244	49	5.44569836736273	0.183014157137771	5.38398222713981	0.194994374668352	0.98861587917435	0.0170660141978173	0.016881149307396	0.933619498155272	0.0100990501693379	0.0100987068535568	0.988248007699496	0.0168967504158291	0.0168031629532898	5.44575122727881	0.183004682614456	1.2396613610085	0.0969455355409424	0.0970387489614268	0.214838246351207	0.0788275502627414	0.0779905501487856
66	Y1897	m66	1	HO	GLUCOSE	SHAKER	1	4	4	4	B	1	B01	1	1	1	1	7	2	19718	16832	7371	6977	-0.42062309991982	48	5.44870941095801	0.17496461813755	4.7779412906397	0.224489593495619	0.876449510915725	0.0276676245279875	0.02806480494997	0.706443993016918	0.0312010615866035	0.0311909426870073	0.875513966411108	0.0273946954112135	0.0276646781035199	5.44848060987539	0.174994428181993	0.806186738849591	0.0654164341965238	0.0665353976055208	-0.215439877392939	0.0813019312387424	0.0813234407118677
43	Y1949	m142	1	HO	GLUCOSE	SHAKER	1	4	4	4	B	2	B02	1	1	1	1	7	2	22364	19748	8779	8317	-0.443841591525831	48	5.45065241445175	0.169536520687875	5.16557370691252	0.182030301640453	0.947265062703482	0.0177621716068582	0.0178215674864785	0.903367834234496	0.00805357324796534	0.0080533991363834	0.946997151347704	0.0177353271150219	0.0177817930015469	5.45052731887438	0.169477221017958	1.03565939999933	0.0742154407058073	0.0738051823891476	0.0350383253029951	0.0717394533802876	0.0712153051333492
CTRL	Y1002	CONTROL	1	PLATE.CONTROL	GLUCOSE	SHAKER	1	4	4	4	B	3	B03	1	1	1	1	7	2	14050	11518	4757	4453	-0.577977111401828	50	5.51444281868741	0.202943718722875	5.22714339962267	0.219488084962449	0.950701531406013	0.0185458555423551	0.0190419943065735	0.849886630551612	0.0182819741121911	0.0182799377222924	0.950167517734022	0.0183435875424098	0.0187872969579595	5.51422152590175	0.203230888326302	1.04911107571104	0.0796141977444009	0.0793017746062788	0.0479432110449604	0.0750726539566174	0.0758270985186738
21	Y1982	m154	1	FUSION	GLUCOSE	SHAKER	1	4	4	4	B	4	B04	1	1	1	1	7	2	13781	11862	5239	5122	-0.0736899082432405	48	5.41081180630474	0.138313549978291	5.45689415399674	0.151927253536522	1.00683464742858	0.0168976411438041	0.016645341796213	1.06147870731739	-0.0100990501693564	-0.0100987068535788	1.00717662003871	0.0167572402612126	0.0165953408967096	5.41076827655572	0.138413828586031	1.35770034505751	0.112571992438586	0.110930079285197	0.305792345761954	0.0830321029206851	0.0815228982731391
73	Y2653	TATA.132	1	HO	GLUCOSE	SHAKER	1	4	4	4	B	5	B05	1	1	1	1	7	2	21243	17877	7938	7540	-0.492787583806086	49	5.47680916467177	0.189152024859242	3.96571897024422	0.256195946354876	0.724247950711033	0.0345869026813193	0.0369998464840234	0.355434100652641	0.0673410080521758	0.0672394912023199	0.722000613810268	0.0330080867834066	0.0354275561717961	5.47633903928308	0.189428572470676	0.592025636285526	0.0239293879778805	0.0252249312095258	-0.524205340503405	0.040368412502901	0.0421441960033652
76	Y1002	mBarry	1	ANCESTOR	GLUCOSE	SHAKER	1	4	4	4	B	6	B06	1	1	1	1	7	2	19609	16497	7476	7009	-0.49146015341715	49	5.45798932215131	0.180844937454931	5.1842768081599	0.193785215057138	0.950014682316087	0.0176748526195977	0.0178134402636806	0.876751338424013	0.0134231380033548	0.0134223318939964	0.949521191179255	0.0176298762908454	0.0176825834118936	5.4578774270889	0.180681797757564	1.04634162062893	0.0754144772165375	0.0753009609689507	0.0452999094810807	0.0721857895770536	0.071706578186679
14	Y1978	m221	1	FUSION	GLUCOSE	SHAKER	1	4	4	4	B	7	B07	1	1	1	1	7	2	13417	11139	4976	4831	-0.217135920018193	48	5.43682710219724	0.155775315971257	5.46943318521022	0.165865313896466	1.00452031058949	0.0150508772197902	0.0153693287346701	1.02259035182358	-0.00332363727858454	-0.00332362504041922	1.00465976844423	0.0149038078083364	0.0153620997823773	5.43691207877605	0.155729263491258	1.34098006390169	0.0978606294556527	0.100996378813299	0.293400737598194	0.0729388479774333	0.075034708936446
CTRL	Y1002	CONTROL	1	PLATE.CONTROL	GLUCOSE	SHAKER	1	4	4	4	B	8	B08	1	1	1	1	7	2	17977	14851	6486	6114	-0.491751656935177	50	5.51542673982052	0.202530196362501	5.23702316975	0.214706910888927	0.951201027787385	0.0182771643379161	0.0188045999062185	0.844725773832696	0.019304989256036	0.0193025915808941	0.950819106099031	0.018064929655838	0.0185315401460734	5.51535931589648	0.20248120817589	1.05191728446503	0.0780833838192971	0.0798698518291024	0.0506144831889072	0.0737934890947485	0.0755211877307033
47	Y1954	m160	1	HO	GLUCOSE	SHAKER	1	4	4	4	B	9	B09	1	1	1	1	7	2	14569	12095	5088	4717	-0.484479981674818	49	5.47493706079002	0.191042045891875	5.14888941655228	0.206419204104604	0.942276147422389	0.0184858510482887	0.0188379386939215	0.860385170637188	0.0149574279806214	0.0149563126818782	0.941939394240221	0.0181975327927541	0.0186806190888494	5.47505656629864	0.191072582340211	1.01487823091005	0.0737509455962686	0.0737342960914835	0.0147686357500755	0.0724417320174843	0.0729362077559573
2	Y978	NULL	1	NULL	GLUCOSE	SHAKER	1	4	4	4	B	10	B10	1	1	1	1	7	2	19368	10510	4438	4267	-0.48205321572485	49	5.47288364826348	0.185188658614204	3.22245633667925	0.358786893672106	0.586503837798506	0.0666825214578177	0.0727463275140833	0.951539586440022	-0.0666989784731381	-0.0666003325407004	0.587982921507077	0.0659668953267509	0.0720906596311642	5.47262909640016	0.187892888277913	0.532125659121226	0.0166170842790283	0.0181319797908718	-0.630875616175954	0.0312958840442476	0.0332418780671461
30	Y1965	mBarry	2	FUSION	GLUCOSE	SHAKER	1	4	4	4	B	11	B11	1	1	1	1	7	2	17555	15174	6551	6380	-0.3391816907029	48	5.4471812954951	0.171727954876699	5.43849883760154	0.177014337612472	0.998572377770823	0.0160503150825162	0.0162165169715356	0.994394441223966	0.000766990544322819	0.000766990393933087	0.998591325234916	0.0160518427984897	0.0162160773117663	5.44718757063081	0.171714618340606	1.30199319343703	0.100703585534309	0.101696299809411	0.263896315862891	0.0773103703611968	0.0777762804720864
44	Y1952	m184	1	HO	GLUCOSE	SHAKER	1	4	4	4	B	12	B12	1	1	1	1	7	2	20110	16735	7173	6817	-0.452248762025703	48	5.44135573503265	0.170975087635905	4.04214218306496	0.279838089643747	0.74164677873391	0.0431723055304387	0.0460400493504213	0.454105893688661	0.0528436108659461	0.0527945054497307	0.739853253710971	0.0430610627015136	0.0453847894427097	5.44139985105604	0.170392206199111	0.605845795173637	0.0354791847159903	0.0374299453322573	-0.501129788703969	0.05896471979032	0.0603900719364503
10	Y1986	m76	1	FUSION	GLUCOSE	SHAKER	1	4	4	4	C	1	C01	1	1	1	1	7	3	8736	7396	3375	3278	-0.395200644476012	49	5.43527326174103	0.17507304961053	4.63008192138959	0.236086191183786	0.850756336199972	0.031198634994251	0.032364167482104	0.698555285816708	0.0280024652034718	0.0279951493789151	0.849820775300882	0.0311525289748897	0.0320731297020029	5.43520607451187	0.175634100281659	0.75041411647636	0.0613664993535998	0.0630579917664166	-0.287130069727167	0.0817943518168486	0.0825818788608113
28	Y1967	m156	2	FUSION	GLUCOSE	SHAKER	1	4	4	4	C	2	C02	1	1	1	1	7	3	19172	16442	7696	7515	-0.348061391010031	48	5.4399434349713	0.16945539867513	5.50633182125243	0.180709673885511	1.01204063078685	0.016753316721319	0.0165232513597978	0.991874014007313	0.00370713721945956	0.0037071202373729	1.01187716559982	0.01676929166705	0.016514008398755	5.43991419480077	0.169493438327007	1.38982270757268	0.116685604651792	0.115095095632923	0.329176190498735	0.0839730328046787	0.0823806450906663
71	Y2605	TATA.81	1	HO	GLUCOSE	SHAKER	1	4	4	4	C	3	C03	1	1	1	1	7	3	18807	15821	6387	5915	-0.316358240348233	48	5.43871318514126	0.150397404386737	4.55025281966066	0.169119333321817	0.836816276890586	0.0193780312044057	0.0199971513336336	0.701912035179292	0.0248044412564091	0.0247993560707969	0.836072774388412	0.0187196334795662	0.0197066067195651	5.43861976353799	0.150259315949687	0.724866718271383	0.0329643332232621	0.0344760563381974	-0.321767477894588	0.045459958723871	0.0473495757557336
49	Y1903	m91	2	HO	GLUCOSE	SHAKER	1	4	4	4	C	4	C04	1	1	1	1	7	3	18246	15503	6560	6217	-0.467169797010219	49	5.48498989026708	0.193683111875573	5.11188728675247	0.215463223948247	0.933215148519317	0.0192689994342373	0.0195559180974671	0.792251818606658	0.0256998340439593	0.0256941781970834	0.932437947186628	0.0186276263590233	0.0191022203785764	5.48472346217105	0.193527172551613	0.977993172303577	0.0700109781175767	0.0710395574166608	-0.0222525902563749	0.0715439139167576	0.0723545709009044
CTRL	Y1002	CONTROL	1	PLATE.CONTROL	GLUCOSE	SHAKER	1	4	4	4	C	5	C05	1	1	1	1	7	3	11350	9565	3831	3542	-0.465609537068326	48	5.4412142372303	0.153074153087789	5.16531556330277	0.16665637093944	0.950136121390526	0.0190044120215048	0.0192234224217901	0.907706111050757	0.00779789372185567	0.00779773567172707	0.950016145238012	0.0191140654275801	0.0191930276289791	5.44109778928456	0.152836837100817	1.04846120203478	0.0823139800680507	0.080988371698383	0.0473235670766303	0.0784258139267299	0.0774115924431197
11	Y1987	m76	2	FUSION	GLUCOSE	SHAKER	1	4	4	4	C	6	C06	1	1	1	1	7	3	9348	7678	3475	3374	-0.298686196266861	49	5.44919906495372	0.176263438962273	4.64187054445947	0.235199602465706	0.850908196516949	0.0316520386272346	0.031093609771766	0.693437178330735	0.0288980116727579	0.028889971505183	0.849820358568704	0.0309830126185578	0.0307724490501388	5.44905994841971	0.176070457954127	0.75041329951044	0.0600560587622595	0.0601710112904832	-0.287131158327251	0.0803931636715739	0.0790717384624075
57	Y1892	m89	1	HO	GLUCOSE	SHAKER	1	4	4	4	C	7	C07	1	1	1	1	7	3	21839	18533	8235	7853	-0.553904919811918	49	5.48844636048425	0.202239856643445	5.07807238071384	0.220651217906413	0.927486503053897	0.0199514511495771	0.0196806091777548	0.778711387268906	0.0271069636128984	0.027100327252642	0.926822724544045	0.0189863179232682	0.0191509113180335	5.48838011884863	0.202304132170739	0.957448784553005	0.0680951520295493	0.0680348621003895	-0.0434830480753971	0.0708961241097163	0.0708468975504696
24	Y1924	m63	2	FUSION	GLUCOSE	SHAKER	1	4	4	4	C	8	C08	1	1	1	1	7	3	15383	13331	6200	6026	-0.41730261563065	48	5.45320592547028	0.176798697365308	5.30792156249675	0.192346721277718	0.97379670010824	0.0179054789657036	0.0178216825956321	0.895019738995113	0.014445990521866	0.0144449857525797	0.973406285210644	0.0177499923280292	0.0176782215310905	5.45318391774445	0.176512260561349	1.15858520107245	0.0914505607731203	0.0909226787203528	0.147199606470257	0.0788077579718197	0.0781221667293952
68	Y1992	m156	2	HO	GLUCOSE	SHAKER	1	4	4	4	C	9	C09	1	1	1	1	7	3	20263	16902	7171	6721	-0.571344814575469	49	5.48386105152669	0.199720819624264	5.28800539761939	0.211163245884448	0.966117345733046	0.0170579595229595	0.0176552234453427	0.879184643954845	0.0158524625189034	0.0158511348081465	0.965588731182208	0.0170152807939388	0.0174553086992333	5.48382045710442	0.19964747353641	1.11951675715445	0.0826011865070102	0.0835913435126008	0.112897125372021	0.0737980957848122	0.0747455670659658
CTRL	Y1002	CONTROL	1	PLATE.CONTROL	GLUCOSE	SHAKER	1	4	4	4	C	10	C10	1	1	1	1	7	3	13407	11181	4420	4086	0.036280197183753	48	5.43381941890167	0.129795393700729	5.15357860289712	0.152307716404973	0.947549054803654	0.0188799251312369	0.018765218958092	0.992005377831158	-0.00818141340377654	-0.00818123086869789	0.94771294122926	0.0185711577957967	0.018739840858127	5.43395214939472	0.12966462232756	1.03866737235815	0.0790543492894654	0.0774309081695811	0.0379385187446736	0.0755408206367568	0.0748623377554876
EMPTY	Y2814	m76.m90.TATA.26	1	SINGLE	GLUCOSE	SHAKER	1	4	4	4	C	11	C11	1	1	1	1	7	3	569	NA	NA	NA	NA	NA	NA	NA	NA	NA	NA	NA	NA	NA	NA	NA	NA	NA	NA	NA	NA	NA	NA	NA	NA	NA	NA
25	Y1927	m66	1	FUSION	GLUCOSE	SHAKER	1	4	4	4	C	12	C12	1	1	1	1	7	3	13228	11180	5083	4938	-0.487470865121195	48	5.43864912912299	0.180511716992929	5.17563488593877	0.199969224784764	0.951734003346528	0.0191286150347729	0.0186645400720361	0.893472817784166	0.0124003135663282	0.0123996780354142	0.951349575492028	0.0189209815845918	0.0185592767322536	5.43862135972742	0.180413719312084	1.05254546351583	0.0882731486051685	0.0868517038208405	0.0348399119708103	0.0804098392370549	0.0785986394063202
59	Y1900	m90	1	HO	GLUCOSE	SHAKER	1	4	4	4	D	1	D01	1	1	1	1	7	4	17841	14920	6501	6024	-0.286387770180546	48	5.43401850227852	0.158428974454886	4.97077909540639	0.181385780461884	0.914480162283892	0.0188333664213503	0.0189212909763628	0.842928107595331	0.0131674293450711	0.0131666684293383	0.914204803276038	0.018734241372853	0.0188301086723613	5.43403656310487	0.158385350130217	0.91444627977626	0.0604840184537812	0.0608679216988387	-0.0894365556885316	0.0663060693726827	0.0662387021541876
CTRL	Y1002	CONTROL	1	PLATE.CONTROL	GLUCOSE	SHAKER	1	4	4	4	D	2	D02	1	1	1	1	7	4	19256	16079	7104	6688	-0.439225905775309	49	5.46927696335834	0.178822177698415	5.19195795429429	0.198464900773929	0.950257410563139	0.0198978919319465	0.0197633535410505	0.843973668108697	0.0194328689452909	0.0194304233132067	0.949273789221484	0.0196124508123982	0.0195246106172331	5.46920995273013	0.178625080863549	1.04528522300131	0.0836913971241516	0.0824587298349676	0.0442897888305463	0.0799446557932936	0.0787854743541152
31	Y3163	TATA.26	1	FUSION	GLUCOSE	SHAKER	1	4	4	4	D	3	D03	1	1	1	1	7	4	1273	631	286	253	-0.668884111293669	49	5.45872394409292	0.185879843577597	4.66854900536177	0.194741901900545	0.85338411096714	0.021054825945963	0.0198159762310811	0.634965084231842	0.0370881937113491	0.0370712023738994	0.852566695902302	0.0194363297366539	0.0189036185662704	5.45874755097885	0.1847190812531	0.763332856784975	0.0343187377353043	0.0339059430435478	-0.271159253252732	0.047253583693007	0.0462142979290442
74	Y3016	m156	1	ANCESTOR	GLUCOSE	SHAKER	1	4	4	4	D	4	D04	1	1	1	1	7	4	17279	14524	6222	5850	-0.512899698219003	49	5.46409591064988	0.178351515071015	5.26528373144747	0.188408493737973	0.964452102073806	0.0170070331291338	0.017282996451464	0.912064133496032	0.00958767368553448	0.00958737992426287	0.964092307255114	0.0170236411071911	0.0172177096908187	5.46409415928465	0.178383983189065	1.11230686572932	0.0812297622643161	0.0819254404639608	0.106436116148367	0.0728472917596369	0.0735361826255703
12	Y1984	m75	1	FUSION	GLUCOSE	SHAKER	1	4	4	4	D	5	D05	1	1	1	1	7	4	9467	8042	3689	3597	-0.544695155265223	49	5.45201196454864	0.190999668804399	5.0141158714093	0.204885898954512	0.919535909712783	0.0203499598321001	0.0203719274149236	0.822868480457754	0.0195607492698996	0.0195582550455365	0.919082187069676	0.0200544449647735	0.0201190432569742	5.45190744269587	0.190940896788267	0.927966486587695	0.0731565627757046	0.0729384233338209	-0.0843984801619675	0.0758229976674	0.0751684839206337
65	Y1958	m63	2	HO	GLUCOSE	SHAKER	1	4	4	4	D	6	D06	1	1	1	1	7	4	19821	16776	7566	7234	-0.454867364421311	49	5.48877836308448	0.192845189548691	4.98170311199846	0.221724830410164	0.908759535733557	0.0223345572349953	0.0220229962833203	0.745931304416901	0.029665659741661	0.029656961899115	0.907807966196581	0.0215155591072357	0.0214728418033941	5.48888553384263	0.192785668796717	0.894213688215488	0.0662220314194869	0.066231719896344	-0.111810507997103	0.0741381430246751	0.0734687469697401
CTRL	Y1002	CONTROL	1	PLATE.CONTROL	GLUCOSE	SHAKER	1	4	4	4	D	7	D07	1	1	1	1	7	4	17158	14370	6250	5788	-0.538607893280939	50	5.49947189366183	0.200438541819902	5.21883210974528	0.213818464458725	0.950888708568209	0.01943116097494	0.0195575747438877	0.83206203575556	0.0216069242847841	0.0216035627627145	0.950300598786674	0.0190591190917761	0.0192159291584016	5.4994019420332	0.200447168979747	1.04968305690149	0.0824588586353592	0.0813181110453251	0.0484882679476081	0.0784086983298569	0.0776208951288986
1	Y1002	CONTROL	1	HO	GLUCOSE	SHAKER	1	4	4	4	D	8	D08	1	1	1	1	7	4	18769	15813	6838	6431	-0.463917994625018	49	5.4795493985612	0.188076229747383	5.1880731078235	0.204666133531353	0.948384671995797	0.0181654228644927	0.0180165962871697	0.83279158153435	0.0210953642450598	0.0210922358334281	0.947762270716739	0.0175201680471457	0.0177009385248158	5.47965323363563	0.18780728163189	1.03887529103209	0.0736319888157642	0.0743854144187317	0.038138677032597	0.0707729250950552	0.0713264730631814
34	Y3166	TATA.81	1	FUSION	GLUCOSE	SHAKER	1	4	4	4	D	9	D09	1	1	1	1	7	4	10121	8664	3768	3667	-0.444939612122096	49	5.45258216840938	0.182329774164587	4.96883304489043	0.198752024250602	0.911364610445582	0.018830086018076	0.0183446253549634	0.792853740015149	0.0217348160504668	0.0217313944950436	0.910648371150309	0.0183997114528537	0.0180132201952244	5.45282577107213	0.182277036082414	0.9030728157521	0.0576996005178243	0.0571370310707872	-0.101952091216963	0.0644204028671008	0.0627557845163353
62	Y1998	m154	1	HO	GLUCOSE	SHAKER	1	4	4	4	D	10	D10	1	1	1	1	7	4	18504	15741	6757	6399	-0.370519343960076	48	5.44963573493698	0.163114692285473	5.24863034486369	0.173671762767576	0.963863337492384	0.0171565792822662	0.0170507438756493	0.930424371763779	0.00613600015763109	0.00613592315154804	0.963692145216983	0.0171334174515728	0.0170269690897894	5.44966580815852	0.163067954606891	1.11039310742205	0.0815883780943904	0.0806984282556203	0.104714103458315	0.0734038538623114	0.0726031290690781
54	Y1899	m75	2	HO	GLUCOSE	SHAKER	1	4	4	4	D	11	D11	1	1	1	1	7	4	17962	15185	6575	6156	-0.274863465786903	48	5.43858347348296	0.15117428932191	4.57191253833242	0.201901994759484	0.839499649753851	0.0278023749511543	0.0281680884067053	0.701815984771393	0.0253160893188026	0.0253106830001126	0.83872369665494	0.0273778233741244	0.0279539867659944	5.43867160439041	0.151110220866675	0.729581470780973	0.0494707846218571	0.0503094876256359	-0.315284236995147	0.0677303168593966	0.0680908303457486
CTRL	Y1002	CONTROL	1	PLATE.CONTROL	GLUCOSE	SHAKER	1	4	4	4	D	12	D12	1	1	1	1	7	4	15543	13389	5536	5197	-0.485330050379096	49	5.47765800040956	0.184126865636143	5.19774080418733	0.194266679134715	0.949315083386153	0.0197146600586424	0.0196929590250568	0.894696229456316	0.00997120556371958	0.00997087512125548	0.948866840519763	0.0195937812536757	0.0196293952219713	5.47759105122259	0.184132507912445	1.04355200599659	0.0838424589901376	0.082180109116671	0.0426302843350143	0.080313552267059	0.0788619697709433
46	Y2001	m184	3	HO	GLUCOSE	SHAKER	1	4	4	4	E	1	E01	2	1	1	1	8	1	18986	16294	7411	6943	-0.334009799630273	49	5.45730043071504	0.156601344927635	5.19553712804121	0.170938331725526	0.95122008379308	0.0170571350194125	0.0173914094863937	0.91145525849398	0.00728653769458868	0.00728640874244681	0.951019895448577	0.017056025834831	0.0173608176455609	5.45733664501283	0.156672475552052	1.05278491109219	0.0737492238911042	0.0743405162946651	0.0514389493169381	0.0697501951326805	0.0705975848531556
4	Y1989	m142	1	FUSION	GLUCOSE	SHAKER	1	4	4	4	E	2	E02	2	1	1	1	8	1	17219	14647	6512	6362	-0.380931781487968	49	5.45606525955049	0.179406469407506	5.43954583690835	0.186532503240265	0.99727158889732	0.0168276169784438	0.0164570352765216	0.984717317812882	0.00230097524263705	0.00230097118186058	0.997201334353438	0.0169118347724376	0.016452940970485	5.45605593883754	0.179427137340776	1.29332059317003	0.103987738452551	0.102068883699214	0.257213014264032	0.080741722609097	0.0785779828449554
52	Y1960	m76	2	HO	GLUCOSE	SHAKER	1	4	4	4	E	3	E03	2	1	1	1	8	1	17248	14569	6313	6068	-0.353094256472239	48	5.43574724169459	0.154247792430515	4.02081686927217	0.27188591302316	0.737484774032689	0.0431433632803202	0.045761540031406	0.424451974330468	0.0575878137418019	0.0575242795457108	0.735932610618343	0.0432047884969496	0.0450823368780186	5.43586180824019	0.154590809891436	0.602643288446307	0.0342912645223367	0.0363924748036901	-0.506429818833517	0.0573354965926409	0.059052440050644
CTRL	Y1002	CONTROL	1	PLATE.CONTROL	GLUCOSE	SHAKER	1	4	4	4	E	4	E04	2	1	1	1	8	1	15930	13175	5770	5400	-0.514551709290055	49	5.49396663618423	0.201244562566064	5.21694798271854	0.212216047475555	0.951897922834057	0.0197194821241989	0.0196559991640877	0.852159903383733	0.0181540999527429	0.0181521059899702	0.9511647262901	0.019314040242272	0.019417853577111	5.4939585131982	0.201636765964295	1.0534115844845	0.0837377941779593	0.0829533163446837	0.0520340252214083	0.0793946557629292	0.0787800578167618
67	Y1991	m156	1	HO	GLUCOSE	SHAKER	1	4	4	4	E	5	E05	2	1	1	1	8	1	11589	9645	4255	3957	-0.529183743036746	49	5.48663163883869	0.197180143556305	5.3597425447562	0.283563157966314	0.971826202329592	0.0249796221468714	0.0371438401163976	0.878535585053892	0.0170032587234972	0.0170016203990647	0.971496719543555	0.0248210273329755	0.0370414076744609	5.48700733467515	0.197242110645087	1.14882050930951	0.123009302587375	0.237309910102523	0.138735771963664	0.108103194940074	0.176542655004921
60	Y1901	m90	2	HO	GLUCOSE	SHAKER	1	4	4	4	E	6	E06	2	1	1	1	8	1	15653	12832	5838	5437	-0.454939039403162	49	5.47085719928492	0.193860938887025	5.02122238691285	0.223334528491688	0.918366717992668	0.0203293383745535	0.0206978137756131	0.756070129823465	0.029665659741661	0.029656961899115	0.916932764898942	0.0196257594339553	0.0200868171061418	5.47081254593535	0.193668308620245	0.923387199454864	0.0654757890710586	0.0661025778538681	-0.0797066314107209	0.0707528987090093	0.0712886086123743
16	Y1974	m89	1	FUSION	GLUCOSE	SHAKER	1	4	4	4	E	7	E07	2	1	1	1	8	1	14122	12218	5507	5390	-0.492153944391983	49	5.45982505575506	0.188371655968183	5.36624733404981	0.200753611310011	0.983382945135851	0.0171078182181016	0.0169772597169956	0.921961731513035	0.0112496669756981	0.0112491924445105	0.983037262708828	0.0172478728141046	0.0168785201006674	5.45975721135618	0.188200781606568	1.21011872423737	0.0943338311521913	0.0936954368956978	0.190718472908575	0.0788137608843898	0.0770846865225563
18	Y1976	m90	1	FUSION	GLUCOSE	SHAKER	1	4	4	4	E	8	E08	2	1	1	1	8	1	17897	15393	7000	6852	-0.378899888934509	49	5.44839709711261	0.181759580305164	5.32065610752536	0.196859195046192	0.976976920551058	0.0179637884923213	0.0177135312621676	0.905932134357732	0.0130395756636343	0.0130388366970142	0.976605338931722	0.0179468536214604	0.0175891174835945	5.44837514786183	0.181640669068237	1.17527409988435	0.0950546710176014	0.0927669459789314	0.161501396632786	0.0805000807212658	0.0785874832387309
CTRL	Y1002	CONTROL	1	PLATE.CONTROL	GLUCOSE	SHAKER	1	4	4	4	E	9	E09	2	1	1	1	8	1	10576	8577	3519	3309	-0.466812133445341	49	5.48891999177984	0.190551768654369	5.21034527775002	0.203920685883931	0.950322466478554	0.0196848029425638	0.0198085227198417	0.887872196552476	0.0113775150702876	0.0113770241767912	0.950077912577497	0.0198816489642519	0.0197199120478155	5.48900493759795	0.190572067160911	1.04872628884502	0.084761015260989	0.0837256687157992	0.0475763695758953	0.0812219944601619	0.0797536792550643
6	Y1969	m184	2	FUSION	GLUCOSE	SHAKER	1	4	4	4	E	10	E10	2	1	1	1	8	1	11298	9576	4177	4072	-0.550715323781386	49	5.47882035963299	0.199660084962235	5.49435151258262	0.214830692116183	1.00391148976023	0.0177673361033391	0.0171162982708362	0.942276585294696	0.0112496669756954	0.0112491924445007	1.00349179521936	0.0173999085738893	0.0170113881948665	5.47882322631081	0.199515135485974	1.33333191769142	0.113035561741851	0.110430280524664	0.287681010719637	0.0847103052457679	0.0826465597546128
27	Y1966	m156	1	FUSION	GLUCOSE	SHAKER	1	4	4	4	E	11	E11	2	1	1	1	8	1	19238	16555	7558	7404	-0.420185643709873	49	5.45684713474346	0.180099928265875	5.52231379487451	0.187908444145239	1.01197549686691	0.0162568877681796	0.0160115422679539	0.992443783234858	0.0035793037902224	0.00357928850500699	1.01191338488129	0.0162561595174456	0.0160011991673775	5.45679001093061	0.180104973699894	1.39007483385206	0.113118345477607	0.111549234384679	0.329357582981769	0.0813467903347416	0.0798602244308776
50	Y1961	V	1	HO	GLUCOSE	SHAKER	1	4	4	4	E	12	E12	2	1	1	1	8	1	18937	15905	7126	6647	-0.355258796606496	48	5.44294047255268	0.169121363925489	5.27455730882439	0.180818154933315	0.969708058625569	0.017645709421011	0.0178827463002837	0.93213531432531	0.0069030231893456	0.00690291354548131	0.969488078297837	0.017728246775344	0.0178529169228887	5.44292599921061	0.169081149403499	1.13870533737896	0.0881579581715205	0.0888072977963933	0.129891948079926	0.0776320382421914	0.0777423517543045
CTRL	Y1002	CONTROL	1	PLATE.CONTROL	GLUCOSE	SHAKER	1	4	4	4	F	1	F01	2	1	1	1	8	2	16435	13694	5881	5487	-0.291633091814907	49	5.45484790767839	0.161478114379805	5.18480495701924	0.179690397683547	0.950066697843403	0.0192060409690072	0.0193952765693581	0.906135680662405	0.00805357324796534	0.0080533991363834	0.949870428066392	0.0191538417480081	0.0193606860479066	5.45478022833529	0.161522459915276	1.04783633297508	0.0819634220459966	0.0823178169964254	0.0467274028776108	0.0779765480882562	0.0783544917538433
26	Y1928	m66	2	FUSION	GLUCOSE	SHAKER	1	4	4	4	F	2	F02	2	1	1	1	8	2	15236	13124	6102	5971	-0.31257092946377	48	5.45221284755396	0.183099597263962	5.18914085431641	0.198467442498043	0.952037856470156	0.0182937950604004	0.0185235849498751	0.906155454404699	0.0100990501693564	0.0100987068535788	0.951598145022921	0.0183290507157544	0.0184540398206012	5.45205873311101	0.182973908228087	1.05370422391057	0.0854579269720425	0.0861627005988269	0.0358972626173171	0.0779364530495135	0.0780830370828106
55	Y1956	m221	1	HO	GLUCOSE	SHAKER	1	4	4	4	F	3	F03	2	1	1	1	8	2	21427	18050	7942	7397	-0.381655673968264	49	5.47146040756569	0.179539915896232	5.21651689212437	0.189890756742717	0.954022128265	0.0178254198777764	0.0181075239297379	0.868685205646985	0.0155967358367457	0.0155954713435019	0.953542594283525	0.0178111509892056	0.0179447251724432	5.47134092520749	0.179379855043451	1.06380259837988	0.0785469870908126	0.0784421541799574	0.0618498458685717	0.0738517927469276	0.0736667274581903
2	Y978	NULL	1	NULL	GLUCOSE	SHAKER	1	4	4	4	F	4	F04	2	1	1	1	8	2	15449	7972	3337	3198	-0.151728576073081	48	5.42573061917365	0.141827520797184	3.17840124604511	0.385114927524257	0.582493585091755	0.0728448706186537	0.079222113442757	1.27141810365757	-0.126973594326867	-0.126297751535917	0.586631328825162	0.0705113053981211	0.0779811624321295	5.42713275334884	0.143575688261214	0.531785606668098	0.017503844111931	0.0200646660929528	-0.631514865899527	0.0329604622746425	0.0364543455363862
56	Y1894	m123	1	HO	GLUCOSE	SHAKER	1	4	4	4	F	5	F05	2	1	1	1	8	2	18389	15474	7208	6858	-0.549289831393942	49	5.48691834315697	0.203621678017794	5.18249167439104	0.227097066334412	0.94714965605551	0.0200705309904706	0.0197597251754273	0.781568482428585	0.0301774444727122	0.0301682888284159	0.946715237616069	0.0191429898661821	0.0190923843104265	5.48680329674561	0.203594031061646	1.03447932442818	0.0800142151406486	0.0788098667813325	0.0338982319235182	0.0773590128463369	0.0761942265825922
CTRL	Y1002	CONTROL	1	PLATE.CONTROL	GLUCOSE	SHAKER	1	4	4	4	F	6	F06	2	1	1	1	8	2	14029	11598	4896	4573	-0.321273061031536	49	5.45143179597743	0.154723403563089	5.16983014097054	0.175176777866835	0.948524885803319	0.0203496794050338	0.0202385770335265	0.889288947126061	0.0108661248813508	0.0108656972475245	0.948274266107801	0.0203525776159739	0.0201815096455773	5.45128247706336	0.154690011617937	1.04103804182907	0.0862800145469951	0.083804208616362	0.0402183325089062	0.082591739109886	0.0807420750447787
69	Y1993	mBarry	1	HO	GLUCOSE	SHAKER	1	4	4	4	F	7	F07	2	1	1	1	8	2	16222	13415	5971	5416	-0.413973549887795	49	5.46937570033529	0.183376404415859	5.2994876849647	0.189757093799676	0.970241788160769	0.0170028942433339	0.017205826602328	0.915705518747623	0.00997120556369935	0.00997087512124435	0.969887971904375	0.0168325039942578	0.0171341678267612	5.46931515541728	0.183265665319819	1.14070648563172	0.0845592617097919	0.085457068644048	0.131647794694841	0.074197408230094	0.0747356251746303
64	Y1896	m63	1	HO	GLUCOSE	SHAKER	1	4	4	4	F	8	F08	2	1	1	1	8	2	21337	18045	7890	7458	-0.481926801433996	49	5.48430124639566	0.197422105495197	4.98074626355907	0.228884132216393	0.908654777116041	0.0220576416934781	0.0220164642703629	0.736135244495987	0.0314569759882238	0.0314466061516532	0.907223393304048	0.0210985402025109	0.0213963791275405	5.48441288101873	0.197578632549665	0.892414713128658	0.064848623803424	0.0658030870310979	-0.113824329452466	0.0726211721104464	0.0730860570864152
29	Y1964	mBarry	1	FUSION	GLUCOSE	SHAKER	1	4	4	4	F	9	F09	2	1	1	1	8	2	9149	7696	3295	3189	-0.374351101088517	49	5.46292930911469	0.188323264044351	5.41950305374453	0.192377043416592	0.992467010209503	0.0161281736459918	0.0162865607799862	0.962438271937963	0.00549681985110768	0.00549676448992161	0.992238208923794	0.0161556392335578	0.0162628670003364	5.46286937317346	0.188260106657243	1.26311206543204	0.0969909816319403	0.0973195331884495	0.23357856899035	0.076193823314853	0.0765887467784146
23	Y1923	m63	1	FUSION	GLUCOSE	SHAKER	1	4	4	4	F	10	F10	2	1	1	1	8	2	12392	10611	4912	4785	-0.53990251374993	49	5.45275982090096	0.192730437042635	5.31336728325204	0.198951183981929	0.974901845918891	0.0179036057418191	0.0175253642285637	0.916348593827184	0.0107382782324773	0.0107378655151987	0.974599390097743	0.0177201818385612	0.0174346042948935	5.45259246340432	0.192465995625377	1.16476065267335	0.0923722910537728	0.0904082340317947	0.152515617561204	0.0791638810775286	0.0773382465333423
CTRL	Y1002	CONTROL	1	PLATE.CONTROL	GLUCOSE	SHAKER	1	4	4	4	F	11	F11	2	1	1	1	8	2	17500	14371	6188	5798	-0.441946419833051	49	5.47274255387156	0.184573616493377	5.19391312871721	0.195321939207142	0.950300286687894	0.0187324097324663	0.0187108712170405	0.888034075805316	0.0113775150703059	0.0113770241768205	0.949744596124708	0.0184804821055764	0.0186206718527551	5.47272956632931	0.184600889796484	1.04729731019335	0.0798592626702507	0.0789023151191576	0.0462128551372469	0.0760429040785184	0.0752916992366087
37	Y3169	TATA.129	1	FUSION	GLUCOSE	SHAKER	1	4	4	4	F	12	F12	2	1	1	1	8	2	12086	10515	4904	4786	-0.470487775792997	48	5.44370090855577	0.187740823400256	5.20193896291021	0.199488357546963	0.955316957215718	0.0179728006861608	0.0176140350677785	0.864844525449529	0.0166196551364523	0.0166181252020771	0.954783743565383	0.0179786003678366	0.0174021753739597	5.44354503857157	0.187466091974705	1.06930351531779	0.0794432492886535	0.0780565191252583	0.0670075162150958	0.0748215977266234	0.0723438704914521
22	Y1983	m154	2	FUSION	GLUCOSE	SHAKER	1	4	4	4	G	1	G01	2	1	1	1	8	3	13746	11581	5269	5140	-0.467639255419483	48	5.44369001037986	0.176002865109341	5.49429235785835	0.18974466271873	1.00938468632571	0.0173328025116986	0.0170823801161614	0.96902311994483	0.00741437633368541	0.00741424047473092	1.00920190511521	0.0171718373717751	0.017041451812113	5.44372585340357	0.176031824550506	1.37139599478416	0.116661887339265	0.115938836638167	0.315829195108696	0.0852411166977576	0.0842428692842546
13	Y1985	m75	2	FUSION	GLUCOSE	SHAKER	1	4	4	4	G	2	G02	2	1	1	1	8	3	13613	11561	5330	5182	-0.352992703730645	49	5.44221077878301	0.175659806073743	5.00470141324099	0.190860139502424	0.919557366854019	0.0202783094130979	0.0202723149088063	0.86135446119056	0.0125281651584073	0.0125275097677257	0.91928098877965	0.0199076968737774	0.0201781577871129	5.44192906884148	0.175383838711255	0.928690917827276	0.0731102814633793	0.0736204120763977	-0.0836483690720503	0.0752524527642342	0.0756303001763266
CTRL	Y1002	CONTROL	1	PLATE.CONTROL	GLUCOSE	SHAKER	1	4	4	4	G	3	G03	2	1	1	1	8	3	16413	13690	5856	5507	-0.409013920457802	49	5.46731502440572	0.179594523745985	5.20515562492487	0.204401254913611	0.952028706995111	0.0189910305700741	0.0193474089088545	0.853473648637173	0.0180262263868086	0.0180242742576579	0.951116733383975	0.0188768845151296	0.0191397709736111	5.46740432242037	0.179219637572286	1.05320384372341	0.081376963631607	0.0822077780516687	0.0518367981998345	0.0774983592805971	0.0778533205196429
39	Y3171	TATA.132	1	FUSION	GLUCOSE	SHAKER	1	4	4	4	G	4	G04	2	1	1	1	8	3	4827	3898	1941	1857	-0.553723393582408	49	5.43701131639028	0.180713235856192	4.53290718301046	0.200929853220471	0.832125269752566	0.0220073859091012	0.0219397148315105	0.620035906527465	0.0390084461633805	0.038988678358761	0.831777846605787	0.0208676249534382	0.0210387225253383	5.43675792674892	0.180422581294005	0.717432493177925	0.0353701126087064	0.036103243211091	-0.332076421937912	0.0494529508581159	0.0498518024832992
70	Y2550	TATA.26	1	HO	GLUCOSE	SHAKER	1	4	4	4	G	5	G05	2	1	1	1	8	3	18060	15050	5838	5441	-0.0825512002705282	48	5.40162624631606	0.116748335112638	4.12768778753985	0.154713765215285	0.763499211218162	0.021679373992383	0.0224270053118871	0.610858268914403	0.0282583309809452	0.0282508128435554	0.762623676663014	0.0211849492030618	0.02221934735091	5.40163790229637	0.116337236103408	0.626517884273673	0.0211271307070401	0.021552975162637	-0.467577958726759	0.0336864246109409	0.0343492833144437
5	Y1968	m184	1	FUSION	GLUCOSE	SHAKER	1	4	4	4	G	6	G06	2	1	1	1	8	3	14148	12193	5647	5501	-0.506194226481107	49	5.45888702479775	0.187050796653462	5.47203788013204	0.19694728907051	1.00235179536097	0.0166613833961279	0.016667045242243	0.966064673682752	0.00664734798748918	0.00664725008076849	1.00215054929525	0.0167356612092331	0.0166326628100336	5.45879564611267	0.18705237763363	1.32463488092788	0.107692929152753	0.106983536836404	0.281136859900261	0.0812012819980814	0.0805342910369596
38	Y3170	TATA.129	2	FUSION	GLUCOSE	SHAKER	1	4	4	4	G	7	G07	2	1	1	1	8	3	11716	9910	4731	4600	-0.319714546073131	48	5.43102906761842	0.165353668097448	5.1959605046974	0.185291583392999	0.956479219530723	0.0186014127660222	0.0183467196907939	0.888438390391481	0.0125281651584087	0.0125275097677257	0.9560876830908	0.0186992734014948	0.0182494867813734	5.43107480564703	0.165304699819085	1.07514052581207	0.0837793286193764	0.0823795459183523	0.0724513747101194	0.0781613391888364	0.0760473724585052
CTRL	Y1002	CONTROL	1	PLATE.CONTROL	GLUCOSE	SHAKER	1	4	4	4	G	8	G08	2	1	1	1	8	3	16135	13712	6104	5790	-0.429504580213898	49	5.49299492574394	0.194215961970069	5.20998122862368	0.209389524339832	0.950759357264204	0.0190731113874666	0.0195201492809699	0.849634150841251	0.0184098488693319	0.0184077694546227	0.950276683041372	0.018825918086663	0.0192918845126834	5.49304916249743	0.194136011548292	1.04958022325372	0.0809855294940688	0.0816743889962152	0.0483902968383784	0.0774905917333589	0.0779270977894447
48	Y1902	m91	1	HO	GLUCOSE	SHAKER	1	4	4	4	G	9	G09	2	1	1	1	8	3	18135	15428	6899	6522	-0.490533610900291	48	5.43476524368482	0.158760481201586	5.07879926057079	0.182781258938038	0.933940011758509	0.0189017874371402	0.019024213288582	0.844311013539045	0.0164917883663169	0.0164902934697643	0.933318092779077	0.0184935125828834	0.0188677220536391	5.43472176339836	0.158718644002221	0.981295927937858	0.0701543846311793	0.0705458593939774	-0.0188812054431695	0.0711734284691939	0.0716780294687991
20	Y1972	m153	1	FUSION	GLUCOSE	SHAKER	1	4	4	4	G	10	G10	2	1	1	1	8	3	16843	14188	6339	6178	-0.221859658162968	48	5.4279151602343	0.156931623014961	5.47896597761914	0.166003226987807	1.00870382403437	0.0167754950583195	0.0164359385561033	1.04478506495102	-0.00664734798748917	-0.00664725008076849	1.00893398383745	0.0168123224659678	0.0164082525024897	5.42790464590202	0.156880913567772	1.36957174843626	0.114011328378332	0.111429120835069	0.314498098581507	0.0834229655852563	0.0810910555818102
9	Y2002	V	1	FUSION	GLUCOSE	SHAKER	1	4	4	4	G	11	G11	2	1	1	1	8	3	19035	16307	7080	6595	-0.357830176958297	49	5.44370097357467	0.158932478201433	5.25927604442686	0.16475815995607	0.965319112716706	0.0164371492395743	0.0164779224673638	0.974365531477051	-0.00166181404971694	-0.00166181251992716	0.965363009580587	0.0164638808351503	0.0164763637821808	5.44369658228807	0.158924365157516	1.11842380147255	0.0800270936366822	0.0795329064416283	0.111920373988186	0.0713534886218651	0.070849622007532
75	Y1141	m156	2	ANCESTOR	GLUCOSE	SHAKER	1	4	4	4	G	12	G12	2	1	1	1	8	3	16539	13908	6017	5653	-0.575272340460141	50	5.49685357072069	0.206251843382391	5.29415748076969	0.222144180098005	0.965010037284476	0.019017064316724	0.0195753117930396	0.858893338159702	0.0193049892560376	0.0193025915808941	0.964655032242511	0.0190608668257754	0.0192991339691233	5.49669586785233	0.206202400277053	1.11500822686005	0.0911769265206249	0.0917761956193238	0.108861783234682	0.0819612256006087	0.0822909550947771
EMPTY	Y3028	m75_m75	1	DOUBLE	GLUCOSE	SHAKER	1	4	4	4	H	1	H01	2	1	1	1	8	4	694	NA	NA	NA	NA	NA	NA	NA	NA	NA	NA	NA	NA	NA	NA	NA	NA	NA	NA	NA	NA	NA	NA	NA	NA	NA	NA
35	Y3167	TATA.81	2	FUSION	GLUCOSE	SHAKER	1	4	4	4	H	2	H02	2	1	1	1	8	4	11329	9544	4671	4511	-0.351221989398967	48	5.43711133102107	0.172834283031867	4.968067134408	0.18137642982727	0.914103765672643	0.0185237969006967	0.0181286376627023	0.825131299210854	0.0163639221353004	0.016362461737432	0.913781192395068	0.0183596629160074	0.017950736604798	5.43695715469151	0.172785302017179	0.913074919991119	0.0589253631040993	0.0582171555874171	-0.090937342617889	0.0648642714795412	0.0633031086422799
19	Y1977	m90	2	FUSION	GLUCOSE	SHAKER	1	4	4	4	H	3	H03	2	1	1	1	8	4	15403	13137	5884	5734	-0.392442927929138	49	5.45265109183472	0.181263652091251	5.34123266023187	0.185543370192149	0.980002209373806	0.0165042684045034	0.0166239347044438	0.943059486881403	0.00677518547770725	0.00677508181312991	0.979741616656187	0.0164467272495952	0.0165891749759386	5.45257389095533	0.181375695378803	1.19204584216708	0.0887594411515683	0.0899741193429085	0.175671025939097	0.0745186447952542	0.075041408525343
45	Y2000	m184	2	HO	GLUCOSE	SHAKER	1	4	4	4	H	4	H04	2	1	1	1	8	4	16110	13537	6343	5972	-0.510032097212483	49	5.48543393027658	0.200381265192923	5.26233597420682	0.214981869789224	0.960646823862158	0.0185391778332055	0.0179585799252392	0.863869456693034	0.0176426092081733	0.0176407790606752	0.960215414063355	0.0180487586332395	0.0177139777153733	5.48539634390366	0.200437556584413	1.09401543469202	0.0835008698789396	0.0818168634109395	0.089854812393113	0.0764083239333981	0.0746288497134019
CTRL	Y1002	CONTROL	1	PLATE.CONTROL	GLUCOSE	SHAKER	1	4	4	4	H	5	H05	2	1	1	1	8	4	15774	13014	5517	5191	-0.397369568999581	49	5.46979404356834	0.179545527302618	5.19850588217672	0.196495274605548	0.951036530350861	0.0185239685887773	0.0188745856061855	0.862228645548449	0.0162360564392431	0.0162346300051139	0.950545113521955	0.0185628637371554	0.0187017287572623	5.46972703199604	0.179467329444292	1.05073553142937	0.0804098436863239	0.0797272983899503	0.0494904250527515	0.0762539352144212	0.075817280079166
42	Y1895	m131	1	HO	GLUCOSE	SHAKER	1	4	4	4	H	6	H06	2	1	1	1	8	4	20068	17058	7289	6863	-0.328758222294964	48	5.43442198546445	0.155418807039218	5.11153134343051	0.180181556698451	0.940967763636255	0.0211164746476553	0.0222695447960007	0.907622149476997	0.00613600015759699	0.00613592315151185	0.940651454323172	0.0210950894445672	0.0222527735758276	5.43422840177976	0.155299768089201	1.00971637876424	0.08446751033479	0.0858180357940253	0.00966947831307143	0.0834266343683927	0.0856757551889606
61	Y1996	m153	1	HO	GLUCOSE	SHAKER	1	4	4	4	H	7	H07	2	1	1	1	8	4	17935	14723	6401	5926	-0.225993991369009	48	5.42963602197876	0.147526772089706	5.2310871133853	0.157862709469544	0.962798535105436	0.0170121695383062	0.0171194264415662	0.976680160922033	-0.00255664021684059	-0.00255663464645257	0.962922466786245	0.0171095991716623	0.0171157476943912	5.42962493464949	0.147578285441117	1.10672894711983	0.0807036877282559	0.0802140447386803	0.101408770049022	0.0732452039715495	0.0726096818932714
15	Y1962	m123	1	FUSION	GLUCOSE	SHAKER	1	4	4	4	H	8	H08	2	1	1	1	8	4	11000	9314	4052	3921	0.0487605986684616	48	5.40818906844495	0.137915924975067	5.40447279450089	0.146578227788019	0.998114004294459	0.0163804840526383	0.0162753668560354	1.07624065231767	-0.014445990521866	-0.0144449857525873	0.998445653720621	0.0162982178775893	0.0161714074674398	5.408243935124	0.137868830752983	1.30107987339028	0.102242140996283	0.10117178735728	0.263194591489255	0.0789794430443619	0.0774872929949568
51	Y1953	m76	1	HO	GLUCOSE	SHAKER	1	4	4	4	H	9	H09	2	1	1	1	8	4	13932	11715	4579	4222	0.0722965494875178	48	5.38862953133237	0.103730693651982	5.14033831038508	0.131526656539485	0.951884718975435	0.0179005916223232	0.0183941800290596	1.05660125045254	-0.0194328689452909	-0.0194304233132124	0.952317398550464	0.0178082746857306	0.0182976085181696	5.3886627280447	0.104003769370073	1.05842450790228	0.0775430329559003	0.0791029744475365	0.0567814872808303	0.0735752425784215	0.0746997613129881
CTRL	Y1002	CONTROL	1	PLATE.CONTROL	GLUCOSE	SHAKER	1	4	4	4	H	10	H10	2	1	1	1	8	4	15268	12797	5257	4963	-0.19388117213693	48	5.43320640540741	0.142250505079664	5.16234929684431	0.157727028602222	0.949585820739716	0.0192688106138348	0.0194347824453926	0.961392954502778	-0.00217314287035205	-0.00217313944940808	0.949649319937803	0.0192944773011597	0.0194326832405764	5.43321055534038	0.142245437983057	1.04688952977833	0.0831058829793449	0.0818997314715284	0.0458234151262181	0.0791394066993523	0.0783187873161711
32	Y3164	TATA.26	2	FUSION	GLUCOSE	SHAKER	1	4	4	4	H	11	H11	2	1	1	1	8	4	10147	8622	4121	3951	-0.377718081155251	48	5.42426077236249	0.175329976911828	4.61733497591547	0.196809294081194	0.850495465248589	0.019308267348335	0.0199093285793052	0.668064181791252	0.030689244998233	0.0306796157577099	0.849721640248905	0.0190911859453883	0.019320911994936	5.4241043880413	0.175012635668676	0.758357742223674	0.0326508283675754	0.0331358857468658	-0.278036602453318	0.0455024905207128	0.0458218276549535
17	Y1975	m89	2	FUSION	GLUCOSE	SHAKER	1	4	4	4	H	12	H12	2	1	1	1	8	4	18211	15668	7427	7239	-0.388405413627189	48	5.43468065661714	0.175564576745786	5.35010452234619	0.186068587918378	0.984585882582046	0.0170176738123819	0.0169946303295943	0.957491397032127	0.00498547886469275	0.00498543756059142	0.984426464661378	0.0171026424439305	0.0169764424872114	5.43466311786253	0.175757756656664	1.21787757654339	0.0954697807923586	0.0952275686441462	0.19710965236691	0.0788211194099315	0.0778582654667905
CTRL	Y1002	CONTROL	1	PLATE.CONTROL	GALACTOSE	SHAKER	1	1	5	1	A	1	A01	1	1	1	1	1	1	17321	14679	8069	7630	-0.612052947099897	50	5.5142361967848	0.228487088711211	5.32634814652318	0.251082039395425	0.968800381929315	0.0176811760956266	0.016910885367669	0.834138798265014	0.0244207137414278	0.0244158608738335	0.968429505447887	0.016760820248888	0.0162325421129376	5.51403535111628	0.228576814535983	1.13343813503844	0.0830411293168157	0.0803404711341903	0.125255610742788	0.0731742790576553	0.0706169811032323
58	Y1893	m89	2	HO	GALACTOSE	SHAKER	1	1	5	1	A	2	A02	1	1	1	1	1	1	20253	17343	9915	9350	-0.597836249989106	49	5.46526087470507	0.220763338495819	5.21106978948113	0.239780362593577	0.954329339780011	0.0174464798360197	0.0169981674393481	0.842532347626515	0.0204559296832339	0.0204530771718046	0.953909789565729	0.0168107436728011	0.0165511336082321	5.46520797872927	0.220862495759451	1.06542449281601	0.0745259053428513	0.0731736858779695	0.0633733044716302	0.0700933104297943	0.0683804870423644
3	Y1980	m131	1	FUSION	GALACTOSE	SHAKER	1	1	5	1	A	3	A03	1	1	1	1	1	1	17128	15024	8797	8514	-0.513455836298341	48	5.40665682816605	0.205995744901541	5.45013743846459	0.224539910767067	1.00784038389475	0.0181781565626025	0.0179179664652611	0.956003122496636	0.00958767368553302	0.00958737992427445	1.00735604804242	0.0180620590898802	0.0178344301746472	5.40665433327367	0.205979642496054	1.35890495863521	0.121187180803907	0.120182845105941	0.306679197927889	0.0893329418435597	0.0878143429558515
77	Y1004	mBarry	2	ANCESTOR	GALACTOSE	SHAKER	1	1	5	1	A	4	A04	1	1	1	1	1	1	12980	10861	5914	5492	-0.790110134844987	50	5.52248856911142	0.24662319626584	5.36685983379305	0.271303584083089	0.975641074794289	0.0174524939575871	0.0171461602022504	0.825943178098739	0.0271069636128984	0.0271003272526461	0.975378886962268	0.0164648686070966	0.0162211522347267	5.52239978943745	0.246632176861876	1.16882652155486	0.0865498485199203	0.0844071579696173	0.156000271824847	0.0738675893955518	0.0721147767183243
63	Y1999	m154	2	HO	GALACTOSE	SHAKER	1	1	5	1	A	5	A05	1	1	1	1	1	1	23883	20851	12219	11674	-0.680450224329361	49	5.46691134358708	0.235409365707897	5.29132331704036	0.256074211381771	0.969748885843036	0.0172866699125043	0.0161139909975864	0.838340773883569	0.0240369934137699	0.0240323656768748	0.969183710277122	0.0159695594001195	0.0154000554218029	5.46691272690548	0.235358477982402	1.13718640803596	0.0800095835702452	0.0767480392558855	0.128557148116261	0.0703041114078209	0.0672316160999318
CTRL	Y1002	CONTROL	1	PLATE.CONTROL	GALACTOSE	SHAKER	1	1	5	1	A	6	A06	1	1	1	1	1	1	11634	9718	5084	4827	-0.727074945753031	50	5.51160799781372	0.243755349757139	5.34829707294274	0.275393822002152	0.973228901429828	0.0183367836348303	0.0173130012055964	0.82100560025157	0.0276186733959743	0.027611654181936	0.972936773497898	0.0171483888660977	0.0163652223347275	5.51137856297508	0.243970181654025	1.15617078602215	0.0871674787063756	0.0842526860329215	0.145113498111371	0.075800700931672	0.0724314548451946
40	Y3172	TATA.132	2	FUSION	GALACTOSE	SHAKER	1	1	5	1	A	7	A07	1	1	1	1	1	1	9126	7817	4151	4007	-0.598016994499617	48	5.45019982387969	0.227042114727736	4.65886006600663	0.250663593259364	0.856691777814846	0.0213369413782923	0.0204753740393917	0.614077162812654	0.0445148109871479	0.0444854428486776	0.855558432739078	0.0188720547693711	0.0185709780532216	5.44989562845011	0.227249985443374	0.7619156951698	0.0385663073403723	0.0383720540602753	-0.271919365676238	0.0505777397322872	0.0499539790776778
72	Y2651	TATA.129	1	HO	GALACTOSE	SHAKER	1	1	5	1	A	8	A08	1	1	1	1	1	1	21702	19138	11078	10677	-0.70420769758915	49	5.47710822568977	0.236391486408611	4.97109949680193	0.263489538550469	0.909368119893447	0.0193106306942693	0.0183734646828582	0.706232069041042	0.0370881937113491	0.0370712023738994	0.908624403214303	0.0173135349877007	0.0168351618405566	5.47699953524938	0.236414270571794	0.89674000720914	0.0535800557967353	0.0524653211589907	-0.10898930597263	0.0600929755824728	0.0581234064716924
7	Y1970	m160	1	FUSION	GALACTOSE	SHAKER	1	1	5	1	A	9	A09	1	1	1	1	1	1	17553	15234	8823	8459	-0.494042788564838	47	5.40171925110715	0.208129363365952	5.46943760569776	0.233992394665829	1.01313997175391	0.0187359686122264	0.0183850555565849	0.93786938740454	0.0139345606186289	0.0139336588232874	1.01264113746435	0.018397906329053	0.0182085681361889	5.40157222177451	0.208268265819757	1.39515595862195	0.128971764419385	0.127484139280346	0.333006207319668	0.0927731976616446	0.0909001511413485
53	Y1898	m75	1	HO	GALACTOSE	SHAKER	1	1	5	1	A	10	A10	1	1	1	1	1	1	15102	13046	7598	7133	-0.67403146990955	49	5.45644347034578	0.226692864133849	4.78351768580745	0.254867040137072	0.877267704082003	0.0269178425287554	0.0265616232602597	0.743319535269846	0.0245486221089115	0.0245436926061509	0.876604230945724	0.0260702479466937	0.0261443773517352	5.45633964996129	0.22677933901267	0.808810273098893	0.0629366503144238	0.063408844590511	-0.212190909701134	0.0780563891576693	0.0773933286661708
CTRL	Y1002	CONTROL	1	PLATE.CONTROL	GALACTOSE	SHAKER	1	1	5	1	A	11	A11	1	1	1	1	1	1	17779	15228	8304	7833	-0.648796442956025	49	5.4903574534935	0.234811419934429	5.32189448647542	0.254882891272972	0.972122355900931	0.0172230592940863	0.0167241178874565	0.849981721313999	0.0222463902617514	0.0222427214243397	0.971742842104713	0.0163634363268944	0.0161312981672231	5.48988066680578	0.234788806420395	1.15007090283848	0.0833834142611058	0.0818599724383894	0.139823595116749	0.0724075722299243	0.0709519381362964
8	Y1988	m91	1	FUSION	GALACTOSE	SHAKER	1	1	5	1	A	12	A12	1	1	1	1	1	1	20681	18132	10912	10636	-0.519310959787399	48	5.43447628722125	0.218586281481698	5.47255972227067	0.24142089810443	1.0088686507107	0.0181439571955712	0.0179950489054925	0.931057099987273	0.0143181323481702	0.0143171540202433	1.00842918966235	0.0178173122726882	0.0177930599548807	5.43438044834299	0.218567561134686	1.36614502885502	0.120873397631256	0.120357076100259	0.311992925975396	0.0886993931619263	0.0877358276892532
66	Y1897	m66	1	HO	GALACTOSE	SHAKER	1	1	5	1	B	1	B01	1	1	1	1	1	2	18239	16076	9609	9134	-0.361502402003444	47	5.39031411383122	0.190023485219075	4.94219661894845	0.223385319850211	0.916053812370147	0.023809793794335	0.0235387982611334	0.809925910937701	0.0196886302340206	0.0196860867778479	0.915742424848028	0.0234761589604656	0.0233044173206656	5.39041435547058	0.190131665613522	0.919462383061832	0.0764348628196093	0.0765730923675799	-0.08396614599819	0.0837204824473691	0.0824413544330304
43	Y1949	m142	1	HO	GALACTOSE	SHAKER	1	1	5	1	B	2	B02	1	1	1	1	1	2	22505	19673	12042	11558	-0.690770018948389	49	5.47399250061586	0.238202988470914	5.31599132421979	0.263730950303664	0.973654159259858	0.018518647401613	0.0174429183861994	0.829472341869344	0.0263394254512209	0.0263333368586935	0.973245182464649	0.0173802069579113	0.0166325284285906	5.47389880982445	0.23849920853857	1.15775574790081	0.0894400469247278	0.0854065446602773	0.146483431014876	0.0773623064822652	0.0735188990983231
CTRL	Y1002	CONTROL	1	PLATE.CONTROL	GALACTOSE	SHAKER	1	1	5	1	B	3	B03	1	1	1	1	1	2	15344	13213	7180	6876	-0.709410302482244	50	5.50868388279171	0.242566097343299	5.35683915501492	0.259575524533193	0.975754656029297	0.0175020595372917	0.016878774765687	0.847569929502426	0.0232695738681431	0.0232653752829324	0.975376189754205	0.0166544602251042	0.0162230245329892	5.50873775835928	0.242656208472552	1.16881240880245	0.0872602439392867	0.0847143488172699	0.155988198096933	0.0747813743179757	0.0722416923464769
21	Y1982	m154	1	FUSION	GALACTOSE	SHAKER	1	1	5	1	B	4	B04	1	1	1	1	1	2	19972	17651	10588	10333	-0.561518832377211	48	5.40469348867832	0.212706689709081	5.49490004952286	0.23577062138026	1.01713844918228	0.0181482516013269	0.0174446518483283	0.958410374788877	0.0108661248813508	0.0108656972475245	1.01677919847629	0.0179197576043511	0.0173289872237404	5.40452359487346	0.212495162107172	1.42460383346548	0.129668232253602	0.125746140457485	0.353893763465049	0.0911875298415666	0.0876673535629601
73	Y2653	TATA.132	1	HO	GALACTOSE	SHAKER	1	1	5	1	B	5	B05	1	1	1	1	1	2	18878	16086	9388	8878	-0.620833835766639	49	5.46891050935836	0.230541218287977	4.23311038319289	0.261032124042446	0.775649354920995	0.0271193335593391	0.0275029214181481	0.492961467866306	0.0516899822315534	0.0516440198588116	0.774619626153358	0.0248554221424452	0.0256038631850524	5.46820487778012	0.231124623979432	0.63898224572989	0.026870783505943	0.0275197607879764	-0.447878609537681	0.0421373151815361	0.0428350357312933
76	Y1002	mBarry	1	ANCESTOR	GALACTOSE	SHAKER	1	1	5	1	B	6	B06	1	1	1	1	1	2	23193	20261	11828	11267	-0.671392646077105	49	5.46815229726671	0.22922458594195	5.31557573453111	0.24533105682705	0.974649378059031	0.0172520972605004	0.016280617975163	0.86349253321937	0.0203280447940748	0.0203252454394915	0.974112870247361	0.0164278703743193	0.0158024634335353	5.46797598388134	0.229379348896099	1.16223549094893	0.0857485238373451	0.082106618046722	0.150345297921847	0.0736297043222235	0.0702398640941306
14	Y1978	m221	1	FUSION	GALACTOSE	SHAKER	1	1	5	1	B	7	B07	1	1	1	1	1	2	16047	13753	7749	7537	-0.564308411314038	48	5.43838727243485	0.226613618105502	5.54656610487718	0.255203410359639	1.02212104953701	0.0189337182693557	0.0181475545629567	0.926173708166741	0.0176426092081733	0.0176407790606815	1.0216404993598	0.0181824356391192	0.0178216250116976	5.4382374683268	0.226638265315964	1.46043809994688	0.137186267235753	0.134047259664321	0.378736459165474	0.0935799467517357	0.0912581628718257
CTRL	Y1002	CONTROL	1	PLATE.CONTROL	GALACTOSE	SHAKER	1	1	5	1	B	8	B08	1	1	1	1	1	2	12895	10642	5422	5085	-0.711631193753811	50	5.50524361297294	0.235997758177047	5.34317020806251	0.262216224026469	0.973315546238272	0.0179543220426909	0.0172090062369065	0.843802613141842	0.0235253772950639	0.02352103874757	0.972861773461052	0.0171720673971036	0.0165568491849836	5.50507199306085	0.235855850403738	1.1557859266203	0.0877503849389758	0.084472273658377	0.14478056851689	0.0762798242538725	0.0729804611946785
47	Y1954	m160	1	HO	GALACTOSE	SHAKER	1	1	5	1	B	9	B09	1	1	1	1	1	2	16439	14477	8328	8048	-0.533119487067279	48	5.43292681579402	0.210076788270836	5.214923283079	0.232925110605807	0.961240920468305	0.0185189478252946	0.0177944412985451	0.828564969921635	0.0244207137414348	0.0244158608738426	0.960816490380005	0.017711101542404	0.0172214901093567	5.43282472116096	0.210369634425754	1.09681515500416	0.0827059566138712	0.0803853420612079	0.0924106664652221	0.0753453419495387	0.0729325866317692
2	Y978	NULL	1	NULL	GALACTOSE	SHAKER	1	1	5	1	B	10	B10	1	1	1	1	1	2	19937	11501	6788	6513	-0.759327770825533	50	5.51126689363889	0.257900379144523	3.26717172840301	0.375827285326386	0.593069883189763	0.0643285133663153	0.0715705091177673	0.654365197412568	-0.0111218192487742	-0.0111213607121721	0.592821002009978	0.0640836384967053	0.0715347136982691	5.51142882940889	0.258477575440049	0.533372779139287	0.0169843181322479	0.0200447426447633	-0.628534701271183	0.0318341167025717	0.0363109134074206
30	Y1965	mBarry	2	FUSION	GALACTOSE	SHAKER	1	1	5	1	B	11	B11	1	1	1	1	1	2	14348	12515	7420	7210	-0.372897329857132	47	5.38057751843441	0.191821876875119	5.48269711513357	0.21030606865731	1.01774467829244	0.0184164765967424	0.0177662256883895	1.00123722141864	0.00306797120146417	0.00306796157583725	1.01761964987181	0.0183956295887059	0.0177585570649068	5.38051129739232	0.191838462708036	1.43070208755805	0.134347112288321	0.130213741282553	0.358165293860278	0.0937938915801232	0.0901505884725522
44	Y1952	m184	1	HO	GALACTOSE	SHAKER	1	1	5	1	B	12	B12	1	1	1	1	1	2	20452	17816	9831	9363	-0.544346676086864	49	5.44605227603132	0.21700963409032	4.44413851842649	0.265779548398656	0.817080580951388	0.0339495337508667	0.0344683968612095	0.626946713250171	0.0349122369864162	0.0348980629243969	0.816530135171788	0.0329947865793144	0.0338732988980879	5.445524389627	0.216873067340551	0.692968005003062	0.0498394204061076	0.0507427118673545	-0.366771449684797	0.0719142392481383	0.0722083314421187
10	Y1986	m76	1	FUSION	GALACTOSE	SHAKER	1	1	5	1	C	1	C01	1	1	1	1	1	3	20334	17887	9860	9587	-0.702171731772384	49	5.46675643859426	0.241243305299625	4.8843251428317	0.274138235906634	0.894760362945794	0.0285391994240059	0.0286182605320658	0.749370510290025	0.0265952680147491	0.0265890003233524	0.894353741748865	0.0279335250398093	0.0281324108517561	5.46665717424317	0.241137915214633	0.854823232871254	0.0768802389456981	0.0777582561256866	-0.156860576599928	0.090371233392119	0.0899019341138605
28	Y1967	m156	2	FUSION	GALACTOSE	SHAKER	1	1	5	1	C	2	C02	1	1	1	1	1	3	15665	13532	8150	7910	-0.625882252683302	48	5.41469096472163	0.217331933140769	5.53331566942393	0.237338558913479	1.02248153952043	0.0184256490214699	0.0177001040175372	0.973336167920155	0.00907630221567156	0.00907605299496179	1.0221197235544	0.0181276376234772	0.017616836098661	5.41473256639566	0.217501746399838	1.46404494666925	0.136869371606801	0.132618549196181	0.381203115871255	0.0931902037435371	0.0902544926064168
71	Y2605	TATA.81	1	HO	GALACTOSE	SHAKER	1	1	5	1	C	3	C03	1	1	1	1	1	3	25866	22976	13984	13337	-0.500258183512231	48	5.40619601474505	0.201950884846949	4.61056435226876	0.218322712161983	0.85350486014073	0.0183600805128055	0.0173958559639549	0.663378599819251	0.0351682143605083	0.0351537263890453	0.852707203440552	0.0169988677037783	0.0163026942013807	5.40613099265833	0.202058312330244	0.756135679854495	0.0340097064266099	0.0328114852550914	-0.27953444819854	0.0449873256976892	0.043157619921256
49	Y1903	m91	2	HO	GALACTOSE	SHAKER	1	1	5	1	C	4	C04	1	1	1	1	1	3	15230	13127	7738	7283	-0.560067758459259	48	5.42980232592524	0.213814293050283	5.20596993154409	0.233098214706715	0.959748748188827	0.0174747908177917	0.0168794974524819	0.856315185234379	0.0190492317667978	0.0190469281162397	0.959431278287069	0.0170208293785877	0.0165126280729021	5.42966632548159	0.213687435463439	1.0903827784014	0.0784129984505931	0.0763859694975652	0.0865288074396232	0.0719393425177209	0.069672554501627
CTRL	Y1002	CONTROL	1	PLATE.CONTROL	GALACTOSE	SHAKER	1	1	5	1	C	5	C05	1	1	1	1	1	3	12395	10410	5552	5259	-0.634947582332289	50	5.48435679226561	0.232592334569453	5.31959943742955	0.25016283376659	0.971638780210142	0.0170953703663065	0.0166390756914956	0.868568648243296	0.0187934767687256	0.0187912646515905	0.971304676426216	0.0165767946104094	0.016225400815235	5.48446904543851	0.232718514442102	1.14784652947137	0.0836788534640824	0.0823043199388201	0.137887603831251	0.0731269386696152	0.0713467164166272
11	Y1987	m76	2	FUSION	GALACTOSE	SHAKER	1	1	5	1	C	6	C06	1	1	1	1	1	3	11987	10033	5544	5367	-0.667998786203082	49	5.464616210605	0.237104410983182	4.89018620155707	0.280456191878934	0.895795775790303	0.0279113408058069	0.0287783679641419	0.739976613748722	0.0285142004555027	0.0285064763082021	0.895083840785166	0.0274478381957006	0.0282056032822356	5.46502415864283	0.237652774695817	0.856856093746604	0.0762962107578057	0.0792971307631319	-0.154485293099664	0.0891608724327412	0.0909534423552532
57	Y1892	m89	1	HO	GALACTOSE	SHAKER	1	1	5	1	C	7	C07	1	1	1	1	1	3	17263	14954	8690	8277	-0.687726843618156	49	5.47988756747269	0.235987502166432	5.2224797551631	0.263930071466919	0.95464345084046	0.0185290401651577	0.0176843864219235	0.805399317271369	0.0272348897183527	0.0272281589849645	0.954228467796701	0.0173058329775108	0.0168303338784255	5.47993068366561	0.235927271173256	1.06683586786839	0.0767268918322942	0.0748788580545779	0.0646971346843925	0.0719082096571897	0.0697241773895201
24	Y1924	m63	2	FUSION	GALACTOSE	SHAKER	1	1	5	1	C	8	C08	1	1	1	1	1	3	21477	19098	11595	11356	-0.672436877128934	49	5.45149169050657	0.235363687654043	5.41184604708048	0.260236223477552	0.994662286418922	0.0198068739089552	0.0191071569362308	0.879661083528817	0.0210953642450511	0.0210922358334229	0.994107310045959	0.0188554008515865	0.0186522675694732	5.45150176793864	0.235437436603505	1.27435111990889	0.11445494768905	0.113433457467416	0.242437123502106	0.0898485202188468	0.0882820238507736
68	Y1992	m156	2	HO	GALACTOSE	SHAKER	1	1	5	1	C	9	C09	1	1	1	1	1	3	11756	10038	5721	5348	-0.61883698714098	49	5.45910663385702	0.223208090386354	5.31021092111091	0.240231805623755	0.973230519540547	0.0172594996898132	0.0165247557093324	0.877615697274089	0.0175147379744263	0.0175129473283592	0.972698329791794	0.0164470307337914	0.0161738214999613	5.45925354743763	0.222942186142374	1.15494800458648	0.0836497085728996	0.0831768802393812	0.144055325058431	0.0724703913152063	0.0715424571744987
CTRL	Y1002	CONTROL	1	PLATE.CONTROL	GALACTOSE	SHAKER	1	1	5	1	C	10	C10	1	1	1	1	1	3	14285	12256	6498	6211	-0.680259509240158	49	5.49267240406227	0.231866284770884	5.3285467644451	0.253973028912197	0.972012213331617	0.0178472954217982	0.0170151711508041	0.84630760243964	0.0228858744240796	0.0228818800859461	0.971388887195483	0.0167876684484042	0.0164143877414786	5.49294742840492	0.232017939228353	1.1482734388662	0.0849052094273087	0.0834391114417293	0.138259456700994	0.0741801159143133	0.0722401489873789
EMPTY	Y2814	m76.m90.TATA.26	1	SINGLE	GALACTOSE	SHAKER	1	1	5	1	C	11	C11	1	1	1	1	1	3	685	NA	NA	NA	NA	NA	NA	NA	NA	NA	NA	NA	NA	NA	NA	NA	NA	NA	NA	NA	NA	NA	NA	NA	NA	NA	NA
25	Y1927	m66	1	FUSION	GALACTOSE	SHAKER	1	1	5	1	C	12	C12	1	1	1	1	1	3	15575	13692	7807	7606	-0.42195779459473	47	5.38280292591559	0.189212547534093	5.27899125499542	0.21505504848974	0.979672192686095	0.0200421306426083	0.0194399955520009	0.92118198388139	0.0108661248813517	0.0108656972475347	0.979350169815666	0.0198698906743631	0.0193534123484047	5.38263882457864	0.189246215551565	1.18992998287433	0.107033843419648	0.105451098819404	0.173894467451899	0.0902571567940754	0.0875857766901129
59	Y1900	m90	1	HO	GALACTOSE	SHAKER	1	1	5	1	D	1	D01	1	1	1	1	1	4	23109	19834	11840	11139	-0.642944030071645	49	5.46442396610237	0.229197507307372	5.17832069581381	0.248516752716098	0.948966711064411	0.0184488294489946	0.0176210297834242	0.817618388181199	0.0240369934137632	0.0240323656768702	0.948644689410177	0.0176702383781872	0.0170006246605932	5.46424710978553	0.229242753998181	1.04260817691527	0.0746333347336319	0.0723462315407919	0.041725436132616	0.0716085297385034	0.0689586497891851
CTRL	Y1002	CONTROL	1	PLATE.CONTROL	GALACTOSE	SHAKER	1	1	5	1	D	2	D02	1	1	1	1	1	4	20739	17798	9954	9497	-0.660559508463613	49	5.49106318893408	0.23709055509528	5.33993019321094	0.257029349454938	0.975036779816049	0.0177597156888196	0.0170188069679763	0.842345790267141	0.0241648993980464	0.0241601974092021	0.974601633231042	0.0168487439319343	0.0163410626866142	5.49094078829531	0.237081600618177	1.16477231736917	0.0877198492929315	0.0847954587791442	0.152525632182997	0.0753643769675113	0.0725640562694541
31	Y3163	TATA.26	1	FUSION	GALACTOSE	SHAKER	1	1	5	1	D	3	D03	1	1	1	1	1	4	13979	12157	6728	6496	-0.708274264128749	50	5.49689851984797	0.248792604230223	4.75124827721692	0.271716101863578	0.868811444832671	0.0210096169255134	0.0196275391149786	0.614260263847236	0.0463081463240248	0.0462750871012133	0.868641647899744	0.0172137167641481	0.0171765583657916	5.49682188192959	0.249241974413125	0.790154732431178	0.0390994331926244	0.0388498110002352	-0.235526488881575	0.0494426846200432	0.0489994173949438
74	Y3016	m156	1	ANCESTOR	GALACTOSE	SHAKER	1	1	5	1	D	4	D04	1	1	1	1	1	4	18268	15804	9219	8803	-0.630765141194129	49	5.47414193214976	0.235229955510218	5.32535554420143	0.257188249803215	0.975327343343467	0.0169078959625641	0.0163880114913082	0.859148243010456	0.021223253209912	0.0212200675657455	0.974829823564269	0.0159787606624475	0.0158432130304127	5.47412494592151	0.235184722670789	1.165960017853	0.083349406816939	0.0824099309106979	0.153544797334378	0.0714224960651186	0.0704437895547412
12	Y1984	m75	1	FUSION	GALACTOSE	SHAKER	1	1	5	1	D	5	D05	1	1	1	1	1	4	16560	14349	7937	7706	-0.623833705841702	49	5.4552355489055	0.228851471078872	5.21520781026042	0.251718750338584	0.956860029931948	0.0206057600492798	0.0203063284796674	0.863405693153828	0.0171311276919784	0.0171294521313786	0.956441403617221	0.0201918941456892	0.0200322141379847	5.45514929382898	0.228801733769395	1.07673422520191	0.0908276783105731	0.0909775556873569	0.0739325944576065	0.0845143930237964	0.0836063704974619
65	Y1958	m63	2	HO	GALACTOSE	SHAKER	1	1	5	1	D	6	D06	1	1	1	1	1	4	15809	13583	7562	7186	-0.699751445448848	49	5.46809169769844	0.236042299144422	5.1211115308908	0.263056374773984	0.939028833318237	0.0207115514015813	0.0201862910946607	0.775415053362724	0.0299215501496399	0.029912625363755	0.938336390416857	0.0194294727838291	0.019281574037974	5.46801030699138	0.236332194669395	1.00056769122634	0.0760268358964356	0.075707949961548	0.000567530057817273	0.0757046016826343	0.0750802589121702
CTRL	Y1002	CONTROL	1	PLATE.CONTROL	GALACTOSE	SHAKER	1	1	5	1	D	7	D07	1	1	1	1	1	4	13364	11113	5623	5282	-0.709286945389883	50	5.49747838062736	0.239322389379928	5.32375109572544	0.261301762310821	0.971766096738207	0.0175568841625181	0.0168819379419094	0.826965674761972	0.0263394254512212	0.0263333368586935	0.971255856094613	0.0163724602045216	0.0160165956299733	5.49730824463051	0.239637229159508	1.1475991618262	0.0831260495249537	0.0812211630533663	0.137672074752796	0.0725218644186794	0.0704257062894053
1	Y1002	CONTROL	1	HO	GALACTOSE	SHAKER	1	1	5	1	D	8	D08	1	1	1	1	1	4	18589	16178	9357	8982	-0.615375963263296	49	5.46095193697893	0.221860351708761	5.30175465626557	0.243757481122339	0.971843809518954	0.0176959022836013	0.0167880834694451	0.853151023708281	0.021734816050466	0.0217313944950436	0.971722888725847	0.0169534835300735	0.0162851572978238	5.46079103942966	0.222040282698262	1.14996944272335	0.0864032347575471	0.0829744158338104	0.139735370433654	0.0750543551164924	0.0717528117417054
34	Y3166	TATA.81	1	FUSION	GALACTOSE	SHAKER	1	1	5	1	D	9	D09	1	1	1	1	1	4	18381	16221	9045	8878	-0.711715776992109	49	5.47693663823004	0.243063177579022	5.07802520928754	0.258344843581212	0.929830402454848	0.0191847381470999	0.0182692684752691	0.762448135077088	0.0305612933714443	0.0305517840253822	0.929337228937502	0.0176462828774701	0.0171999147004188	5.47662712812915	0.242914373157231	0.966537143433706	0.0645810119305295	0.0629504809410819	-0.0340355506895684	0.0665125514895775	0.0647192500803259
62	Y1998	m154	1	HO	GALACTOSE	SHAKER	1	1	5	1	D	10	D10	1	1	1	1	1	4	15492	13088	7741	7317	-0.475082467165381	48	5.42575913461526	0.205169888467861	5.24716526725665	0.224753140364498	0.967525844686616	0.017669177258763	0.0171313757627216	0.84821013653944	0.0219906017180093	0.0219870579596663	0.967020191304212	0.0170856322068957	0.0166789212100293	5.42559184776639	0.205333548039003	1.12649305382961	0.0838360890002104	0.0822172200170685	0.119109314719009	0.0745397980424503	0.0724018273856661
54	Y1899	m75	2	HO	GALACTOSE	SHAKER	1	1	5	1	D	11	D11	1	1	1	1	1	4	15576	13356	7772	7402	-0.574958993025315	48	5.43070860980394	0.224183698621599	4.84257179841373	0.256220832049349	0.892245975374525	0.0251221461330786	0.025245363603516	0.745730679284028	0.0269790383939945	0.0269724955203193	0.891398612953066	0.0243213786538053	0.0247134697839409	5.43081532021976	0.224015812286217	0.846712623016675	0.0656289146899403	0.0676160457644471	-0.166393929978965	0.0775339563081546	0.0787121712606377
CTRL	Y1002	CONTROL	1	PLATE.CONTROL	GALACTOSE	SHAKER	1	1	5	1	D	12	D12	1	1	1	1	1	4	12451	10365	5609	5261	-0.684625242489089	50	5.49103655176657	0.236726741971519	5.31131510800043	0.266269990192295	0.971265501557743	0.0190581124109809	0.0179354722749206	0.816800459943793	0.0281303976321657	0.0281229811112342	0.970905585153418	0.0177560701209104	0.0170135479586387	5.49130794887927	0.23633865789411	1.14582714140492	0.089415540150636	0.0855901307049795	0.136126770445182	0.0783164855603094	0.0745158913240197
46	Y2001	m184	3	HO	GALACTOSE	SHAKER	1	1	5	1	E	1	E01	2	1	1	1	2	1	17885	15712	9062	8742	-0.636834256212634	49	5.48382612673152	0.230053707163176	5.33426167300779	0.268402511654579	0.974643312599089	0.0178334172676885	0.0168979049484278	0.811961992641041	0.029665659741661	0.029656961899115	0.973783287904302	0.0165592965332471	0.0158543134452218	5.48358498683809	0.230163030612635	1.16053032531207	0.0849951568532906	0.0819621672361069	0.148877077561328	0.0738163196535347	0.0703168109013172
4	Y1989	m142	1	FUSION	GALACTOSE	SHAKER	1	1	5	1	E	2	E02	2	1	1	1	2	1	19385	17135	10373	10126	-0.688939363216957	49	5.44399792673809	0.237342424444132	5.53247346120566	0.274214753466356	1.01814936182657	0.0195142137152519	0.0190017271657911	0.886595699603815	0.0241648993980378	0.0241601974091883	1.01728537041626	0.018678807121537	0.0183531199675997	5.44385430810581	0.237452335641978	1.42827177842264	0.135025239746474	0.132580508794038	0.356465166816056	0.0947990132155124	0.092630630916057
52	Y1960	m76	2	HO	GALACTOSE	SHAKER	1	1	5	1	E	3	E03	2	1	1	1	2	1	18231	15933	9734	9291	-0.704554584419053	49	5.46906465305429	0.241616743441675	4.46040165221656	0.292989102651526	0.816909519105126	0.0343585997617716	0.0348226346914481	0.592365954213064	0.041057032442771	0.0410339860759383	0.816030605175324	0.0332133540811359	0.0338109686296239	5.46914123476675	0.241774901353716	0.692214830156096	0.0499548897146224	0.0508028874159163	-0.367858923341089	0.0722339528073609	0.0722373627503279
CTRL	Y1002	CONTROL	1	PLATE.CONTROL	GALACTOSE	SHAKER	1	1	5	1	E	4	E04	2	1	1	1	2	1	9216	7803	4193	3860	-0.735994890367861	51	5.53361065733311	0.250066814876784	5.36881385513756	0.278856432721042	0.973554494636805	0.0181032827058386	0.0174360411578639	0.837711977712088	0.0245486221089115	0.0245436926061555	0.973119163895966	0.0171805833475515	0.0166497164430303	5.53362758003333	0.250335298313642	1.15710765712882	0.0885024934536295	0.0858653681080448	0.145923492239299	0.0761578645429734	0.0737196471891511
67	Y1991	m156	1	HO	GALACTOSE	SHAKER	1	1	5	1	E	5	E05	2	1	1	1	2	1	9262	7886	4452	4236	-0.690014181754661	50	5.49081076279021	0.241993186007311	5.46572178280342	0.353972972263151	0.983865588576621	0.0312368387732392	0.0428748249377762	0.859608109747647	0.0226300785434156	0.0226262166212986	0.98263555167702	0.0293571473496748	0.0426357932788403	5.49056060625452	0.242523777142946	1.20789078637411	0.156973783492752	0.312497921628784	0.188875686156914	0.132644999906758	0.213485151223684
60	Y1901	m90	2	HO	GALACTOSE	SHAKER	1	1	5	1	E	6	E06	2	1	1	1	2	1	10837	9386	5348	5067	-0.686614821511437	50	5.48256203703082	0.24499185470643	5.17043187854051	0.267908515045253	0.945988006510923	0.0196814889369988	0.0187582480947782	0.779836808712961	0.0303053931128783	0.03029612056074	0.945737743907233	0.0178957237220205	0.0177019699866614	5.48220427648273	0.245392792607956	1.03040767886025	0.0739366184669005	0.0734920788379847	0.0299545286502104	0.0719208420960476	0.0709074974203095
16	Y1974	m89	1	FUSION	GALACTOSE	SHAKER	1	1	5	1	E	7	E07	2	1	1	1	2	1	17416	15454	9312	9074	-0.654734415969469	49	5.4456547885122	0.233508508232292	5.47575179403287	0.258374800880965	1.00621549604043	0.0186034947012181	0.0182183920217314	0.928940158982998	0.0141902746425361	0.0141893222879408	1.00570199767609	0.0180813342811164	0.0179937547741055	5.44570961531461	0.233489483336577	1.34786404017465	0.119601560063545	0.11970481595473	0.298521146997571	0.0892612122054183	0.0881585240958257
18	Y1976	m90	1	FUSION	GALACTOSE	SHAKER	1	1	5	1	E	8	E08	2	1	1	1	2	1	15739	13869	8318	8138	-0.572650588700764	49	5.44147596360399	0.229795913075519	5.43944875318445	0.259713425850345	1.00103162326152	0.0189014678604102	0.0184463222447639	0.883458064118455	0.0216069242847841	0.0216035627627196	1.0001995396866	0.0179649452904911	0.0179354920663508	5.44155285769232	0.229863254296436	1.31214570090103	0.113288435104475	0.114191602916947	0.271663736311183	0.0868163094889743	0.0864310898136195
CTRL	Y1002	CONTROL	1	PLATE.CONTROL	GALACTOSE	SHAKER	1	1	5	1	E	9	E09	2	1	1	1	2	1	10649	9078	5009	4726	-0.708255773182172	51	5.515256383575	0.243650500841379	5.35534039243039	0.275778259845011	0.973203848226169	0.0189092026733306	0.0183797818640765	0.836400995245748	0.0248044412564091	0.0247993560707969	0.972954532789827	0.0176081129821085	0.0176515034028722	5.51484839445741	0.24369244802124	1.15626195034413	0.0909574684761013	0.0908957461951188	0.145192345107554	0.0785587170133737	0.0780348661235294
6	Y1969	m184	2	FUSION	GALACTOSE	SHAKER	1	1	5	1	E	10	E10	2	1	1	1	2	1	15226	13414	7447	7272	-0.658572832545217	49	5.45644271041167	0.239350959466075	5.57747111850321	0.256540596820897	1.02388448329804	0.0182269769844836	0.0177189226112498	0.953432409683624	0.0129117224084447	0.0129110049647064	1.02346453378353	0.0178085153491069	0.0175315285717137	5.45638176114538	0.239356954672804	1.4742390471359	0.135827709296614	0.133612875047898	0.388141956414409	0.0919285150009993	0.0901902012207099
27	Y1966	m156	1	FUSION	GALACTOSE	SHAKER	1	1	5	1	E	11	E11	2	1	1	1	2	1	18048	15948	9482	9291	-0.720733018484601	49	5.45292209500356	0.246130165270572	5.55237737258038	0.260502930850721	1.02082107822433	0.0181174765357353	0.0175713273545182	0.949020111814199	0.0131674293450702	0.0131666684293467	1.02047794411692	0.0178449665388642	0.0173658660793842	5.45276302951797	0.246057289752708	1.45174417730164	0.132984510977076	0.129307934854105	0.372765714448573	0.0912236336300485	0.0886454086544978
50	Y1961	V	1	HO	GALACTOSE	SHAKER	1	1	5	1	E	12	E12	2	1	1	1	2	1	15975	13718	8047	7646	-0.650490122857182	49	5.44717819454652	0.228341463069775	5.3372725243855	0.245973910991763	0.981456741115933	0.0175246998174431	0.0169560645594121	0.893016048514725	0.0162360564392314	0.0162346300051071	0.981080419443245	0.0169584286962319	0.0166502655882661	5.44702696123756	0.228365382365743	1.1993315284561	0.0922787348757056	0.0915725285780876	0.181764341885598	0.0772204960139224	0.0757426321715747
CTRL	Y1002	CONTROL	1	PLATE.CONTROL	GALACTOSE	SHAKER	1	1	5	1	F	1	F01	2	1	1	1	2	2	17016	14624	7965	7560	-0.754964530721376	50	5.49861720896978	0.251825501264666	5.34451900580679	0.271837266481054	0.974612553598588	0.0174630231239168	0.0170180405044223	0.861430032886931	0.0205838152412255	0.0205809089041256	0.974101376907771	0.0166583146359608	0.0164628696658139	5.49853323973546	0.25178683331221	1.16217595378395	0.0862553422669524	0.0854749453348677	0.150294070135433	0.0741216426716553	0.0731006497344254
26	Y1928	m66	2	FUSION	GALACTOSE	SHAKER	1	1	5	1	F	2	F02	2	1	1	1	2	2	20515	18161	11044	10813	-0.676563736247382	49	5.457306491667	0.240793178650456	5.34851124994252	0.272878897684516	0.981862030250319	0.0212473811647982	0.0205993773562933	0.845798543583604	0.0249323520448186	0.02492718780314	0.981351276711223	0.0202903377815558	0.0199746067733606	5.45714590812525	0.240795082213615	1.20081481742974	0.1108440100677	0.11023088049155	0.183000340892675	0.0928309546887492	0.0908239373522833
55	Y1956	m221	1	HO	GALACTOSE	SHAKER	1	1	5	1	F	3	F03	2	1	1	1	2	2	15001	12928	7495	7181	-0.624316182086171	49	5.43954741910089	0.227055879182558	5.30177850823862	0.246810373915564	0.976378482742014	0.0182336814405238	0.0172249363332668	0.869281244966848	0.019688630234033	0.0196860867778536	0.975877932701604	0.0173455176540149	0.0167726518183	5.43927083215203	0.227142837182292	1.17144259346744	0.0912862570274858	0.0877852562075446	0.15823597517643	0.0776125057402841	0.0747367359315995
2	Y978	NULL	1	NULL	GALACTOSE	SHAKER	1	1	5	1	F	4	F04	2	1	1	1	2	2	18026	10678	6015	5781	-0.73889875290419	50	5.50549998716758	0.256967467248775	3.24204423936955	0.366932217580859	0.587565791631893	0.0663679976591905	0.0725906204695832	0.770615374575911	-0.0332484939370951	-0.0332362504041936	0.58882389110124	0.0654897806748227	0.07226731285613	5.50619848399764	0.257256389919403	0.532339063276753	0.0166522366944143	0.0184409966461637	-0.630474655667078	0.0312939291485104	0.0337453758390777
56	Y1894	m123	1	HO	GALACTOSE	SHAKER	1	1	5	1	F	5	F05	2	1	1	1	2	2	13240	11291	6306	5944	-0.686472114254358	50	5.48865363201661	0.24148961835539	5.28434048108291	0.265811530214508	0.965500955419952	0.0179182785888827	0.0175297897255941	0.820932972251876	0.0263394254512212	0.0263333368586935	0.964819970612305	0.0168244655292541	0.0166918257722003	5.48834247207875	0.241361331659799	1.11580226885666	0.0809598679632858	0.0806801814867602	0.109573669808947	0.0726673616517082	0.0718235467457294
CTRL	Y1002	CONTROL	1	PLATE.CONTROL	GALACTOSE	SHAKER	1	1	5	1	F	6	F06	2	1	1	1	2	2	12105	10510	5722	5474	-0.696305971889779	50	5.49231187564713	0.242801189373765	5.3197471312363	0.265678069818303	0.970978012172765	0.0183110075231657	0.0176662118253318	0.829826508450967	0.0256998340439593	0.0256941781970834	0.970291123226106	0.0172201488409324	0.0168399528253439	5.49210972044999	0.242493739952766	1.14273028192681	0.0868153823793589	0.0850707138278727	0.133420382556747	0.0759648398400432	0.0738852795427982
69	Y1993	mBarry	1	HO	GALACTOSE	SHAKER	1	1	5	1	F	7	F07	2	1	1	1	2	2	14488	12577	7330	7022	-0.676281125556615	49	5.45992899012197	0.235077150500637	5.32951482671124	0.254653583307409	0.978040728401286	0.0175889439075104	0.0166576494584965	0.864258055660974	0.020839588380392	0.0208365723687769	0.97765561400877	0.0167419411501406	0.0161247661357196	5.46001050876519	0.235132264674418	1.18084486442293	0.0889763042602012	0.0855061828757127	0.166230169080267	0.075372652347689	0.0722815025151131
64	Y1896	m63	1	HO	GALACTOSE	SHAKER	1	1	5	1	F	8	F08	2	1	1	1	2	2	17396	15112	9020	8621	-0.65786013885057	49	5.4573549762378	0.235457774238484	5.11910075640188	0.268993842516553	0.93955358540559	0.0214005248094959	0.0211977180178119	0.777657549591019	0.0296656597416682	0.0296569618991262	0.938705842686806	0.0202403233212232	0.0203214024827042	5.45754178079356	0.235748739159338	1.00201661152229	0.080054191260653	0.0797789635931711	0.00201458089080786	0.0796961907820657	0.0790528034222138
29	Y1964	mBarry	1	FUSION	GALACTOSE	SHAKER	1	1	5	1	F	9	F09	2	1	1	1	2	2	12849	11453	6846	6648	-0.646078369805143	49	5.45336876893146	0.235499404989225	5.50543149804026	0.26058673563776	1.01181414786259	0.0185322669734778	0.0181161476624947	0.912115801204754	0.0182819741121917	0.0182799377222924	1.01094707513977	0.01801590890173	0.0177384056269388	5.45342095304281	0.235476739853855	1.38337265519307	0.124170714596204	0.122614870849901	0.324524468906527	0.0899244797140779	0.0881637731151456
23	Y1923	m63	1	FUSION	GALACTOSE	SHAKER	1	1	5	1	F	10	F10	2	1	1	1	2	2	15985	14133	8369	8189	-0.686667467758547	49	5.44135259119476	0.23471688654798	5.39241905656201	0.261854972659696	0.992952681396958	0.0195784061115156	0.0191031000061987	0.8906907478839	0.0187934767687246	0.0187912646515964	0.992027259878093	0.0190273932806008	0.0187252528921041	5.44106698199205	0.234874526914007	1.26185389750632	0.113102195327101	0.112175224277459	0.232581986819879	0.0898418541121754	0.0880999218676711
CTRL	Y1002	CONTROL	1	PLATE.CONTROL	GALACTOSE	SHAKER	1	1	5	1	F	11	F11	2	1	1	1	2	2	13819	11727	6271	5912	-0.657555787300477	50	5.48678032219018	0.236800691047644	5.31837848913777	0.260942201204836	0.972157114927098	0.0185429425110679	0.0176006329387207	0.812898100177291	0.0290259506300473	0.029017803237504	0.971416712994745	0.0171448962919362	0.0165985136543295	5.48655303814661	0.237055468102079	1.14841456484628	0.085930147319169	0.0843058550635118	0.138382351753116	0.0754052174373776	0.0730231741551853
37	Y3169	TATA.129	1	FUSION	GALACTOSE	SHAKER	1	1	5	1	F	12	F12	2	1	1	1	2	2	17225	15158	8687	8474	-0.683864093147994	49	5.45327246002165	0.235724000682446	5.27633310523498	0.264238002192642	0.969621152333716	0.0194219032920757	0.0185234405821023	0.834355775943916	0.0248044412564091	0.0247993560707969	0.969002770559298	0.0183416205441514	0.0178480128864814	5.453144536514	0.235710259957097	1.13628515036111	0.0906572296634009	0.088943279661904	0.12776430137941	0.0801603960191847	0.0778004569961399
22	Y1983	m154	2	FUSION	GALACTOSE	SHAKER	1	1	5	1	G	1	G01	2	1	1	1	2	3	19511	17173	10071	9809	-0.741468399596076	50	5.46889649851939	0.246513729544908	5.551929165367	0.27030533007855	1.01809774515425	0.0180428661703039	0.017558648153385	0.929304432943971	0.0162360564392314	0.0162346300051139	1.01756543518846	0.0174900437459838	0.0172374332900285	5.46902244205632	0.246580839102834	1.43030749879071	0.127522387388688	0.125676904948601	0.357889455274668	0.0889393348363517	0.0873397943215301
13	Y1985	m75	2	FUSION	GALACTOSE	SHAKER	1	1	5	1	G	2	G02	2	1	1	1	2	3	15567	13644	7425	7257	-0.604469496801768	49	5.45008737281496	0.221617338924673	5.20389191818076	0.24930285200939	0.956589181648355	0.021480333725532	0.0212856986083574	0.840920597319009	0.0212232532099027	0.0212200675657455	0.955872401181691	0.0207816101432556	0.0208826271737551	5.45019191430898	0.221494613334343	1.0741727218673	0.0925506946099813	0.0942865166181167	0.0715508042618413	0.0868095520153675	0.0868515213999062
CTRL	Y1002	CONTROL	1	PLATE.CONTROL	GALACTOSE	SHAKER	1	1	5	1	G	3	G03	2	1	1	1	2	3	11430	9796	5338	5072	-0.675490859384867	50	5.50494024423027	0.241933653388251	5.34191801364283	0.268472143006733	0.973312978622435	0.0184593564965923	0.0181244499896687	0.824090763730905	0.0271069636128984	0.0271003272526502	0.9727087907817	0.0172614866922101	0.0172366374379574	5.50461334782862	0.242121642688413	1.15500160289749	0.088388762988466	0.0880172477451743	0.1441017313905	0.0766397753560921	0.0759580263367791
39	Y3171	TATA.132	1	FUSION	GALACTOSE	SHAKER	1	1	5	1	G	4	G04	2	1	1	1	2	3	11040	9604	5355	5157	-0.686080795625585	49	5.47036785333805	0.240741473389192	4.69731654173238	0.267849776746423	0.861376303881794	0.0228351416535702	0.0219471855663178	0.623469037917711	0.043490176957462	0.0434627889900939	0.860995226964865	0.0202567230987929	0.0201101793641332	5.4706856706006	0.241184305670867	0.773300806469139	0.043621901645982	0.0428102616749032	-0.257087164474714	0.0562369350621072	0.0550948650229416
70	Y2550	TATA.26	1	HO	GALACTOSE	SHAKER	1	1	5	1	G	5	G05	2	1	1	1	2	3	14092	11897	6963	6543	-0.413183861250013	48	5.4141490770992	0.200554360040378	4.28840574017575	0.223151822043033	0.792869261037896	0.0210053546866075	0.0214382808966714	0.544924324809128	0.0457957349710829	0.0457637601719225	0.791531080626735	0.0194893741564063	0.0198396206304443	5.41379364227345	0.200486121675618	0.658663872598952	0.0241097981470766	0.0244327138942976	-0.417541931357071	0.0365525714211474	0.0369692583120414
5	Y1968	m184	1	FUSION	GALACTOSE	SHAKER	1	1	5	1	G	6	G06	2	1	1	1	2	3	18522	16346	9891	9564	-0.514315151946508	48	5.42271702353924	0.223238684029984	5.5458437756073	0.254924341604764	1.02392068082177	0.018449840264336	0.0181225555475969	0.933103605730501	0.0167475224499165	0.016745956934414	1.02325856139426	0.0178946497989169	0.0178334338784046	5.4226544127303	0.223208503615141	1.47267074816216	0.135993382578522	0.13616404394128	0.387077587825068	0.0925338143518191	0.0917790704794576
38	Y3170	TATA.129	2	FUSION	GALACTOSE	SHAKER	1	1	5	1	G	7	G07	2	1	1	1	2	3	16235	14298	8300	8025	-0.725071285061674	49	5.470236973755	0.244077004578328	5.29767955193731	0.273559692872335	0.970069201244152	0.0208424477493898	0.0204480313490712	0.835782420929288	0.0245486221089036	0.0245436926061509	0.969098686947204	0.0195109749898943	0.0198102659483274	5.47016372751996	0.244151567312897	1.13676274886742	0.0966548296294144	0.101648925526348	0.128184528850258	0.0853205848033863	0.0872700049997199
CTRL	Y1002	CONTROL	1	PLATE.CONTROL	GALACTOSE	SHAKER	1	1	5	1	G	8	G08	2	1	1	1	2	3	11738	10086	5286	4995	-0.766984985270901	50	5.50879358211077	0.251386911467551	5.33782251896361	0.276394545986329	0.971646574406389	0.0182959245741324	0.0173540816622278	0.84275471319223	0.0233974751990567	0.0233932070152516	0.971306687884903	0.0172569909294925	0.0166263414169302	5.50852231530643	0.251350381598203	1.14785672335344	0.0878011943578898	0.0845403080891811	0.13789648466727	0.0761982965485111	0.073171768912701
48	Y1902	m91	1	HO	GALACTOSE	SHAKER	1	1	5	1	G	9	G09	2	1	1	1	2	3	15709	13952	8502	8251	-0.687839313598057	50	5.47188112975949	0.242525825720513	5.24138209492639	0.269020077180113	0.961180949495877	0.0196702416300566	0.0185458475204102	0.786251382060093	0.0319688171741174	0.0319579330809385	0.960108844225344	0.0179255749633055	0.0173401577286624	5.47197046488138	0.242775127523185	1.0935204209589	0.083213459821861	0.0805404999377666	0.0894022358198457	0.0762877032269761	0.073267306584364
20	Y1972	m153	1	FUSION	GALACTOSE	SHAKER	1	1	5	1	G	10	G10	2	1	1	1	2	3	19162	17053	10404	10159	-0.644093072804135	49	5.44864758571901	0.236129587003709	5.58394652245913	0.257428799616676	1.02709652282213	0.0181088270418718	0.0175489214420594	0.95256529842087	0.0136788484167354	0.0136779953586473	1.02663800216227	0.0178178645810771	0.0173316477122033	5.44845250800798	0.236176809294527	1.49872425081108	0.13921601979537	0.135709539756192	0.404614246769016	0.0931633289519806	0.0900003215791578
9	Y2002	V	1	FUSION	GALACTOSE	SHAKER	1	1	5	1	G	11	G11	2	1	1	1	2	3	18635	16592	9879	9499	-0.680881654962961	49	5.45996814944324	0.236820729583381	5.30958971654626	0.260847243822335	0.973833758329236	0.0184204293697526	0.0177560701726217	0.859352007359109	0.020967475969947	0.0209644041010976	0.973232070193028	0.017524207147794	0.0172368265777576	5.4598335832067	0.236717287638784	1.15768828392138	0.0901948048408618	0.0895105211282575	0.14642515804478	0.0781420363683568	0.0765013104353574
75	Y1141	m156	2	ANCESTOR	GALACTOSE	SHAKER	1	1	5	1	G	12	G12	2	1	1	1	2	3	14049	12022	6664	6356	-0.658516716574316	50	5.48287072515582	0.239136094729568	5.32378097769936	0.258577638823022	0.973405113722801	0.0173932351507732	0.0169574618164333	0.866156054188762	0.0195607492698985	0.0195582550455365	0.973067768350226	0.0168646034933123	0.0164760501556253	5.48268090108355	0.239120113606427	1.15684352242029	0.0865994972248935	0.0844481216809213	0.145695194631744	0.0747098081601213	0.0727651045814165
EMPTY	Y3028	m75_m75	1	DOUBLE	GALACTOSE	SHAKER	1	1	5	1	H	1	H01	2	1	1	1	2	4	452	NA	NA	NA	NA	NA	NA	NA	NA	NA	NA	NA	NA	NA	NA	NA	NA	NA	NA	NA	NA	NA	NA	NA	NA	NA	NA
35	Y3167	TATA.81	2	FUSION	GALACTOSE	SHAKER	1	1	5	1	H	2	H02	2	1	1	1	2	4	14055	12130	6510	6308	-0.647816518251753	49	5.45634932628266	0.227202369412777	5.05241688160853	0.259953486595485	0.927773679464624	0.0199124348229975	0.0190536257260986	0.741470275757158	0.0341443321471487	0.0341310725304513	0.927042299021134	0.0184259675919056	0.0178562952719462	5.4561149711196	0.227374317934594	0.958235310608823	0.066079363518302	0.064129954962738	-0.0426619062035846	0.0689436091258822	0.0664974587164696
19	Y1977	m90	2	FUSION	GALACTOSE	SHAKER	1	1	5	1	H	3	H03	2	1	1	1	2	4	17744	15662	8976	8708	-0.65827353089313	49	5.44064386096287	0.235341941807357	5.44009480296346	0.258010158435539	1.00089377148206	0.0186009572960388	0.0182903454186742	0.910472146792535	0.0166196551364642	0.0166181252020905	1.00012690775145	0.0181262803546471	0.0179810478865318	5.44070934238786	0.235378642576925	1.31168442295366	0.115391124855025	0.114332300031878	0.271312130271831	0.0878267380288441	0.086616688664686
45	Y2000	m184	2	HO	GALACTOSE	SHAKER	1	1	5	1	H	4	H04	2	1	1	1	2	4	14663	12678	7056	6723	-0.624899893271214	49	5.46761698374465	0.237763353738896	5.3521130254347	0.256317539819184	0.980973863837628	0.0175151716107119	0.0167863929580648	0.866331736118088	0.020967475969947	0.0209644041010976	0.980150362064118	0.0165726925744934	0.0162422225029359	5.46775279224882	0.237965771940936	1.19426212698299	0.0895346909391335	0.0887398023577871	0.177528527712401	0.0750638685876176	0.0737158954430948
CTRL	Y1002	CONTROL	1	PLATE.CONTROL	GALACTOSE	SHAKER	1	1	5	1	H	5	H05	2	1	1	1	2	4	13077	10895	5741	5406	-0.684931442046508	50	5.51116650564461	0.247882708843461	5.33805886989358	0.267715341768603	0.972387944879349	0.0178511447409244	0.0171784686626164	0.851898917923684	0.0218627085268172	0.0218592262273607	0.97185404657884	0.0169932325276019	0.0165551525339399	5.51116589383573	0.247850126477277	1.15063665281502	0.0862056302129508	0.0841431056413251	0.140315400158816	0.0748962848403715	0.0728519539837098
42	Y1895	m131	1	HO	GALACTOSE	SHAKER	1	1	5	1	H	6	H06	2	1	1	1	2	4	18166	15938	9678	9369	-0.666263440869121	49	5.44380727500266	0.23319841927251	5.24520657977186	0.263829837404421	0.965018215264926	0.0195370590315157	0.0188034132043623	0.813274625972358	0.0278745336906685	0.0278673176465867	0.964189414433156	0.018065690225627	0.0179547612015871	5.44352071048092	0.233099813337777	1.1127721804348	0.0868510052098673	0.0859443167762287	0.106854361705323	0.0780202222440942	0.07686221292483
61	Y1996	m153	1	HO	GALACTOSE	SHAKER	1	1	5	1	H	7	H07	2	1	1	1	2	4	15268	13139	7586	7182	-0.712842163559562	50	5.4943514939819	0.244885886173099	5.36383283109336	0.272512800756385	0.978634875525817	0.0174034737552094	0.0169499161806224	0.843756116966452	0.0245486221089242	0.0245436926061645	0.978154756393192	0.0163420120900985	0.0161781781319697	5.49455151090665	0.245072629070965	1.18350844810228	0.0871555040804527	0.0865719501140888	0.16848328817073	0.0737315925477307	0.0727891204927855
15	Y1962	m123	1	FUSION	GALACTOSE	SHAKER	1	1	5	1	H	8	H08	2	1	1	1	2	4	17605	15460	8962	8735	-0.691326561735849	49	5.45987627558965	0.24326581459481	5.52884731040902	0.272317412914291	1.01436903718558	0.0185461085833485	0.0181825344972025	0.930609014123883	0.0153410111940043	0.0153398078788541	1.01386740189641	0.0181034540412281	0.0179100121742296	5.45974122919234	0.243383603237379	1.4037833483536	0.127192783053909	0.126518813577462	0.339170983407105	0.0909967524526492	0.0897024526854174
51	Y1953	m76	1	HO	GALACTOSE	SHAKER	1	1	5	1	H	9	H09	2	1	1	1	2	4	16338	14294	8642	8279	-0.646489894709307	49	5.46077760618825	0.238411579309453	5.33067751699894	0.266787393387	0.977531906575273	0.0180321603069284	0.0172137310140905	0.850461938690582	0.0232695738681417	0.0232653752829276	0.977143215716873	0.0168180578097601	0.0165512681891188	5.46059284298848	0.23835230488104	1.17812133613192	0.0889733785503097	0.0879961104734809	0.163921081734855	0.0756003752385912	0.0742462881855235
CTRL	Y1002	CONTROL	1	PLATE.CONTROL	GALACTOSE	SHAKER	1	1	5	1	H	10	H10	2	1	1	1	2	4	15095	13045	7527	7149	-0.739330322557105	50	5.48626041183154	0.246678347334421	5.31961192074321	0.264487316786695	0.972248205010428	0.0180564176574957	0.0175732414813927	0.850900378075745	0.0221184956282767	0.0221148896920181	0.971723105196703	0.0172710502075287	0.0169747796800292	5.48604466689097	0.246645256489532	1.14997054327451	0.087783605923096	0.0862258785178889	0.139736327503196	0.0764053089990699	0.0746479370968727
32	Y3164	TATA.26	2	FUSION	GALACTOSE	SHAKER	1	1	5	1	H	11	H11	2	1	1	1	2	4	11211	9498	5090	4841	-0.745948771125292	49	5.46611844651745	0.241081206291884	4.70218919468777	0.267500187528851	0.862040324225459	0.0194279704104072	0.0190723106314535	0.637617721830764	0.0410570324427708	0.0410339860759383	0.861430233784864	0.0174190042272356	0.0171105204359515	5.46616255237145	0.24082019785042	0.774232834148398	0.0376562312968571	0.0367129167463249	-0.255882631316292	0.0486054944885984	0.0471971962854346
17	Y1975	m89	2	FUSION	GALACTOSE	SHAKER	1	1	5	1	H	12	H12	2	1	1	1	2	4	19920	17457	10246	9986	-0.608501714515147	48	5.4287129281899	0.231115789852664	5.45253544409039	0.255125820878069	1.00532647516535	0.0189611506502289	0.0184834913527304	0.935232440801413	0.0129117224084466	0.012911004964715	1.00490654124417	0.0187538210062882	0.0183050563677902	5.4286569822503	0.231186846550519	1.3426049448211	0.122750933638166	0.12031707292193	0.294611715484929	0.0917835781343333	0.089277245728031
CTRL	Y1002	CONTROL	1	PLATE.CONTROL	GALACTOSE	SHAKER	1	2	6	2	A	1	A01	1	1	1	1	3	1	15323	12929	7173	6808	-0.6893567796363	50	5.49971800414444	0.235340609933778	5.30792583785344	0.255280994179986	0.966676614735232	0.0182369805307828	0.0176674693836295	0.84784462423202	0.0216069242847839	0.0216035627627196	0.966163650593673	0.0174345933647822	0.0171341563701175	5.49978324827442	0.235466067508409	1.12230927708869	0.0850526951658489	0.0831456950896358	0.115388417116876	0.0755004500328228	0.0738453625546164
58	Y1893	m89	2	HO	GALACTOSE	SHAKER	1	2	6	2	A	2	A02	1	1	1	1	3	1	18978	16527	9937	9452	-0.659754186011444	49	5.47478644758612	0.236742083382659	5.19456012752549	0.267641323124991	0.951847813093044	0.020133344251619	0.0190650585634844	0.776124796528433	0.0320967800747897	0.0320857648132745	0.95127645738978	0.0182276661207867	0.017935025520065	5.4748234373636	0.237029028999369	1.05389552268863	0.0793667582437814	0.0778111268355344	0.0524933206035641	0.0752118016861663	0.0733764685948819
3	Y1980	m131	1	FUSION	GALACTOSE	SHAKER	1	2	6	2	A	3	A03	1	1	1	1	3	1	23459	20596	12131	11858	-0.645169767182791	48	5.44152389718711	0.238570529529298	5.48122398823352	0.25912056670626	1.00946394949794	0.0186242604080998	0.0178480818290032	0.918331905868046	0.0167475224499165	0.016745956934414	1.0088093499219	0.0181350001822992	0.0175310732571446	5.44140800830147	0.238214986450915	1.36872443178346	0.12292296850099	0.118712065844636	0.313879234415266	0.0901134896333225	0.086504582734565
77	Y1004	mBarry	2	ANCESTOR	GALACTOSE	SHAKER	1	2	6	2	A	4	A04	1	1	1	1	3	1	15616	13213	7218	6767	-0.754579552479303	50	5.50932217212899	0.248104225526147	5.34618861571198	0.274664054526363	0.972897308178403	0.0183236095157952	0.0177125694622659	0.836946347270748	0.0246765312791862	0.0246715243384827	0.972688959366477	0.0172468468779302	0.016949010921988	5.50926680345348	0.248025560724077	1.15489999745395	0.0882180929183538	0.0869934080190553	0.14401375793434	0.0765961623692717	0.0748704137303679
63	Y1999	m154	2	HO	GALACTOSE	SHAKER	1	2	6	2	A	5	A05	1	1	1	1	3	1	20652	17801	10276	9716	-0.713216177199832	49	5.46560068736683	0.23916513352061	5.28069216294374	0.258561809298162	0.967882492585859	0.0172427678490152	0.0165406774622862	0.844195519743801	0.0226300785434156	0.0226262166213035	0.967320980648377	0.0163488091304653	0.01590019030649	5.46559520737362	0.239128359270454	1.12796892178249	0.0802787826615316	0.0781603887890648	0.120418601057249	0.0709990213458043	0.0689693897855471
CTRL	Y1002	CONTROL	1	PLATE.CONTROL	GALACTOSE	SHAKER	1	2	6	2	A	6	A06	1	1	1	1	3	1	12141	10186	5714	5424	-0.650277631289639	49	5.47869197802408	0.238186936883014	5.31425390250537	0.265696337220948	0.972533859360296	0.0178819760768916	0.0176087318434522	0.843645563493839	0.0235253772950641	0.0235210387475748	0.971715839100807	0.017157879563264	0.0169549789657212	5.47853170791807	0.238359730928487	1.14993360038785	0.0872984490066893	0.0860092717264668	0.139704201743872	0.0756387405927802	0.0745141012020872
40	Y3172	TATA.132	2	FUSION	GALACTOSE	SHAKER	1	2	6	2	A	7	A07	1	1	1	1	3	1	8890	7485	3862	3674	-0.707872696060987	48	5.45461393221341	0.229505924689509	4.66272478563755	0.264314727085366	0.857835603596901	0.0214784655041723	0.0213757948907091	0.566797152338755	0.0533563795485791	0.0533058323790216	0.856719862056619	0.018128781029624	0.0184865094259372	5.45406552721752	0.229464223613899	0.76430733617812	0.0378686053196868	0.0380714453794608	-0.268785298226086	0.0493562100207938	0.0495952040520272
72	Y2651	TATA.129	1	HO	GALACTOSE	SHAKER	1	2	6	2	A	8	A08	1	1	1	1	3	1	18994	16530	9658	9247	-0.687648756655728	49	5.46721728671123	0.238365166501817	4.94882359069922	0.267043253862593	0.907255036555989	0.0192532268548112	0.0188982291370287	0.70868477531518	0.0363201699927785	0.036304211979961	0.90637497702215	0.0172550161975952	0.017397448417943	5.46719505500137	0.238323987368961	0.889818368489272	0.0526144531580555	0.0528419119772261	-0.116737917432312	0.0591631800379585	0.0591792833082806
7	Y1970	m160	1	FUSION	GALACTOSE	SHAKER	1	2	6	2	A	9	A09	1	1	1	1	3	1	17779	15361	9250	8928	-0.553285075613597	48	5.41222779344139	0.214998735962719	5.47946589504388	0.246784343444476	1.01236272535286	0.0194782876942085	0.0186918306715682	0.920337215910478	0.0170032587234972	0.0170016203990647	1.01188933854708	0.0189705531959064	0.018416973926951	5.41204980824329	0.214965972541525	1.38990743678141	0.13180476023332	0.128923782996277	0.329237152680136	0.0952501625880779	0.0919188045260089
53	Y1898	m75	1	HO	GALACTOSE	SHAKER	1	2	6	2	A	10	A10	1	1	1	1	3	1	18861	16325	9480	9051	-0.56759630011531	48	5.44119379777996	0.225579667523399	4.75490613750278	0.260691632230807	0.87570646518719	0.0273937813303641	0.0273016502670208	0.701061664515535	0.03209678007479	0.032085764813271	0.875030442917822	0.0260876194251124	0.0265963374964995	5.4409389736793	0.225448993722281	0.805030363195562	0.0621629275905579	0.0632801802802475	-0.216875284019532	0.0774845524497645	0.077778414463409
CTRL	Y1002	CONTROL	1	PLATE.CONTROL	GALACTOSE	SHAKER	1	2	6	2	A	11	A11	1	1	1	1	3	1	14327	11984	6411	6010	-0.571988826821386	49	5.48557592709521	0.229377735921654	5.31807377442781	0.253167672020661	0.97201856284311	0.0177029260956978	0.0172299900153476	0.848581136519448	0.0225021817151341	0.0224983848889806	0.971611018454657	0.0172951568085425	0.0166611352588494	5.48560946299411	0.229514199111076	1.14940089104619	0.0872984390558801	0.0844974141677248	0.139240842151373	0.0763146161471081	0.0732467644948903
8	Y1988	m91	1	FUSION	GALACTOSE	SHAKER	1	2	6	2	A	12	A12	1	1	1	1	3	1	22334	19647	11636	11328	-0.671102156350452	48	5.42585444337087	0.222723970740535	5.4683377263709	0.249140309507526	1.0084097788989	0.0187166091049452	0.0182928073643509	0.911295918519196	0.0178983534101898	0.0178964425253352	1.00790725762176	0.018167234582963	0.0179657976878466	5.42564526443198	0.22264592780059	1.36261616659547	0.122405275140991	0.121460902892483	0.309406503712192	0.0899584652158408	0.0885518023959805
66	Y1897	m66	1	HO	GALACTOSE	SHAKER	1	2	6	2	B	1	B01	1	1	1	1	3	2	20341	17615	10621	10077	-0.58150692673799	48	5.4321463971175	0.228955740224108	4.96265813780641	0.260525808813933	0.915160994312432	0.0243138553136377	0.0240030875819812	0.76721708625299	0.0272348897183527	0.0272281589849686	0.914189745428967	0.0233778093686116	0.0234031066696595	5.43169528628956	0.228741674842767	0.914397454780112	0.0755711680191117	0.075601677465767	-0.0894899499917269	0.0829454938975313	0.0820282991114788
43	Y1949	m142	1	HO	GALACTOSE	SHAKER	1	2	6	2	B	2	B02	1	1	1	1	3	2	21926	19101	11647	11139	-0.659885084182445	49	5.46799118111966	0.238144978433257	5.29875049223145	0.262566597250809	0.971484387119279	0.0183133751961435	0.0175628033766683	0.832356800950189	0.0254440033936927	0.0254385147324396	0.970949105121338	0.017319778229359	0.0168027708674551	5.46779022978209	0.237975350145391	1.14604704491124	0.0874686493182929	0.0849307718600419	0.136318668855928	0.0765268489010086	0.073751714838654
CTRL	Y1002	CONTROL	1	PLATE.CONTROL	GALACTOSE	SHAKER	1	2	6	2	B	3	B03	1	1	1	1	3	2	13470	11502	6476	6144	-0.728842056520802	50	5.51284108398464	0.250325689449205	5.34479886537451	0.273004494887677	0.973046483549615	0.018261482684219	0.0177162540924811	0.832072561745316	0.0255719183006821	0.0255663464647592	0.972747740039916	0.0171054109037032	0.0168869300721282	5.51311791846878	0.25043990134029	1.155201203181	0.0879930493657098	0.0862589916407083	0.144274529840168	0.0760728403315506	0.0744473209500932
21	Y1982	m154	1	FUSION	GALACTOSE	SHAKER	1	2	6	2	B	4	B04	1	1	1	1	3	2	20171	17556	10559	10258	-0.597713976079739	48	5.43328407869544	0.229035724005974	5.51533262455651	0.255387527236158	1.01695766605158	0.0185284355947019	0.0176816974918079	0.92735309489166	0.0164917883663169	0.0164902934697643	1.01637343510002	0.017863582063403	0.0173817848021763	5.43334252130388	0.229169840803245	1.42167396171238	0.128149341687939	0.124966436488068	0.351835022602868	0.0902100382162885	0.0876401047811064
73	Y2653	TATA.132	1	HO	GALACTOSE	SHAKER	1	2	6	2	B	5	B05	1	1	1	1	3	2	20580	17960	10760	10197	-0.729923383532512	49	5.46467580402297	0.239361822986378	4.21218760440396	0.272712366064697	0.774180571850535	0.0278044861940726	0.0285765510847206	0.461584420092645	0.0572030552165169	0.0571407843487417	0.772991495098464	0.0250435870927762	0.0261317158880181	5.46411473877328	0.239942487245813	0.637221186208296	0.0270013117635307	0.0276087258369033	-0.450638452584514	0.0423781886577482	0.0431202835958748
76	Y1002	mBarry	1	ANCESTOR	GALACTOSE	SHAKER	1	2	6	2	B	6	B06	1	1	1	1	3	2	14095	12083	6932	6531	-0.598058774498598	49	5.46530847958731	0.226658908315136	5.28883251474592	0.250457596816067	0.96958300616045	0.0180216830472638	0.0171235180150961	0.852193463739315	0.0214790332255865	0.0214757310303906	0.969196131705319	0.0171291469245613	0.0166137240269762	5.4652320918878	0.226265535116444	1.13724832472728	0.0853641367690317	0.0833646213089074	0.12861159437591	0.0750907225894495	0.072688662000995
14	Y1978	m221	1	FUSION	GALACTOSE	SHAKER	1	2	6	2	B	7	B07	1	1	1	1	3	2	18304	16171	9437	9223	-0.710913359051904	49	5.45264037291932	0.240530738288526	5.56950265708741	0.266657805879362	1.02333648901711	0.0188248937712583	0.0182409327119573	0.922256945467566	0.0185377242283498	0.0185356011869496	1.02277088648515	0.018107879921024	0.0178458531183441	5.45266113403197	0.240585030064389	1.46896758712839	0.137558225227403	0.135343360810223	0.384559832365871	0.093385474643607	0.0916375593537304
CTRL	Y1002	CONTROL	1	PLATE.CONTROL	GALACTOSE	SHAKER	1	2	6	2	B	8	B08	1	1	1	1	3	2	12045	10327	5676	5311	-0.701949831732268	50	5.50541454591756	0.243917830365684	5.3487428316367	0.267257963348218	0.973404653314721	0.0180112890315116	0.0174131045848239	0.852337274742913	0.0219906017180093	0.0219870579596663	0.973066997593388	0.0171593948073223	0.0168112599727847	5.50523757016997	0.24398698448411	1.15683956170798	0.0880677768371705	0.0867373485863777	0.145691771101053	0.0761435659075862	0.0744309972765163
47	Y1954	m160	1	HO	GALACTOSE	SHAKER	1	2	6	2	B	9	B09	1	1	1	1	3	2	18538	16349	9743	9354	-0.666711260040183	49	5.46676607524498	0.239201464184742	5.25795200440587	0.269643941130231	0.963908754226377	0.0190646160259783	0.0179684761989226	0.809427069076701	0.0282583309809452	0.0282508128435633	0.963232434211959	0.0174773621618522	0.0170443557867889	5.46685496193983	0.239210667833488	1.10820193771642	0.0831175836579589	0.0812768520300763	0.102738825972938	0.0751696884708189	0.0728882773322544
2	Y978	NULL	1	NULL	GALACTOSE	SHAKER	1	2	6	2	B	10	B10	1	1	1	1	3	2	16988	10672	6019	5758	-0.807758237031243	51	5.53611445181355	0.271700950276496	3.26434544277194	0.357720660922472	0.589738592701891	0.0597799117943132	0.0658205328278888	0.566384647848058	0.00421847218967489	0.00421844716666632	0.589695330087784	0.0597450215888348	0.065814395616544	5.53567120158643	0.27147327092965	0.532561685125378	0.0153225275318898	0.016295256274168	-0.630056547516417	0.0287512657003191	0.0300611596704823
30	Y1965	mBarry	2	FUSION	GALACTOSE	SHAKER	1	2	6	2	B	11	B11	1	1	1	1	3	2	20454	17636	10238	9947	-0.600318543099706	48	5.42018026857907	0.22079172118634	5.51363437601221	0.245127555899453	1.01810484119306	0.01858025174804	0.0177611946477555	0.943270015015328	0.0138067042920229	0.0138058270909589	1.01771106741503	0.0181138939912076	0.0175690794374221	5.42006831207123	0.220645958615675	1.43136782609253	0.132249610087195	0.128628550021164	0.358630508839428	0.0925027789675715	0.0891484198753591
44	Y1952	m184	1	HO	GALACTOSE	SHAKER	1	2	6	2	B	12	B12	1	1	1	1	3	2	19528	16668	9621	9177	-0.68710292228775	49	5.46016538664623	0.236317356265528	4.4449967002677	0.291194496197441	0.81560144474546	0.0354610393429631	0.0357024046866247	0.601210774260998	0.0392645012198332	0.0392443418234092	0.814429919985558	0.034139321156737	0.0348265349652435	5.45986761373128	0.236015019779415	0.689821093543956	0.0507112516861532	0.0515156416996299	-0.371322999729831	0.0737164576309222	0.0734889252038651
10	Y1986	m76	1	FUSION	GALACTOSE	SHAKER	1	2	6	2	C	1	C01	1	1	1	1	3	3	15959	13968	7959	7694	-0.716407183798251	49	5.45451557065232	0.241110048154897	4.86253684818313	0.287371654426162	0.892700336633317	0.0291520157252287	0.0303460860075446	0.700874763811886	0.0351682143605083	0.0351537263890421	0.891520852296628	0.0282086860502542	0.0294994090372537	5.45410319570382	0.241320480221046	0.847044418460982	0.0772256186179555	0.0792384273116816	-0.166002144535499	0.0908610539528549	0.0925185053926868
28	Y1967	m156	2	FUSION	GALACTOSE	SHAKER	1	2	6	2	C	2	C02	1	1	1	1	3	3	15375	13366	8071	7816	-0.663125630907423	49	5.43793755365364	0.233078025825378	5.54160420173394	0.25839439085438	1.02100775958075	0.0185333742763722	0.0178912554415296	0.928545100433751	0.0170032587234972	0.0170016203990582	1.02026161696555	0.0180405019339783	0.0175693606892725	5.43798813054684	0.232902916365907	1.45013512521707	0.13461138121921	0.130755913682762	0.371656741579679	0.092563011542629	0.0896604484315007
71	Y2605	TATA.81	1	HO	GALACTOSE	SHAKER	1	2	6	2	C	3	C03	1	1	1	1	3	3	20571	17970	10362	9908	-0.668359060411283	49	5.47339353195711	0.238945241028813	4.68546853964269	0.265194060040464	0.85812285345761	0.0200800509007947	0.0192465260537877	0.6018553830833	0.0468205819439183	0.0467864140305092	0.857518992555719	0.0172226810131744	0.016783966850633	5.4733814758873	0.238999809080492	0.765965583736581	0.035834686876002	0.0349554241151223	-0.26661804015659	0.0467957449938632	0.0454266495721683
49	Y1903	m91	2	HO	GALACTOSE	SHAKER	1	2	6	2	C	4	C04	1	1	1	1	3	3	19372	16886	9404	8989	-0.697521867991694	49	5.46438073662773	0.23613085502513	5.22882623070299	0.256876183338879	0.958605186431195	0.0182493246411277	0.0172971907714761	0.832849165923523	0.0230137734848397	0.0230097118182763	0.957966278067035	0.0173065066704691	0.016667724081998	5.46454489945283	0.236141365353854	1.08365528650245	0.0793848232293467	0.0761446153494582	0.0803398510627913	0.0731998953626018	0.0699165317995643
CTRL	Y1002	CONTROL	1	PLATE.CONTROL	GALACTOSE	SHAKER	1	2	6	2	C	5	C05	1	1	1	1	3	3	14119	11976	6243	5904	-0.614872347276191	50	5.5002467688994	0.230782418029678	5.33119233150572	0.257705990070965	0.971830699882328	0.0183056176943627	0.0172540111991834	0.848766607679948	0.022374285622644	0.0223705531566578	0.971516076920917	0.0172954943237688	0.0166782524745708	5.50051271075267	0.230771252272983	1.14891876478779	0.0879335693245238	0.0847954191795282	0.138821295562092	0.0764638795912416	0.0733895334430742
11	Y1987	m76	2	FUSION	GALACTOSE	SHAKER	1	2	6	2	C	6	C06	1	1	1	1	3	3	13865	12197	6708	6514	-0.747367619197899	49	5.45240061171006	0.240846738999452	4.86290919077248	0.271664800511482	0.892699760178241	0.0281331684835289	0.0288425283057129	0.759548245636046	0.0244207137414348	0.0244158608738471	0.891870729186579	0.0277695837955739	0.0284222794524155	5.45258336000681	0.240691884039471	0.847995841906243	0.0757065371115963	0.0783639126254024	-0.164879547368739	0.0892819688330301	0.0906131108245727
57	Y1892	m89	1	HO	GALACTOSE	SHAKER	1	2	6	2	C	7	C07	1	1	1	1	3	3	20492	18047	10511	10017	-0.668921376496144	49	5.45609109541676	0.22995153875126	5.19186163938551	0.255459457996225	0.953479463439074	0.0188371983378532	0.0181739774719398	0.799997451407688	0.0281303976321646	0.0281229811112303	0.952531399417049	0.0173328092263086	0.0172991908997962	5.45576689874777	0.230097247167973	1.0593601677644	0.0757983914123486	0.0759551676675191	0.0576651105583	0.0714386292440093	0.0711846586384175
24	Y1924	m63	2	FUSION	GALACTOSE	SHAKER	1	2	6	2	C	8	C08	1	1	1	1	3	3	22495	19622	11258	10975	-0.689818052456165	48	5.43667935677679	0.236343866063814	5.38727589808994	0.260522786379517	0.992321577154773	0.0198263932010165	0.0191861374645996	0.893623556700825	0.0181540999527444	0.0181521059899763	0.991539014878944	0.0189786713660621	0.0188383192340614	5.43629159001243	0.236226634188879	1.25894979616837	0.112707606486421	0.11224453782684	0.23027787830874	0.0895487633031408	0.0884290961156847
68	Y1992	m156	2	HO	GALACTOSE	SHAKER	1	2	6	2	C	9	C09	1	1	1	1	3	3	13282	11445	6733	6312	-0.611142587205509	49	5.45232551568459	0.223494185104669	5.28899885204786	0.250031634180282	0.971963601525745	0.0179021224198495	0.0173408896461637	0.856944808789793	0.0210953642450511	0.0210922358334229	0.971374638454277	0.0173310660302614	0.0168549286778484	5.45221865502961	0.223238038899726	1.14820118469907	0.0877540472361856	0.0853797421608498	0.138196530500381	0.0766898847797874	0.0740405076050173
CTRL	Y1002	CONTROL	1	PLATE.CONTROL	GALACTOSE	SHAKER	1	2	6	2	C	10	C10	1	1	1	1	3	3	13933	11889	6453	6161	-0.673623517144737	50	5.49849388387055	0.239790915908467	5.33066940419758	0.262240689730618	0.972781080133116	0.0177517042235733	0.0169261208139148	0.849052971598756	0.0225021817151254	0.0224983848889707	0.97196299194536	0.0167213438706201	0.0162893119597086	5.49848969561886	0.240232242831029	1.15119138623964	0.0852746266022832	0.0828556498584834	0.140797394144369	0.0739079174169394	0.0717059850642708
EMPTY	Y2814	m76.m90.TATA.26	1	SINGLE	GALACTOSE	SHAKER	1	2	6	2	C	11	C11	1	1	1	1	3	3	602	NA	NA	NA	NA	NA	NA	NA	NA	NA	NA	NA	NA	NA	NA	NA	NA	NA	NA	NA	NA	NA	NA	NA	NA	NA	NA
25	Y1927	m66	1	FUSION	GALACTOSE	SHAKER	1	2	6	2	C	12	C12	1	1	1	1	3	3	21229	18438	10552	10347	-0.600725087960418	48	5.43596534026529	0.224558180946515	5.32223790695574	0.251967220287719	0.98065462073936	0.0200559047088743	0.0196593858110189	0.886140212648703	0.017386867313257	0.0173851155960248	0.979981994070397	0.0193098102585596	0.0193660070244578	5.43587154956942	0.224516980311715	1.19334834978948	0.104586136352818	0.105661077011607	0.176763095287798	0.0878125755287681	0.0876669656672632
59	Y1900	m90	1	HO	GALACTOSE	SHAKER	1	2	6	2	D	1	D01	1	1	1	1	3	4	18667	16440	9977	9641	-0.716441843855431	49	5.46472794155655	0.240384750972444	5.16692422378276	0.265420406403831	0.948637160843793	0.019315635140099	0.0181598475661953	0.787920751399759	0.0294097732152163	0.0294012984344755	0.947808348892713	0.01758496405907	0.0171251822445496	5.46474907182572	0.24044678933032	1.03906957825924	0.0737954456650314	0.0725907417549838	0.038325676438206	0.0713260974969795	0.0693208912372259
CTRL	Y1002	CONTROL	1	PLATE.CONTROL	GALACTOSE	SHAKER	1	2	6	2	D	2	D02	1	1	1	1	3	4	15744	13382	7261	6800	-0.745505096895585	50	5.49688884414168	0.24004460385133	5.32853147325583	0.262598481179265	0.971584901081062	0.0176887600151337	0.0170076759391732	0.844377695293825	0.0231416732981254	0.0231375435505985	0.971049533421357	0.0167509924666677	0.0163353025137268	5.49671763738513	0.240227520694267	1.14655478891303	0.0842988219699914	0.0826047213455923	0.136761609771311	0.0737565000381048	0.0717269476322292
31	Y3163	TATA.26	1	FUSION	GALACTOSE	SHAKER	1	2	6	2	D	3	D03	1	1	1	1	3	4	13911	12237	6764	6562	-0.637616189721631	49	5.45256914369675	0.229896428701067	4.69177527756953	0.253229176512547	0.862629252007654	0.0200265596368786	0.0190933590163023	0.615718668076464	0.0452833476154304	0.0452524332426238	0.861742792818007	0.0171401907661148	0.0169308712573834	5.45226756077044	0.230315772990304	0.774904470678072	0.0369661187942142	0.0363760095063584	-0.255015520991884	0.0476561154239615	0.0467497008723907
74	Y3016	m156	1	ANCESTOR	GALACTOSE	SHAKER	1	2	6	2	D	4	D04	1	1	1	1	3	4	20274	17763	10741	10249	-0.602617802438464	49	5.44600717851944	0.224806457485243	5.29358130446465	0.246755604518404	0.973504189543154	0.0176909314635909	0.0168072900958793	0.860708114646116	0.0207117014722155	0.0207087406364597	0.972980745228242	0.0169817316414874	0.0163283076642206	5.44594971207792	0.225181781390271	1.15639653001414	0.0872729937016821	0.0839828630726556	0.145308730475979	0.0754402231144705	0.0722340734583579
12	Y1984	m75	1	FUSION	GALACTOSE	SHAKER	1	2	6	2	D	5	D05	1	1	1	1	3	4	18610	16581	9666	9454	-0.696680156671413	49	5.44011291993974	0.235510951122121	5.19732051482882	0.255153805318888	0.956845044545998	0.0217302935693229	0.0210518662975893	0.848345288535231	0.0199443940976081	0.0199417502424954	0.956108584340225	0.0210699855396369	0.0206723434012965	5.44001169603647	0.235534602133053	1.07523457455397	0.0946220475527582	0.0934083455278801	0.0725388466628538	0.0883300682114341	0.0860442095664355
65	Y1958	m63	2	HO	GALACTOSE	SHAKER	1	2	6	2	D	6	D06	1	1	1	1	3	4	19514	17387	10135	9805	-0.711195256703838	49	5.4726745544212	0.238219315215016	5.12585196565599	0.266654731979801	0.938988719200817	0.0209857574780072	0.0203330139233273	0.773137165450236	0.0303053931128783	0.0302961205607364	0.938349155740503	0.0195995667580805	0.019404340222358	5.47249235364307	0.238357276018229	1.00061768438675	0.0770540913042068	0.0760355186238294	0.000617493698272918	0.076901983872906	0.0754674484493953
CTRL	Y1002	CONTROL	1	PLATE.CONTROL	GALACTOSE	SHAKER	1	2	6	2	D	7	D07	1	1	1	1	3	4	11900	9973	5298	4963	-0.716593516705696	50	5.51569638227479	0.245293744378366	5.33813563468759	0.270102269482211	0.971420369117654	0.0176787544757079	0.0171559514717233	0.83883961150456	0.0240369934137699	0.0240323656768795	0.971259416777781	0.0169181981325696	0.0164382407254653	5.51593794024557	0.245549585760131	1.14761720025055	0.0854348262523702	0.0833918135810481	0.137687793031708	0.0747436174098152	0.0722755085864383
1	Y1002	CONTROL	1	HO	GALACTOSE	SHAKER	1	2	6	2	D	8	D08	1	1	1	1	3	4	17443	15113	8740	8426	-0.503103883338555	48	5.42732865684639	0.210265436625683	5.24077257765221	0.234074872551355	0.966750130889909	0.0171721669619261	0.0164045375084075	0.830739843842031	0.0250602636485458	0.0250550195354617	0.966266578276109	0.0162093451151203	0.0157548424507154	5.42729567232356	0.210144326781855	1.12281054797938	0.0786003792408978	0.0768250501969066	0.115834959615549	0.0703533077934228	0.068103046701509
34	Y3166	TATA.81	1	FUSION	GALACTOSE	SHAKER	1	2	6	2	D	9	D09	1	1	1	1	3	4	16231	14029	7973	7761	-0.708439084054523	49	5.45098924198676	0.236837562237176	5.0516617959241	0.262317488179937	0.928551031064039	0.0193516532933655	0.0186633822477456	0.75777688948519	0.0313290182749666	0.0313187744193312	0.927340428656876	0.0178358273826817	0.01754639737852	5.45099867701436	0.237113932866597	0.959305379598599	0.0639876275298223	0.0633164548549528	-0.0415458193363704	0.0668589421277356	0.065513314582712
62	Y1998	m154	1	HO	GALACTOSE	SHAKER	1	2	6	2	D	10	D10	1	1	1	1	3	4	17497	15349	8829	8475	-0.696228091798558	49	5.46765397412874	0.23937436483918	5.28660465250837	0.264683790396837	0.969178078867788	0.0175413924497782	0.0168559310448705	0.834954707634544	0.0245486221089242	0.024543692606169	0.968706450553173	0.0163334623652366	0.0161110983781582	5.46760542582984	0.239331853236392	1.13481193816447	0.0810501537042246	0.0799459350008105	0.126466943957564	0.0714818372963996	0.0701746071517687
54	Y1899	m75	2	HO	GALACTOSE	SHAKER	1	2	6	2	D	11	D11	1	1	1	1	3	4	17004	14460	8683	8184	-0.682244642891139	49	5.46103607204631	0.234773131522181	4.86871201568841	0.270257726622743	0.893073138616395	0.0249871297231328	0.0250927746867158	0.698222372459905	0.0356801829517083	0.0356650533183391	0.892362124626434	0.0236221186208612	0.0240895378821922	5.46074636344702	0.235318705123999	0.849336500104168	0.0644016381151949	0.0660436975680338	-0.16329982242807	0.076008739525981	0.0768646834443545
CTRL	Y1002	CONTROL	1	PLATE.CONTROL	GALACTOSE	SHAKER	1	2	6	2	D	12	D12	1	1	1	1	3	4	11017	9223	4924	4608	-0.738341229580845	50	5.50724107179024	0.246995981851026	5.33657279347081	0.268274726408677	0.971926638941632	0.0181652997527141	0.0172413287378729	0.847297340929494	0.0226300785434156	0.0226262166212986	0.971530733211383	0.0169401172303242	0.0166049852491989	5.50718092310058	0.246840231368427	1.14899316807311	0.0851588041069355	0.0843086652624882	0.13888605285006	0.0746971779417022	0.0730267215366121
46	Y2001	m184	3	HO	GALACTOSE	SHAKER	1	2	6	2	E	1	E01	2	1	1	1	4	1	24839	21682	13136	12656	-0.657944867654565	49	5.47272427816159	0.228052450196138	5.29805358738117	0.259855888731508	0.97010641395176	0.0198477123170484	0.0189770157724921	0.831558437308642	0.0253160893188026	0.025310683000117	0.969688133776506	0.0191677144229095	0.0183225211362011	5.47289336738381	0.228248370912231	1.13970567520683	0.0958392011135193	0.0910256138147101	0.130770048390147	0.0842191893619026	0.0797573053994199
4	Y1989	m142	1	FUSION	GALACTOSE	SHAKER	1	2	6	2	E	2	E02	2	1	1	1	4	1	22271	19416	11723	11353	-0.601402023441588	48	5.4149416099067	0.214129160170791	5.49847045501563	0.243719893529306	1.01584459213794	0.0192070101402898	0.0186027949565419	0.9265425210914	0.0164917883663169	0.0164902934697643	1.01514877220848	0.018707295307902	0.0183437600920491	5.41495524013637	0.214153719600696	1.41288726538109	0.133208529221664	0.130684142117142	0.345635316641989	0.0942681975827995	0.0921277848547186
52	Y1960	m76	2	HO	GALACTOSE	SHAKER	1	2	6	2	E	3	E03	2	1	1	1	4	1	19895	17178	9982	9441	-0.720445471806189	49	5.48155727857739	0.243244874622807	4.46124333758077	0.287869801197885	0.816101583212952	0.0335802429465724	0.0342165651308754	0.590343206354542	0.041185080331223	0.041161817808263	0.815006162660899	0.0322916244121957	0.0331917478339641	5.48131179426646	0.243043964639349	0.690679383021402	0.0485210708115973	0.0492902305943005	-0.370079552729842	0.0701849103944724	0.0703719164320347
CTRL	Y1002	CONTROL	1	PLATE.CONTROL	GALACTOSE	SHAKER	1	2	6	2	E	4	E04	2	1	1	1	4	1	13158	11115	6259	5901	-0.671242650133428	50	5.49676779481402	0.242602289193978	5.33118021493474	0.267446236206612	0.973014591252155	0.0177021665270261	0.0170631162464097	0.85284035911454	0.0218627085268172	0.0218592262273658	0.972597993776142	0.0167168901474649	0.0164859494376788	5.49635635230336	0.242385669855973	1.15443414430489	0.0858943405133948	0.0841770729580559	0.14361030557381	0.0744307447609291	0.0726890892583164
67	Y1991	m156	1	HO	GALACTOSE	SHAKER	1	2	6	2	E	5	E05	2	1	1	1	4	1	11404	9527	5653	5325	-0.593841991222785	49	5.46749415307096	0.231120300914362	5.42103930618528	0.342628935994763	0.981879583722498	0.0296378397837659	0.0424177125023479	0.829475733749188	0.0278745336906685	0.0278673176465827	0.981144664043911	0.0287017706801358	0.0420813961731627	5.46693839151236	0.230634730665545	1.19968306529493	0.15045648763974	0.303434342009066	0.182057409655944	0.128473342147246	0.209471790599098
60	Y1901	m90	2	HO	GALACTOSE	SHAKER	1	2	6	2	E	6	E06	2	1	1	1	4	1	13703	11724	6602	6243	-0.635100802048247	49	5.46694617163737	0.232859287439077	5.16034545857678	0.254536849365015	0.946149699112438	0.0186449671128239	0.0179824466818641	0.812642971615087	0.0244207137414278	0.0244158608738426	0.945641957443167	0.0176757850451643	0.017298142993286	5.46691369202473	0.233188594387577	1.03001036240218	0.0728107239784822	0.0714991291161391	0.0295688627755821	0.0711188057843021	0.06917078195256
16	Y1974	m89	1	FUSION	GALACTOSE	SHAKER	1	2	6	2	E	7	E07	2	1	1	1	4	1	19568	17291	9964	9704	-0.574302070862799	48	5.42395246005304	0.220223442807257	5.44393933389686	0.245245667735481	1.00474950726821	0.0186736391086751	0.0182927746437648	0.911831085079829	0.0171311276919775	0.0171294521313851	1.00419840616819	0.018191166684034	0.0179948747977239	5.42378814324266	0.22028805753521	1.33795061248397	0.118411104665331	0.118147684315451	0.291139049577789	0.0887198762287286	0.0877471602593196
18	Y1976	m90	1	FUSION	GALACTOSE	SHAKER	1	2	6	2	E	8	E08	2	1	1	1	4	1	18187	16063	9473	9251	-0.638401064746734	48	5.43557842248361	0.230633779090478	5.42333927817659	0.25478045650376	0.999380182009211	0.0190456598492522	0.0184250135409137	0.90139721482227	0.0180262263868086	0.0180242742576579	0.998667974121419	0.0182625928948485	0.0180832463352311	5.43562803370676	0.23062420668873	1.30247417819722	0.114888523302614	0.113662097754288	0.264265669648276	0.0882530343643541	0.0867302600773047
CTRL	Y1002	CONTROL	1	PLATE.CONTROL	GALACTOSE	SHAKER	1	2	6	2	E	9	E09	2	1	1	1	4	1	12467	10557	5955	5711	-0.69758209204919	50	5.49377441999638	0.236978368170666	5.32635839449181	0.255975868067809	0.972370347714735	0.0185430772043836	0.0176463703834832	0.858584931972076	0.0207117014722155	0.020708740636449	0.971532038508878	0.0176318122919965	0.0171432778194349	5.49392975210512	0.237319450001658	1.14899979483748	0.08917185911358	0.0872805335296511	0.138891820309147	0.0777411947701714	0.0754623091283166
6	Y1969	m184	2	FUSION	GALACTOSE	SHAKER	1	2	6	2	E	10	E10	2	1	1	1	4	1	24053	21443	12976	12664	-0.603938302740782	48	5.42792407477609	0.221244828903444	5.54429257699263	0.24679592463115	1.0225925789618	0.0181659974481984	0.0177093872107341	0.950426789805028	0.0132952834569175	0.0132945001616743	1.02219175021866	0.0179646186076036	0.01752984375599	5.42803105387621	0.221283700467835	1.46458821840576	0.135493237206373	0.132253847356089	0.381574123371919	0.0924098286717155	0.0898757603347548
27	Y1966	m156	1	FUSION	GALACTOSE	SHAKER	1	2	6	2	E	11	E11	2	1	1	1	4	1	17152	15342	8792	8601	-0.560575658509731	48	5.4124151835482	0.216264415028259	5.52299164716902	0.235018156268525	1.02059758726558	0.018234683985959	0.0172264092931621	0.96040168389484	0.0111218192487742	0.0111213607121721	1.02030107960047	0.017798740347266	0.017105014357299	5.4124412046338	0.216091167257079	1.45042844673397	0.132264636243067	0.127653765710458	0.371858993292899	0.0910586868489694	0.0873991982133874
50	Y1961	V	1	HO	GALACTOSE	SHAKER	1	2	6	2	E	12	E12	2	1	1	1	4	1	17653	15092	8841	8282	-0.536225488456217	49	5.43886498318038	0.217499162927037	5.31444133047108	0.235553174811922	0.978329535548231	0.0171503880627282	0.016587955700606	0.906713665164822	0.0131674293450711	0.0131666684293467	0.978020235717534	0.0166384737670426	0.0163974095213544	5.43875841726728	0.217550180487978	1.18278957954118	0.0885885433926602	0.0878605910295111	0.167875698673131	0.0750702658400779	0.0738017876843237
CTRL	Y1002	CONTROL	1	PLATE.CONTROL	GALACTOSE	SHAKER	1	2	6	2	F	1	F01	2	1	1	1	4	2	16101	13874	7347	6968	-0.718773479584758	50	5.48492804181649	0.238313535024993	5.32260680222969	0.267884045067908	0.97270218101683	0.0185758613958877	0.017875160290726	0.819110674382314	0.0280024652034725	0.0279951493789111	0.971968942101941	0.0175848770343931	0.0169316836821668	5.48505257082015	0.238462325306376	1.15122169717508	0.0893686521669522	0.0864407963617559	0.140823723855001	0.0778893751266591	0.074627997707376
26	Y1928	m66	2	FUSION	GALACTOSE	SHAKER	1	2	6	2	F	2	F02	2	1	1	1	4	2	23577	20905	12509	12260	-0.667411133976112	48	5.43089543876982	0.231020890504544	5.31695006697215	0.262458100075642	0.98065574706912	0.0212074890211632	0.0203348025871905	0.856364956047127	0.0228858744240797	0.0228818800859461	0.979810459004474	0.0200532673813783	0.0198189518024363	5.43078055800931	0.231239007512618	1.19241862073618	0.107513910576216	0.107760273248312	0.175983698774681	0.0906583991972134	0.0895598866762837
55	Y1956	m221	1	HO	GALACTOSE	SHAKER	1	2	6	2	F	3	F03	2	1	1	1	4	2	26397	23099	13985	13437	-0.720947920100363	49	5.45779412103528	0.244871366110136	5.32854064993229	0.266871758874	0.977679728771617	0.0182267947005696	0.0171640976773528	0.848584995369251	0.0236532801603514	0.0236488704798939	0.977074771161035	0.0168935714579184	0.016464987239608	5.45762791660527	0.245015523777578	1.17775836129645	0.0900094368186069	0.0874921220778321	0.163612937954222	0.0764017837824516	0.0738558215325027
2	Y978	NULL	1	NULL	GALACTOSE	SHAKER	1	2	6	2	F	4	F04	2	1	1	1	4	2	16865	10150	5907	5617	-0.804621131968597	50	5.51335213058706	0.25891907663131	3.22193559982801	0.383430143123952	0.5837596765002	0.0672033264585598	0.0733040424052386	0.682439601408217	-0.0178983534101803	-0.017896442525329	0.584108958345494	0.0669292277549078	0.0732092424837773	5.51441539520951	0.259348168507231	0.531160525379796	0.0165958123047572	0.0187388374715593	-0.632690995742727	0.0311604104726612	0.0341911929448761
56	Y1894	m123	1	HO	GALACTOSE	SHAKER	1	2	6	2	F	5	F05	2	1	1	1	4	2	16921	14524	8649	8170	-0.697469713893754	49	5.48032678417617	0.238207618890336	5.28012631395549	0.25986134883082	0.965085136151726	0.0186907999415588	0.0177233490247908	0.825643682856599	0.0254440033936933	0.0254385147324396	0.964564435309264	0.0176411686105289	0.0169694187095563	5.48019942326999	0.238329908490872	1.11457251307041	0.0846649552481991	0.0820943755504624	0.108470935040492	0.076331329329921	0.0730429798759546
CTRL	Y1002	CONTROL	1	PLATE.CONTROL	GALACTOSE	SHAKER	1	2	6	2	F	6	F06	2	1	1	1	4	2	11746	9798	5289	4997	-0.73640401021783	50	5.50094964725455	0.245209377393148	5.33282006735959	0.264581136436762	0.971789412501615	0.017535823854936	0.017021012526915	0.845895369661362	0.0228858744240797	0.022881880085951	0.971193765513953	0.0168059942183493	0.0163664747231595	5.50086007364764	0.245276112665957	1.14728469157901	0.0849256870497289	0.0828028480851419	0.137398012736477	0.0738881792476183	0.0718831884799724
69	Y1993	mBarry	1	HO	GALACTOSE	SHAKER	1	2	6	2	F	7	F07	2	1	1	1	4	2	19255	16577	9829	9397	-0.689056983112053	49	5.46947296797837	0.242470020857229	5.33620348456166	0.262532314320138	0.978146316281694	0.0171354678585904	0.0164776606883874	0.866962624788648	0.0203280447940749	0.0203252454394915	0.977658757153021	0.0163910295122985	0.0159356587531605	5.46929909108296	0.241988151114965	1.18086160473963	0.0875130699387777	0.0848030994889505	0.166244345538751	0.0740105593493516	0.0715435341488025
64	Y1896	m63	1	HO	GALACTOSE	SHAKER	1	2	6	2	F	8	F08	2	1	1	1	4	2	18529	16132	9549	9143	-0.53883602944766	48	5.41918555557509	0.206096604715937	5.07201448372048	0.235247486340384	0.936680156782194	0.0212103146008558	0.0204421864890057	0.818202082527926	0.0218627085268155	0.0218592262273658	0.936087884868788	0.0206782659167796	0.0200565859507161	5.41916151131704	0.206214552033172	0.991839181603871	0.0789646886829353	0.0775329067802118	-0.00819430015805115	0.0799783219783883	0.0774451015492277
29	Y1964	mBarry	1	FUSION	GALACTOSE	SHAKER	1	2	6	2	F	9	F09	2	1	1	1	4	2	18370	16374	9917	9652	-0.559166581028073	48	5.41341544819976	0.219275725668109	5.46846401285047	0.240948458767631	1.01149910909098	0.0190537298598524	0.0180062527629085	0.927067498370834	0.0155967358367478	0.0155954713435019	1.01113669664651	0.0186247164886912	0.0177632260931894	5.41331922564095	0.21919558227172	1.38468384745668	0.128474796702444	0.122975279344706	0.325471844584175	0.0930446566408988	0.0883506062856278
23	Y1923	m63	1	FUSION	GALACTOSE	SHAKER	1	2	6	2	F	10	F10	2	1	1	1	4	2	18973	16685	9671	9446	-0.607998499080039	48	5.4228244857134	0.218413665192703	5.37071748247057	0.245074709027192	0.990715899349628	0.0190495122704992	0.0187938769323692	0.902670614939475	0.0162360564392431	0.0162346300051139	0.99015963807159	0.0186618838565458	0.0185431562267766	5.42284326349896	0.218259610185871	1.25080486667222	0.109366127457257	0.110011062823312	0.223787237431087	0.087824022388135	0.0869064771792582
CTRL	Y1002	CONTROL	1	PLATE.CONTROL	GALACTOSE	SHAKER	1	2	6	2	F	11	F11	2	1	1	1	4	2	12713	10541	5471	5156	-0.699216922772911	50	5.50453202438041	0.24144264018716	5.33184721508989	0.261042411086947	0.971412711972958	0.0180202341551405	0.0172577406188678	0.837692182434169	0.0242928061725358	0.0242880291415189	0.971192089636923	0.0168720712069791	0.0165320591073298	5.50443442477676	0.241647316704517	1.14727620735013	0.084549312712785	0.0839294598902909	0.137390616934129	0.0742302956435233	0.0727142520353339
37	Y3169	TATA.129	1	FUSION	GALACTOSE	SHAKER	1	2	6	2	F	12	F12	2	1	1	1	4	2	24473	21341	12340	12087	-0.56474169061957	48	5.42904132823996	0.217854120148561	5.25902256608054	0.248215034442073	0.969729640565011	0.0197876225114345	0.0186487277793113	0.832287545383817	0.0253160893188026	0.0253106830001082	0.968880992889434	0.018565689285131	0.0180077218294139	5.42898055725382	0.21794234475187	1.13567929583917	0.0924545297326701	0.0897302486178409	0.12723097044126	0.0812454446395058	0.0784926290331791
22	Y1983	m154	2	FUSION	GALACTOSE	SHAKER	1	2	6	2	G	1	G01	2	1	1	1	4	3	25982	23064	14233	13931	-0.667693983169653	48	5.43663486443837	0.234956470443995	5.52166362818774	0.254101891677352	1.01721064299242	0.0182097900708348	0.0175067035355854	0.948404498855361	0.0126560171600128	0.0126553415000714	1.01679437589637	0.0178446259831941	0.0173234654041732	5.43662009760883	0.234776068840772	1.42471360472741	0.128597231622347	0.125324453860967	0.35397081438294	0.0902484874578427	0.087539626170298
13	Y1985	m75	2	FUSION	GALACTOSE	SHAKER	1	2	6	2	G	2	G02	2	1	1	1	4	3	20991	18675	10698	10435	-0.710750355270533	49	5.45649660554552	0.243536093211574	5.20450795999757	0.267430285219135	0.955875437510278	0.0216966852782068	0.0215290379794832	0.839372998922764	0.0213511428686882	0.0213478992980708	0.955409891214703	0.0208141365473894	0.0210843522873475	5.45675047260341	0.243427737780511	1.07209900161193	0.0930285281683301	0.0952464785887486	0.0696184106343408	0.087021476566553	0.0876927241975224
CTRL	Y1002	CONTROL	1	PLATE.CONTROL	GALACTOSE	SHAKER	1	2	6	2	G	3	G03	2	1	1	1	4	3	12174	10347	5534	5254	-0.734251944818729	50	5.51134985335137	0.248975595821531	5.33448189476691	0.277601828979236	0.971151649847656	0.0182229126619077	0.0173408695081664	0.821050644392371	0.0272348897183529	0.0272281589849645	0.970598767219827	0.0164634451156075	0.0163449797504833	5.51120389478489	0.248951096925896	1.14427893264796	0.0830527892119094	0.0820365372687687	0.134774685474244	0.0726000352905826	0.071528204311214
39	Y3171	TATA.132	1	FUSION	GALACTOSE	SHAKER	1	2	6	2	G	4	G04	2	1	1	1	4	3	14716	12559	6838	6588	-0.722156354712092	49	5.46336584230159	0.241691190140307	4.68512791946184	0.267711399672019	0.859981861027348	0.0221442119438477	0.0215057126206903	0.639170025004133	0.0404168130776672	0.0403948274143245	0.858855610064162	0.0200871346237954	0.0198652967174567	5.46325145137958	0.242188894710955	0.768762417949221	0.0423668594989991	0.0419186858188205	-0.262973306563209	0.0551930399298979	0.0541131271061987
70	Y2550	TATA.26	1	HO	GALACTOSE	SHAKER	1	2	6	2	G	5	G05	2	1	1	1	4	3	21211	18431	10650	10181	-0.651857430761695	49	5.45489209648846	0.232911390539511	4.32465278554299	0.258683883653578	0.795550387415645	0.0221037959969507	0.0219506906652338	0.467420569882514	0.060153310410001	0.0600809141921853	0.794238058049777	0.0179393213834257	0.0184031431509486	5.45447891970395	0.233159747553469	0.662063021978376	0.0228186717007678	0.0231780489704652	-0.412394528213195	0.0343962953966893	0.034910408708929
5	Y1968	m184	1	FUSION	GALACTOSE	SHAKER	1	2	6	2	G	6	G06	2	1	1	1	4	3	20143	17673	10412	10184	-0.555953785994095	48	5.41619933158789	0.221022328663727	5.53652561286461	0.244730933309144	1.02291304202412	0.0189788422018505	0.0181378508038798	0.952980579745849	0.0129117224084447	0.012911004964715	1.02261451535341	0.0186116571780962	0.0179704334699898	5.4161840816178	0.22106589662064	1.46778317022816	0.141605151855624	0.136551940594941	0.383753214730522	0.0961873447096721	0.0923477163325955
38	Y3170	TATA.129	2	FUSION	GALACTOSE	SHAKER	1	2	6	2	G	7	G07	2	1	1	1	4	3	17150	15150	8699	8480	-0.63184579203185	49	5.44675999922527	0.228721044587351	5.27431721236384	0.260207291546315	0.969367424306685	0.0197825299222234	0.0187959644198336	0.821722299199531	0.0271069636128917	0.0271003272526379	0.968703192120509	0.0181998752091293	0.018035866648348	5.44656010788185	0.228681430371003	1.13479575761708	0.0902256181645722	0.0904072302002564	0.126452685301937	0.0796802856999437	0.0787952306764349
CTRL	Y1002	CONTROL	1	PLATE.CONTROL	GALACTOSE	SHAKER	1	2	6	2	G	8	G08	2	1	1	1	4	3	12946	11033	6031	5745	-0.654441446977721	49	5.48127633211383	0.234390735104786	5.30967061453823	0.259477939173531	0.97111860401868	0.0181898313386327	0.0172556717930687	0.850582039292813	0.0219906017180095	0.0219870579596714	0.970327197126532	0.0172455039533532	0.0166612544602057	5.4811571452366	0.234378604704064	1.14291168069703	0.0872019229625279	0.0842254501508137	0.133579112095829	0.0761277437102896	0.0731381110205864
48	Y1902	m91	1	HO	GALACTOSE	SHAKER	1	2	6	2	G	9	G09	2	1	1	1	4	3	15836	13875	8340	7942	-0.431373549695091	47	5.39037863468121	0.192325572088863	5.15523124741736	0.212814784893285	0.956173450902435	0.0177538257292051	0.0172422317535299	0.867965714644729	0.0163639221352996	0.016362461737432	0.955627413111426	0.0173426939512438	0.0170115818015787	5.39051662177085	0.192591936227645	1.07307335404702	0.0781493723248646	0.076838179260357	0.0705268245808562	0.0725101335973595	0.070963591941748
20	Y1972	m153	1	FUSION	GALACTOSE	SHAKER	1	2	6	2	G	10	G10	2	1	1	1	4	3	24133	21311	12654	12334	-0.558273350311366	48	5.42139742195629	0.219601795922142	5.55400492620949	0.241208955365449	1.02543144093599	0.0180049886611647	0.0173845040974737	0.97414594101852	0.00945983035845455	0.00945954819192425	1.02512099151972	0.0176790917046875	0.0172898306813621	5.42125715565857	0.219519419861685	1.48694378697518	0.136547402078689	0.133501088058837	0.396722863746725	0.0918295424308702	0.0893614261824509
9	Y2002	V	1	FUSION	GALACTOSE	SHAKER	1	2	6	2	G	11	G11	2	1	1	1	4	3	18785	16317	9845	9430	-0.624889592033925	49	5.44844117573866	0.232974464742578	5.29187921774841	0.252802711769104	0.973095710022438	0.017360114667884	0.0169522087856915	0.861642780448294	0.0204559296832334	0.0204530771718046	0.972548851963956	0.0166620381474825	0.016445759684298	5.44842971565609	0.232991701753942	1.15418261711232	0.0848879350589305	0.0845652968247979	0.14339240257485	0.0736232481518421	0.0727288343213969
75	Y1141	m156	2	ANCESTOR	GALACTOSE	SHAKER	1	2	6	2	G	12	G12	2	1	1	1	4	3	16771	14540	8013	7671	-0.718922414809157	50	5.48502543020457	0.238564760654774	5.33205449510819	0.259468261716998	0.974260577775946	0.0181878547653304	0.017441444823017	0.841715490059374	0.0241648993980378	0.0241601974091929	0.973715112836405	0.017148941808748	0.0167304685032687	5.48489550159215	0.238708451999348	1.16017815486991	0.089033398870815	0.0865332933646074	0.148573575110202	0.076529875058859	0.0741711479752191
EMPTY	Y3028	m75_m75	1	DOUBLE	GALACTOSE	SHAKER	1	2	6	2	H	1	H01	2	1	1	1	4	4	710	NA	NA	NA	NA	NA	NA	NA	NA	NA	NA	NA	NA	NA	NA	NA	NA	NA	NA	NA	NA	NA	NA	NA	NA	NA	NA
35	Y3167	TATA.81	2	FUSION	GALACTOSE	SHAKER	1	2	6	2	H	2	H02	2	1	1	1	4	4	16281	14240	8324	8106	-0.569955201010198	49	5.45027682835634	0.232881993147298	5.04120706923464	0.25950449591759	0.927189497094282	0.0195328697601284	0.0189058957966128	0.758529856189469	0.0309451512677891	0.0309352792223594	0.926499467260921	0.0178196501089762	0.017910914327725	5.45030264858462	0.232287614201091	0.956293322707904	0.0636546550182132	0.0640779653745804	-0.0446905901687275	0.0665194865646351	0.0665566320295578
19	Y1977	m90	2	FUSION	GALACTOSE	SHAKER	1	2	6	2	H	3	H03	2	1	1	1	4	4	20472	18062	11029	10787	-0.510074920094787	48	5.40738070565473	0.216961489510905	5.39302386975446	0.236634597653303	0.997016820449782	0.0193515765009532	0.0187395260482171	0.92235871405242	0.0138067042920223	0.0138058270909589	0.996610875274207	0.0189829084052882	0.0185592910287671	5.40747391750011	0.216802414094102	1.28966496146865	0.11702283345017	0.115356646598612	0.254382464848812	0.0909004658013942	0.0886059428261477
45	Y2000	m184	2	HO	GALACTOSE	SHAKER	1	2	6	2	H	4	H04	2	1	1	1	4	4	16286	13969	8041	7578	-0.677620431054653	49	5.45896250247858	0.236870170640662	5.34236740345684	0.255911250012898	0.98098278286445	0.0174781703611501	0.0167211382902968	0.861635076813945	0.0218627085268155	0.0218592262273607	0.980594798800702	0.0167906054933283	0.0161423110790286	5.45897001614404	0.237015678942476	1.19667998920015	0.0915739433277955	0.0878297497220198	0.179551046711557	0.0763964010119513	0.0731504534835877
CTRL	Y1002	CONTROL	1	PLATE.CONTROL	GALACTOSE	SHAKER	1	2	6	2	H	5	H05	2	1	1	1	4	4	15938	13777	7538	7260	-0.795306199664259	50	5.52023126710764	0.254403324703286	5.35005989698852	0.277898507011846	0.97247326038776	0.0183054619698083	0.0174246087924239	0.841195626011113	0.0237811837991038	0.0237767022122218	0.972153441882764	0.0173002434553447	0.0166835896377962	5.52012513170567	0.254446492012954	1.15216226531724	0.0885312761933342	0.084997619679241	0.14164040762804	0.0766478733846032	0.0734923322126277
42	Y1895	m131	1	HO	GALACTOSE	SHAKER	1	2	6	2	H	6	H06	2	1	1	1	4	4	20111	17641	10223	9849	-0.643212874084907	49	5.4566332090722	0.229618495353528	5.25175255744456	0.26020978271852	0.964278017712897	0.0185733619674684	0.0179333755696515	0.826137404012128	0.0253160893187941	0.0253106830001038	0.963503123286185	0.0178288836277958	0.0172280151006697	5.45679919175355	0.229615021827459	1.10949119831729	0.0856064284148913	0.082218451655048	0.103901530341727	0.0767292659006729	0.0737014294734054
61	Y1996	m153	1	HO	GALACTOSE	SHAKER	1	2	6	2	H	7	H07	2	1	1	1	4	4	19460	16713	10037	9475	-0.59859396821222	49	5.45437983984988	0.22805643255428	5.32921476580572	0.247377022270255	0.977963387952192	0.0171779822173402	0.016242033001325	0.881036434539344	0.017770481018703	0.0177686107930087	0.977643734831964	0.0164354038629078	0.0158653312323109	5.45432744979937	0.227873285053317	1.18078159990504	0.0875541549788736	0.0846155754111943	0.166176592006408	0.0742334537304569	0.0713023749892977
15	Y1962	m123	1	FUSION	GALACTOSE	SHAKER	1	2	6	2	H	8	H08	2	1	1	1	4	4	19702	17384	9976	9719	-0.652998300699692	49	5.44603361555989	0.227763953125211	5.51722757785092	0.255369253082639	1.01460793499154	0.0189042677272705	0.0185552562508473	0.917132900656478	0.0178983534101897	0.0178964425253414	1.01412054804022	0.0184742166668184	0.0182265889485518	5.44606275425727	0.227714747808825	1.40557468489043	0.130140076974762	0.128518184794272	0.340446247548162	0.0931411365906836	0.0912081849022907
51	Y1953	m76	1	HO	GALACTOSE	SHAKER	1	2	6	2	H	9	H09	2	1	1	1	4	4	20427	17702	10501	9964	-0.575180544745491	49	5.4482416335844	0.225083421633893	5.30099959389931	0.247305017521345	0.974153752997923	0.0178995113692951	0.0169486913987164	0.863401653021476	0.0203280447940748	0.0203252454394915	0.973530492072218	0.0171751999849574	0.0164830161758548	5.4480471405684	0.225095543604946	1.15922540905734	0.0884017253235647	0.0853584579692885	0.147752029765846	0.0762954388003032	0.0731232361816802
CTRL	Y1002	CONTROL	1	PLATE.CONTROL	GALACTOSE	SHAKER	1	2	6	2	H	10	H10	2	1	1	1	4	4	15826	13391	7578	7096	-0.668264786448727	49	5.47927651234609	0.228372600590507	5.30282318196939	0.250933531317853	0.969844345137152	0.0178237492025074	0.0171771223232719	0.852855529504952	0.0213511428686976	0.021347899298076	0.969144470135169	0.0172416037081918	0.0166443997114194	5.47925118088775	0.228516937843981	1.13699084448801	0.085839117654749	0.0829779254547571	0.128385162383044	0.0754974187151954	0.0726265410426483
32	Y3164	TATA.26	2	FUSION	GALACTOSE	SHAKER	1	2	6	2	H	11	H11	2	1	1	1	4	4	13066	11257	6189	5943	-0.557695082804624	48	5.41716600176321	0.20463437538963	4.66078012790725	0.223588358755569	0.860949138941226	0.0187180070341197	0.0184119455278494	0.662809937550086	0.036576173099855	0.0365598754446112	0.860079796310137	0.0174228589460333	0.0171175436092217	5.4170704189655	0.204794219199409	0.771349768387051	0.0368200754098102	0.0364496889659355	-0.259613352793824	0.0477329610083229	0.0469891636792958
17	Y1975	m89	2	FUSION	GALACTOSE	SHAKER	1	2	6	2	H	12	H12	2	1	1	1	4	4	21094	18157	10648	10280	-0.566286977302146	48	5.42173057381029	0.224614250977848	5.42970707220093	0.246211503060601	1.00360108891757	0.0186157854735408	0.0182402606843245	0.91141400124198	0.0170032587234972	0.0170016203990647	1.00317207739867	0.0181368040642345	0.0179502875298403	5.42181135587995	0.224683043408391	1.3312504847563	0.117790632455679	0.116980521491436	0.286118714423341	0.0884416161132306	0.0872905631594358
CTRL	Y1002	CONTROL	1	PLATE.CONTROL	GALACTOSE	SHAKER	1	3	7	3	A	1	A01	1	1	1	1	5	1	16120	13932	7897	7627	-0.656343716886441	50	5.5055474472664	0.235233304152121	5.2965313718521	0.257230572273877	0.964627066465863	0.0186853339795476	0.017950274085786	0.856230378540718	0.0196886302340317	0.0196860867778536	0.964277366916448	0.0182945574902935	0.0175169068131484	5.50530249045985	0.235200804492058	1.11319393306254	0.0873574244419942	0.0838965403016016	0.107233300657027	0.0785186890177763	0.0750492705982478
58	Y1893	m89	2	HO	GALACTOSE	SHAKER	1	3	7	3	A	2	A02	1	1	1	1	5	1	17841	15737	9994	9635	-0.652583427974767	48	5.43046206981956	0.225031428864227	5.14872293278537	0.254452823069851	0.949893681905463	0.0196216985045139	0.0189950520973933	0.783236900991157	0.0306892449982333	0.0306796157577099	0.949085314694062	0.0179462694002883	0.0180173408398042	5.42999565880045	0.224633408225889	1.04448181381811	0.0766977165655689	0.0763976939501274	0.0435208904872341	0.073398778838364	0.0728987007808278
3	Y1980	m131	1	FUSION	GALACTOSE	SHAKER	1	3	7	3	A	3	A03	1	1	1	1	5	1	19842	17692	10664	10398	-0.605230657286277	49	5.44892341229969	0.22619835509515	5.49005825068044	0.251649718832493	1.00926818242117	0.0183807717613212	0.0177996969556917	0.92428276336486	0.0155967358367478	0.0155954713435019	1.00898152300525	0.0178801526140115	0.0175384509150798	5.44894388912578	0.226200517816005	1.36989515899843	0.121705629655486	0.119198509492111	0.314734210361283	0.0889232376151898	0.086641796031572
77	Y1004	mBarry	2	ANCESTOR	GALACTOSE	SHAKER	1	3	7	3	A	4	A04	1	1	1	1	5	1	11972	10078	5429	5164	-0.713979520473787	50	5.50506175329049	0.244012704150804	5.31874242722977	0.262188892647811	0.969781723579344	0.018094119325151	0.017382738033585	0.855058502632079	0.0208395883804014	0.0208365723687875	0.969289311572934	0.0169608588763248	0.0168304956198005	5.50496929277315	0.243906530455409	1.137712995413	0.0844453042837535	0.0842697442324396	0.12902010256321	0.0744193635038876	0.0735427061509632
63	Y1999	m154	2	HO	GALACTOSE	SHAKER	1	3	7	3	A	5	A05	1	1	1	1	5	1	15469	12619	7716	7199	-0.665671175917375	49	5.44390573693482	0.234790733010088	5.26182411418995	0.2608192528496	0.968756797547666	0.0180582158105295	0.0174953499591591	0.8197962026566	0.0273628167145558	0.027355990717291	0.967713391724085	0.0168826116321954	0.0165983905071568	5.443452534951	0.234818578972914	1.12989957143742	0.0831511097958807	0.0814232283346927	0.122128753940503	0.0736347953323566	0.0718974654701899
CTRL	Y1002	CONTROL	1	PLATE.CONTROL	GALACTOSE	SHAKER	1	3	7	3	A	6	A06	1	1	1	1	5	1	11304	9834	5507	5304	-0.691451202098997	49	5.47530355077198	0.241408612085616	5.29530974141272	0.264579406258073	0.968167070889074	0.0181269595489213	0.0176136487713045	0.83445625022821	0.0244207137414348	0.0244158608738471	0.967730730756373	0.0171851543326378	0.0168844370015879	5.47504714423246	0.241074789446457	1.12998501570025	0.084547497442712	0.0834171219797662	0.122204372174563	0.0748956654661093	0.0733600732434671
40	Y3172	TATA.132	2	FUSION	GALACTOSE	SHAKER	1	3	7	3	A	7	A07	1	1	1	1	5	1	8164	6576	3546	3325	-0.578689913524383	48	5.41615435799053	0.227661214392703	4.61260374605537	0.260342752085047	0.851864827010803	0.0227933595017998	0.0254862618776086	0.531623765730721	0.0591270189350542	0.0590582603335966	0.850114317973609	0.0209268171344261	0.022529835384546	5.41606670359659	0.227771340996983	0.750990103669167	0.0410496160066843	0.0434663823616436	-0.286362804842553	0.0549659278761706	0.0577013460036692
72	Y2651	TATA.129	1	HO	GALACTOSE	SHAKER	1	3	7	3	A	8	A08	1	1	1	1	5	1	12760	10948	6685	6396	-0.588219100775209	48	5.42911971999145	0.223515957526125	4.89911433513951	0.246041809405179	0.903871523009066	0.0200548016303977	0.0192607331118544	0.736561267646835	0.0308171976289545	0.0308074474900364	0.903274767725325	0.0186626393229321	0.0182963369918798	5.4289713978862	0.223763184124233	0.880476170837016	0.0554862649455558	0.0546525248126875	-0.127292414681045	0.0631263551654569	0.0616216229081528
7	Y1970	m160	1	FUSION	GALACTOSE	SHAKER	1	3	7	3	A	9	A09	1	1	1	1	5	1	15835	14073	8377	8115	-0.651238983606572	49	5.43150850486418	0.231442665969354	5.49181676406208	0.253365835645155	1.01232305638617	0.0190422910346584	0.018358702538109	0.93247060277256	0.0147017082900807	0.0147006492172421	1.01180074241836	0.0185002002364885	0.0181237980626344	5.43125906881367	0.23136927556671	1.38929095197747	0.129154006814525	0.126859444090995	0.328793510502994	0.0926274137257892	0.0904724823616234
53	Y1898	m75	1	HO	GALACTOSE	SHAKER	1	3	7	3	A	10	A10	1	1	1	1	5	1	18017	15775	9341	8907	-0.587848107791353	49	5.43999862763114	0.225839923855612	4.74714757703196	0.256438367660232	0.873824348663187	0.0270795676372084	0.0270903815029929	0.730537910355951	0.0263394254512212	0.0263333368586935	0.872894795329156	0.0265789617986221	0.0266128989053016	5.4401868866346	0.226147294225524	0.799974816296675	0.0624882747115623	0.0626926866200378	-0.22317503143886	0.0783404225545643	0.0773411544629808
CTRL	Y1002	CONTROL	1	PLATE.CONTROL	GALACTOSE	SHAKER	1	3	7	3	A	11	A11	1	1	1	1	5	1	14106	12066	6839	6460	-0.65626005612342	49	5.45754734596032	0.224804791517951	5.28410573696368	0.245140063903887	0.970415556844046	0.0170689598167751	0.01704432408689	0.844816798441333	0.0230137734848386	0.0230097118182763	0.969682675712799	0.0165006321782054	0.0164306513694354	5.45762997811255	0.224935720135839	1.13967836055423	0.082934644512659	0.082286511752492	0.130746082665197	0.0728677404262297	0.071831656368935
8	Y1988	m91	1	FUSION	GALACTOSE	SHAKER	1	3	7	3	A	12	A12	1	1	1	1	5	1	19645	17420	10422	10193	-0.659441822899312	49	5.44119065276959	0.227972249705363	5.48111284084152	0.252898860453151	1.00859625876394	0.0192502567641473	0.018389931213355	0.934167036618145	0.0136788484167354	0.0136779953586392	1.00809488261461	0.0186759146410931	0.0181901717671364	5.44110774040981	0.228059347202113	1.36388306983047	0.126602830310908	0.123328128287978	0.31033582981585	0.0926291661695468	0.0897668170410915
66	Y1897	m66	1	HO	GALACTOSE	SHAKER	1	3	7	3	B	1	B01	1	1	1	1	5	2	22171	19499	12034	11523	-0.614476447239345	48	5.43338895945938	0.231584550933352	4.96085115371969	0.26714620775768	0.913932776299849	0.0245199761750168	0.0243683885795769	0.752052534773251	0.0297936044583683	0.0297847936314433	0.913199348162447	0.0234072914005228	0.0236541846442719	5.43318777582224	0.231753217686303	0.911198699810462	0.0755710222821133	0.0759875394815934	-0.0929942937482711	0.0829889757021166	0.0826168488386159
43	Y1949	m142	1	HO	GALACTOSE	SHAKER	1	3	7	3	B	2	B02	1	1	1	1	5	2	19302	16976	10064	9607	-0.666958556086083	49	5.46203693415983	0.241192628535875	5.28937041266283	0.270642523142232	0.970312464996708	0.0183117431810036	0.0175833855343118	0.826445550357589	0.0263394254512212	0.0263333368586935	0.969645004773284	0.0172700568018291	0.0167448250841707	5.46172872397097	0.241071250519528	1.13948988316417	0.0864362050617621	0.0838133790787086	0.1305806913528	0.0758535851690906	0.07317715434665
CTRL	Y1002	CONTROL	1	PLATE.CONTROL	GALACTOSE	SHAKER	1	3	7	3	B	3	B03	1	1	1	1	5	2	14551	12612	6717	6427	-0.701366729477487	50	5.48588602979371	0.242343670476004	5.30726492320707	0.267432887390682	0.970456841645717	0.0182984913340584	0.017679559321176	0.832277378417386	0.0251881760718108	0.0251828512677851	0.969872652955292	0.0172800686902697	0.0169162411311715	5.48600888635286	0.242408615773358	1.14062971119406	0.0863092512887074	0.0851928390073632	0.131580488142104	0.0760970403262302	0.0741172344761792
21	Y1982	m154	1	FUSION	GALACTOSE	SHAKER	1	3	7	3	B	4	B04	1	1	1	1	5	2	20580	18166	10901	10672	-0.584090944277837	48	5.41106217193755	0.22315707968938	5.49077289567898	0.24571215204802	1.0155000428411	0.0186177265572688	0.0179759812605767	0.963620544444436	0.00958767368553302	0.00958737992426287	1.01517815961685	0.0185047337327755	0.0178805259822606	5.41100477969848	0.223246837324611	1.41309712987543	0.13163016420621	0.128162626890345	0.345783841503744	0.0934445509239233	0.0900358578115021
73	Y2653	TATA.132	1	HO	GALACTOSE	SHAKER	1	3	7	3	B	5	B05	1	1	1	1	5	2	18293	15827	9385	8876	-0.672285839251065	49	5.45210475029136	0.238315979765727	4.18500355556552	0.27784233677492	0.769575157224454	0.0289491922238227	0.0296049655839017	0.450005926254356	0.058613919872508	0.0585469334043013	0.767243400788645	0.0261123784055765	0.0271274560242012	5.45198197222265	0.238848785349022	0.631180078003683	0.0268000828101914	0.0274506931556053	-0.460164072048782	0.042410223638763	0.0432402805153786
76	Y1002	mBarry	1	ANCESTOR	GALACTOSE	SHAKER	1	3	7	3	B	6	B06	1	1	1	1	5	2	18205	15990	9513	9171	-0.642176745494604	49	5.46016839720711	0.237484509813061	5.28507549251542	0.262110774096663	0.969753141247293	0.0177589632865942	0.0171457086035773	0.84968075271099	0.0219906017180204	0.0219870579596865	0.969421900398521	0.0170888650971551	0.0165518448597811	5.46019235051181	0.237672513282469	1.13837477290634	0.0852439362570721	0.0826520811675504	0.129601607416498	0.0749139393494486	0.0722736754584284
14	Y1978	m221	1	FUSION	GALACTOSE	SHAKER	1	3	7	3	B	7	B07	1	1	1	1	5	2	16588	13728	7950	7411	-0.635103524776072	48	5.42685758288632	0.22816918235266	5.53160535496971	0.259597649365826	1.02055082980444	0.0187437159501776	0.018480930744098	0.917867336596529	0.0189213539584533	0.0189190963839181	1.01975603559454	0.01789613769766	0.0181039851279442	5.42686262102604	0.228177338766562	1.44638518134377	0.132483956453789	0.134175268680165	0.369067465404021	0.0913792268028756	0.0921987880435546
CTRL	Y1002	CONTROL	1	PLATE.CONTROL	GALACTOSE	SHAKER	1	3	7	3	B	8	B08	1	1	1	1	5	2	15836	13656	7857	7263	-0.681982473912038	49	5.4704634146345	0.241885367305168	5.30341854933233	0.267126999332756	0.971805144139906	0.0183204403772998	0.017706612354206	0.848707782317855	0.0225021817151255	0.0224983848889658	0.971188129987558	0.0172100961921122	0.0170848532772228	5.47043673276203	0.241495826299855	1.14725615687862	0.0869942556687005	0.086414752210147	0.137373140919174	0.0759106277916445	0.0749869758707636
47	Y1954	m160	1	HO	GALACTOSE	SHAKER	1	3	7	3	B	9	B09	1	1	1	1	5	2	15002	13246	7760	7508	-0.558235971723734	49	5.44477295445639	0.228771416440779	5.22687302404246	0.251647902871484	0.961005505939073	0.0182611709218436	0.0176167296592876	0.837093493108083	0.022757976111671	0.0227540483536288	0.960510379616899	0.017467547921447	0.0170422660299949	5.44447211563686	0.228657042424804	1.09538769621598	0.0814683037978891	0.0792753090470953	0.0911083599503015	0.0743444119738553	0.0720654299085684
2	Y978	NULL	1	NULL	GALACTOSE	SHAKER	1	3	7	3	B	10	B10	1	1	1	1	5	2	16351	10030	5692	5451	-0.782129352380702	50	5.49533060652775	0.262708119903424	3.22968184231768	0.362114451038608	0.587030062380608	0.063175620707711	0.0688574248005753	0.735288797801813	-0.0269790383939945	-0.0269724955203193	0.58829818601985	0.062981578454403	0.0686283674921285	5.49555692198987	0.262523513907588	0.532205496137478	0.0161241334847059	0.0164053976729079	-0.630725593288796	0.0302074661075314	0.0303286453716844
30	Y1965	mBarry	2	FUSION	GALACTOSE	SHAKER	1	3	7	3	B	11	B11	1	1	1	1	5	2	20494	18137	10685	10417	-0.61952605999769	48	5.41912268987088	0.223364142408254	5.51511316257805	0.251478644245004	1.01836993630196	0.0181816935659824	0.0176360460110342	0.939392459598162	0.014573849167766	0.0145728174849075	1.01770844630772	0.0175914283949965	0.0174117384097796	5.41921818914681	0.223338403283658	1.43134873151384	0.127874273427926	0.12687502615767	0.358617168658309	0.0895662634358193	0.0881999146849868
44	Y1952	m184	1	HO	GALACTOSE	SHAKER	1	3	7	3	B	12	B12	1	1	1	1	5	2	19796	17360	10294	9814	-0.737091295613758	50	5.47402093266856	0.244436307875565	4.44687099131384	0.299166521091501	0.814331173960031	0.0354849701610809	0.0360543698167337	0.562943136856176	0.0459238355490365	0.0458915919042395	0.813215746454034	0.0338388597090447	0.0348200836221365	5.47363619153488	0.244014832293225	0.688025243363879	0.0500423257369157	0.050779819865899	-0.373929750787527	0.0725397914367989	0.0727245624058416
10	Y1986	m76	1	FUSION	GALACTOSE	SHAKER	1	3	7	3	C	1	C01	1	1	1	1	5	3	13954	12373	7038	6822	-0.581783287442656	49	5.44584929642078	0.22817260483497	4.82478296384128	0.271462829528065	0.886478782476344	0.0291562251966442	0.0296828848712317	0.744431502194568	0.0260835863333815	0.026077673394044	0.886012159675913	0.0283776166220986	0.0292299750097895	5.44575792549764	0.228157978872795	0.832402687948136	0.0739328899483913	0.0759530725198842	-0.183438955349931	0.0885649774793733	0.0899331369995911
28	Y1967	m156	2	FUSION	GALACTOSE	SHAKER	1	3	7	3	C	2	C02	1	1	1	1	5	3	19539	17440	10668	10427	-0.613248720645654	48	5.4175115501413	0.226520209935811	5.52170282243612	0.246777350646805	1.02015278398826	0.0185671444396309	0.0178027536077529	0.967518856659155	0.00971551732598224	0.00971521165658846	1.01993640684843	0.0182777843349289	0.0177013930273693	5.41738688584924	0.226480940612059	1.44772131057115	0.135560278808844	0.13114206891889	0.369990810364575	0.0934476938517328	0.090183387822183
71	Y2605	TATA.81	1	HO	GALACTOSE	SHAKER	1	3	7	3	C	3	C03	1	1	1	1	5	3	18945	16523	9853	9389	-0.633112956858715	49	5.44892418525642	0.230278604710963	4.64876971358403	0.252835484212095	0.855377825091886	0.0203028674551721	0.0197810142893686	0.61770528130301	0.0436182511828602	0.0435906207224104	0.85447917769317	0.0178755705756715	0.0178016009152247	5.44860758734086	0.230668801880532	0.759712656093944	0.036405286338163	0.0361008462072743	-0.274815001280485	0.0478836689317501	0.0473210647732933
49	Y1903	m91	2	HO	GALACTOSE	SHAKER	1	3	7	3	C	4	C04	1	1	1	1	5	3	15104	13304	7786	7428	-0.659808053531092	49	5.45948747843997	0.234896090332798	5.21504505955711	0.265728222899891	0.957414734075167	0.0187463292643928	0.0181175798143962	0.797550942216986	0.0292818313970859	0.0292734667021568	0.956732992396338	0.0175146020678127	0.0171183667075371	5.45941867674159	0.234799025022461	1.07805130685935	0.0788165507041085	0.0778205131913639	0.0751550658424676	0.0731862758317292	0.0716131080608424
CTRL	Y1002	CONTROL	1	PLATE.CONTROL	GALACTOSE	SHAKER	1	3	7	3	C	5	C05	1	1	1	1	5	3	9464	8090	4397	4202	-0.703020758230262	50	5.49732227112887	0.238798389331503	5.32457153120122	0.263310206921986	0.970781529569891	0.0181220133359226	0.0177592226491234	0.851298241236771	0.0217348160504668	0.0217313944950436	0.970181174284994	0.0173387855261599	0.0171988709302067	5.49716473592618	0.238675847765774	1.1421777182186	0.0878159987563705	0.0863454466270595	0.132936715643891	0.0768848834329243	0.0752418422612518
11	Y1987	m76	2	FUSION	GALACTOSE	SHAKER	1	3	7	3	C	6	C06	1	1	1	1	5	3	11061	9729	5447	5323	-0.713906116253437	49	5.45490885658516	0.237928168915092	4.84613909800035	0.277203037127199	0.889212492108519	0.0278040419393458	0.0290413260893517	0.759488301982708	0.0237811837991038	0.0237767022122218	0.888318149757804	0.0277878458661573	0.0286378212357752	5.45477289588933	0.237911448049027	0.838455191662618	0.0734740889203765	0.0766401155670241	-0.176194137831783	0.0877923255892792	0.0896821375467786
57	Y1892	m89	1	HO	GALACTOSE	SHAKER	1	3	7	3	C	7	C07	1	1	1	1	5	3	21110	9417	5629	5364	-0.705802785804938	50	5.47311748013533	0.248470391051849	5.19163959714209	0.26990751637839	0.951642401400496	0.0200771439629491	0.0192444269355742	0.824985304752903	0.0231416732981332	0.0231375435506033	0.95086237290349	0.0189767090973373	0.0186015857996425	5.47291903195159	0.248494624125906	1.05210412696702	0.0816391441252064	0.0803300655821527	0.0507920893791615	0.0778056440264388	0.0759070949010796
24	Y1924	m63	2	FUSION	GALACTOSE	SHAKER	1	3	7	3	C	8	C08	1	1	1	1	5	3	18032	15937	9102	8882	-0.581729306876381	48	5.42204622132553	0.222732961140627	5.37130434972514	0.251374939903286	0.991651251404701	0.0198038493343713	0.0195802673522896	0.907778305583389	0.0154688732625387	0.0154676396111778	0.990974592497563	0.0190046060313706	0.0193479695266714	5.42187580148778	0.222523079978776	1.25560637778525	0.112949623803882	0.114910607557735	0.227618625347267	0.0900211198292525	0.0906608471327877
68	Y1992	m156	2	HO	GALACTOSE	SHAKER	1	3	7	3	C	9	C09	1	1	1	1	5	3	11327	9719	5596	5191	-0.642279702899375	49	5.44946914236796	0.226400190300331	5.28301839282126	0.250160892707725	0.970790609456865	0.0181497820379121	0.0173994911943257	0.849559592196376	0.0222463902617514	0.0222427214243347	0.970358804664483	0.0175376502934371	0.0168507005415802	5.44948430236493	0.226137115560842	1.14307066334052	0.0880103039916278	0.0849163139078792	0.133718205596844	0.0774520178416724	0.0738576712317284
CTRL	Y1002	CONTROL	1	PLATE.CONTROL	GALACTOSE	SHAKER	1	3	7	3	C	10	C10	1	1	1	1	5	3	12633	10988	5980	5754	-0.615456298215293	50	5.49142403127958	0.231349605915174	5.30679264403453	0.255100498199663	0.968736459902828	0.0175911406917505	0.0169534180222233	0.850785980679188	0.0214790332255869	0.0214757310303906	0.968093305983989	0.0166505019538189	0.0164029809492369	5.49142531473011	0.231162503249799	1.13177439276963	0.0826724245176371	0.0813776689285469	0.123786658977556	0.0729440780574507	0.07141763835527
EMPTY	Y2814	m76.m90.TATA.26	1	SINGLE	GALACTOSE	SHAKER	1	3	7	3	C	11	C11	1	1	1	1	5	3	568	NA	NA	NA	NA	NA	NA	NA	NA	NA	NA	NA	NA	NA	NA	NA	NA	NA	NA	NA	NA	NA	NA	NA	NA	NA	NA
25	Y1927	m66	1	FUSION	GALACTOSE	SHAKER	1	3	7	3	C	12	C12	1	1	1	1	5	3	18205	16063	9506	9266	-0.673035148035666	49	5.44888556434355	0.235141211118266	5.33172279964909	0.264550834750904	0.980277147124158	0.020927894383026	0.0201092035959939	0.868118293397123	0.0205838152412268	0.0205809089041364	0.97959062629508	0.0198826657854001	0.0196822805692185	5.44900618163439	0.235372906943474	1.1912289375199	0.107464593604198	0.106806020738351	0.17498549471504	0.0901901064858283	0.0888832155517324
59	Y1900	m90	1	HO	GALACTOSE	SHAKER	1	3	7	3	D	1	D01	1	1	1	1	5	4	20058	17664	10665	10274	-0.590869658750888	49	5.43616661269722	0.227114601115625	5.12272198676368	0.257131807777627	0.943992721992056	0.0196511558489334	0.0189857924837279	0.803588766348667	0.025827750627703	0.0258220099294043	0.943248863145082	0.0186222950361653	0.0183028808037741	5.4361591109154	0.227170979790049	1.02017993948503	0.075791500285227	0.0748573861801946	0.0199790229778599	0.0741304767233963	0.0727615303259212
CTRL	Y1002	CONTROL	1	PLATE.CONTROL	GALACTOSE	SHAKER	1	3	7	3	D	2	D02	1	1	1	1	5	4	17240	15032	8354	8062	-0.668547075768341	50	5.48795809104713	0.239716797476752	5.30845875836387	0.26485646115821	0.969639876130914	0.0179900458671633	0.0173826745647349	0.846148845921083	0.0225021817151428	0.0224983848889855	0.969107809312837	0.0170740162962194	0.0167659735006156	5.48764056201555	0.239538453864333	1.1368081907347	0.0848291358683496	0.0835854346043141	0.128224502850571	0.0746220529674688	0.073141082854
31	Y3163	TATA.26	1	FUSION	GALACTOSE	SHAKER	1	3	7	3	D	3	D03	1	1	1	1	5	4	10880	9433	5402	5177	-0.698151519477634	49	5.46854670557632	0.239424277109405	4.69609415999522	0.262812324547904	0.861246323441071	0.0201899584206631	0.0196338979700368	0.620616693027392	0.0440024824453465	0.0439741159193798	0.860159955424111	0.0174482652755715	0.01745487351629	5.46873178832607	0.239663387794514	0.771520052415128	0.0373660617713182	0.0371215827869767	-0.259392616051848	0.0483957479003351	0.0478653959358575
74	Y3016	m156	1	ANCESTOR	GALACTOSE	SHAKER	1	3	7	3	D	4	D04	1	1	1	1	5	4	15277	13427	7845	7486	-0.694542069179444	49	5.46525641169538	0.24013006419719	5.30189655511294	0.264674176353705	0.972224197523545	0.0175953747024091	0.0168835832046489	0.855534727063372	0.0213511428686976	0.0213478992980864	0.971784243303425	0.0167386020255656	0.0163030065101995	5.46513542353749	0.240052157228962	1.1502814735028	0.0852875569701802	0.0829411213257088	0.140006671640538	0.0741855551133836	0.0717821681707779
12	Y1984	m75	1	FUSION	GALACTOSE	SHAKER	1	3	7	3	D	5	D05	1	1	1	1	5	4	16707	14748	8524	8302	-0.726767195429001	49	5.45260284718768	0.245001897791424	5.19813039130864	0.275856370988909	0.955623338987983	0.0221478691092499	0.0220965374671102	0.825256576510388	0.0239090882155181	0.0239045339445495	0.954803354742781	0.0212203030802155	0.0215380643136951	5.45247889752902	0.244946974400377	1.06939086384783	0.0938918214622408	0.0963201545234389	0.0670892000216159	0.0880364111872394	0.0891280414881107
65	Y1958	m63	2	HO	GALACTOSE	SHAKER	1	3	7	3	D	6	D06	1	1	1	1	5	4	14063	12214	7286	6978	-0.706794017643015	50	5.47556441626854	0.245732898603368	5.1313635848394	0.278438526575484	0.938685935745636	0.0218072744002875	0.0211034288220718	0.776249704879025	0.0296656597416686	0.0296569618991225	0.93794335294898	0.0205796235546311	0.0201994202436858	5.47560888955957	0.246013248816213	0.999030862542974	0.0801688821121643	0.079100759928198	-0.000969607378597081	0.0803032169382018	0.078490575919378
CTRL	Y1002	CONTROL	1	PLATE.CONTROL	GALACTOSE	SHAKER	1	3	7	3	D	7	D07	1	1	1	1	5	4	10037	8544	4708	4464	-0.695768617649982	50	5.49710941293559	0.24465064479333	5.32238367110699	0.263440325028237	0.97010514638741	0.0180618004316004	0.0174812490292578	0.84429899066754	0.0228858744240796	0.0228818800859461	0.969639582653499	0.0173042813262283	0.016839403353359	5.49694108514587	0.244379884325216	1.13946275953853	0.0862780648168836	0.0842738807988523	0.130556887743209	0.0761735785489513	0.0735810241716099
1	Y1002	CONTROL	1	HO	GALACTOSE	SHAKER	1	3	7	3	D	8	D08	1	1	1	1	5	4	14815	12840	7431	7127	-0.701775126509754	50	5.47642727702381	0.242676539511467	5.29802735065201	0.269686891658215	0.970071207081323	0.0184409283644041	0.0174878688627809	0.833530994262761	0.0249323520448109	0.0249271878031356	0.969663350579125	0.017278737557534	0.0167361447789882	5.47597204424891	0.24255215209405	1.13958166494236	0.0867752416996388	0.0836260892382911	0.130661234483019	0.075847646516313	0.0730967215019532
34	Y3166	TATA.81	1	FUSION	GALACTOSE	SHAKER	1	3	7	3	D	9	D09	1	1	1	1	5	4	17301	15007	8574	8296	-0.711665184452518	49	5.45616932184391	0.243004644804956	5.05452878886674	0.270187407937715	0.928101847217558	0.0198796728071039	0.0189102315767104	0.754372749242917	0.0318408553193377	0.0318301013486282	0.927313682938454	0.0181822549495617	0.0177368576850009	5.45602707585935	0.242972907674799	0.959209279632824	0.0658756258612572	0.0638162758508162	-0.0416460009699081	0.0681624555423082	0.066121852401224
62	Y1998	m154	1	HO	GALACTOSE	SHAKER	1	3	7	3	D	10	D10	1	1	1	1	5	4	20225	18056	10742	10395	-0.575727526910812	48	5.43304941161661	0.224650823226567	5.24620057816807	0.251286515628731	0.966488048094625	0.01766514009139	0.0167626153618324	0.840758193598421	0.0231416732981254	0.0231375435505985	0.965781694442344	0.0167781179876292	0.0161539963070439	5.43294780567632	0.224819659973056	1.12045262603689	0.0815652992046072	0.0785911644096567	0.113732734058391	0.0727204529501398	0.0697431889623315
54	Y1899	m75	2	HO	GALACTOSE	SHAKER	1	3	7	3	D	11	D11	1	1	1	1	5	4	22790	20173	11915	11517	-0.689013310222116	49	5.46134843364798	0.239977484516479	4.85128281532464	0.272241592323934	0.89003940181772	0.0255603099511864	0.0251894125951555	0.716145396493447	0.0318408553193368	0.0318301013486282	0.88946609700547	0.0242197016274333	0.0243578273659848	5.46117927314972	0.240017840977993	0.841509129859189	0.0648446356365525	0.0653053558319253	-0.172558415904263	0.0769501426830133	0.0767211272985799
CTRL	Y1002	CONTROL	1	PLATE.CONTROL	GALACTOSE	SHAKER	1	3	7	3	D	12	D12	1	1	1	1	5	4	13246	11468	6070	5746	-0.778792000050721	50	5.49730292552118	0.249127912890051	5.32520255473295	0.270191627253926	0.970659606298093	0.017890352811123	0.0174329473757772	0.845552117640468	0.02275797611167	0.0227540483536288	0.969977606973794	0.0170899339533856	0.0167725120883555	5.49699205003706	0.24930387214493	1.14115589723688	0.0853235023447288	0.0845518986372529	0.132041693439885	0.0745631359696067	0.0735246535877059
46	Y2001	m184	3	HO	GALACTOSE	SHAKER	1	3	7	3	E	1	E01	2	1	1	1	6	1	22488	19888	12487	12130	-0.654595959980256	49	5.46027074386195	0.22099997124227	5.27018138287694	0.248695092374899	0.965522896636219	0.0201808950313877	0.0196276115276544	0.874076889770769	0.0167475224499165	0.0167459569344073	0.965149103050045	0.0201713223395551	0.0193616930686975	5.46024168645566	0.221001494125234	1.11738983387154	0.0965123498224196	0.0942350460142541	0.110995459972011	0.0869681758885664	0.0834669334648089
4	Y1989	m142	1	FUSION	GALACTOSE	SHAKER	1	3	7	3	E	2	E02	2	1	1	1	6	1	19798	17512	10709	10403	-0.480069283657031	47	5.39164599113652	0.207337127184362	5.47580770091822	0.228912566711113	1.01516319778511	0.0188132041076321	0.0184519087758904	0.968984097673637	0.00856493549231352	0.00856472606568138	1.01505658355701	0.0186377853079432	0.0183849301043264	5.3914843458826	0.207457224576085	1.41222923093529	0.133058846309168	0.131274851093983	0.345169470749573	0.0941666718144714	0.0924022082679235
52	Y1960	m76	2	HO	GALACTOSE	SHAKER	1	3	7	3	E	3	E03	2	1	1	1	6	1	19993	17512	10744	10206	-0.649272799095554	49	5.45179871212898	0.232171997459837	4.42844257907237	0.296563571396354	0.813214292694975	0.0355225228117219	0.036022631444134	0.585889085797544	0.041697285409985	0.041673144737557	0.811765173544662	0.0338891077062341	0.0350472823203515	5.45229848497603	0.232341814376977	0.685901976335531	0.0490317726908381	0.0504770334467356	-0.377020553108843	0.0716716818964593	0.0725296673472429
CTRL	Y1002	CONTROL	1	PLATE.CONTROL	GALACTOSE	SHAKER	1	3	7	3	E	4	E04	2	1	1	1	6	1	10228	8818	4847	4407	-0.699394834910267	50	5.4826721042425	0.244654079744512	5.3014640731433	0.265630183705084	0.970091594601686	0.0189970322099836	0.0182372992444242	0.833395683552448	0.0249323520448109	0.0249271878031356	0.969136017661063	0.0176799866318112	0.01750225364208	5.48214257322428	0.244784260004062	1.13694872739827	0.0882292986412116	0.0872212145171513	0.128348119115082	0.077208914298455	0.0763058077022652
67	Y1991	m156	1	HO	GALACTOSE	SHAKER	1	3	7	3	E	5	E05	2	1	1	1	6	1	9819	8335	4675	4477	-0.648697385809116	50	5.47588320009285	0.235322422314985	5.44198561525295	0.354275349265819	0.981003906349961	0.0314513830617092	0.0431901822978264	0.880893951444478	0.0182819741121917	0.0182799377222985	0.980087226279287	0.0308406069296511	0.0430403293984271	5.47610182710714	0.235905579030576	1.19391933154927	0.158960370236434	0.307517376243752	0.177241451171506	0.136956886633358	0.21372572435431
60	Y1901	m90	2	HO	GALACTOSE	SHAKER	1	3	7	3	E	6	E06	2	1	1	1	6	1	13222	11669	6858	6600	-0.699456015743033	49	5.45121211182238	0.242532688129005	5.14883547046655	0.270179100573279	0.946621875475127	0.019069505587955	0.0185840244816555	0.777235784137867	0.0310731059189389	0.0310631109546817	0.945571437416152	0.0175170143989662	0.0174506313776924	5.45081850545782	0.242886508980355	1.02971803994427	0.0726509328053948	0.0722023393185397	0.0292850170401687	0.0704783059391678	0.0698033057486852
16	Y1974	m89	1	FUSION	GALACTOSE	SHAKER	1	3	7	3	E	7	E07	2	1	1	1	6	1	22432	18371	11481	10869	-0.54960623399731	48	5.41902340970115	0.221293915664671	5.43539200572356	0.249234508521079	1.0039887704277	0.0194024954830633	0.0188366580735923	0.932634162561183	0.0131674293450702	0.0131666684293467	1.00353749618595	0.0189731016669613	0.0186629078539506	5.41887649599012	0.221285264034925	1.33362986636138	0.124115457526256	0.122193037552438	0.28790444749565	0.0931239737811372	0.0908736455276031
18	Y1976	m90	1	FUSION	GALACTOSE	SHAKER	1	3	7	3	E	8	E08	2	1	1	1	6	1	18788	16341	9661	9442	-0.674535673439209	49	5.4377513514745	0.240662150335822	5.41283587753602	0.272816504861252	0.997746327164718	0.0203606222371222	0.0193608453670757	0.875385058132074	0.0225021817151429	0.0224983848889806	0.996849679424976	0.0192875958789051	0.0187974925910219	5.4376180410678	0.240753535895246	1.2911414056505	0.119691740728882	0.116654222868734	0.255526637741174	0.0927460306617894	0.08967207816383
CTRL	Y1002	CONTROL	1	PLATE.CONTROL	GALACTOSE	SHAKER	1	3	7	3	E	9	E09	2	1	1	1	6	1	8365	7050	3856	3705	-0.670275280959168	50	5.47770860256938	0.235873353294953	5.30754951916221	0.256937940896425	0.97128133940643	0.0185862669649176	0.0174114131378955	0.858529197585864	0.0205838152412268	0.020580908904131	0.970253657329119	0.0174833382104944	0.0168967345541366	5.47791074773711	0.235789590508508	1.14254193516898	0.0879386543690688	0.0856635966250792	0.133255547855713	0.0770952926574819	0.0742528817803958
6	Y1969	m184	2	FUSION	GALACTOSE	SHAKER	1	3	7	3	E	10	E10	2	1	1	1	6	1	15948	14137	8241	8047	-0.651240504683213	49	5.44699514036754	0.236451033974525	5.55883572102055	0.254777145911155	1.02222012634251	0.0183669957458576	0.0177595971365246	0.944925769324136	0.0141902746425361	0.0141893222879487	1.02198411585608	0.0180114548562637	0.0175360013817422	5.44681909951133	0.236482576718203	1.46302293259985	0.135759160820528	0.131464018770485	0.380504796966298	0.0925392700687675	0.0897156086763995
27	Y1966	m156	1	FUSION	GALACTOSE	SHAKER	1	3	7	3	E	11	E11	2	1	1	1	6	1	21497	18924	11658	11416	-0.597206665168248	48	5.42165738745008	0.221652208314916	5.52097388134826	0.249324976604514	1.01960327820564	0.0181164683959722	0.0173922467503992	0.950986689274367	0.0126560171600114	0.0126553415000626	1.01921572903312	0.0177578406418339	0.0172215129409849	5.42159533210706	0.221822361470305	1.44239403280943	0.130346477663046	0.127071965426682	0.366304255909872	0.0904100436881212	0.0876328095103595
50	Y1961	V	1	HO	GALACTOSE	SHAKER	1	3	7	3	E	12	E12	2	1	1	1	6	1	14969	13257	8033	7716	-0.550563288759552	49	5.44175167390153	0.222125275299276	5.32140474617375	0.23357513838711	0.978947779784266	0.0168561534356895	0.0163017782808551	0.917034168105688	0.0113775150702876	0.011377024176801	0.978626860171337	0.0166196874064955	0.0161568717208331	5.44170879618736	0.222203935534312	1.18603733041749	0.0893507695394418	0.0868807544403409	0.17061777592611	0.0751994134373361	0.0728456248968856
CTRL	Y1002	CONTROL	1	PLATE.CONTROL	GALACTOSE	SHAKER	1	3	7	3	F	1	F01	2	1	1	1	6	2	16718	14257	8100	7744	-0.691626260476304	50	5.48545025425036	0.241238616452798	5.30644861609719	0.264460016524755	0.970227614983255	0.0184442657882139	0.0177920947721904	0.843986705369577	0.0230137734848404	0.0230097118182715	0.969904482880911	0.0176326488276771	0.0171563527128552	5.48546477109374	0.241190048025035	1.14078924487391	0.0881213333668142	0.0859111572312326	0.131720342738031	0.0771581557757044	0.0749773525650677
26	Y1928	m66	2	FUSION	GALACTOSE	SHAKER	1	3	7	3	F	2	F02	2	1	1	1	6	2	20024	17720	10536	10298	-0.639911416862794	49	5.44387135546425	0.234705101629705	5.33098366445299	0.267839980479967	0.979570934727763	0.0205601973808598	0.0199986453074158	0.854286912472498	0.0230137734848404	0.0230097118182812	0.979012280937878	0.0195881653509756	0.0194648039284803	5.44400591362294	0.234774540446709	1.18810881780494	0.1051048094576	0.105449679856348	0.172362814215277	0.0883900878458653	0.0878480088805578
55	Y1956	m221	1	HO	GALACTOSE	SHAKER	1	3	7	3	F	3	F03	2	1	1	1	6	2	18832	16397	9768	9366	-0.698088457893803	49	5.45747388607048	0.23827515405111	5.31442975189037	0.263949182032196	0.975524030274897	0.0183844569911982	0.0174366228635817	0.857604805232385	0.0216069242847841	0.0216035627627196	0.974783410909244	0.0174254090705788	0.0168663674518873	5.45760108458218	0.238005924276305	1.16571827445119	0.0903149585805458	0.0876460423310596	0.153337441599654	0.0776556572462883	0.0749180856553955
2	Y978	NULL	1	NULL	GALACTOSE	SHAKER	1	3	7	3	F	4	F04	2	1	1	1	6	2	16050	9551	5302	5013	-0.779434894107194	50	5.48351455189951	0.248415589491036	3.228400358703	0.358902739957611	0.588194734419273	0.0628147614516681	0.0702680890611483	0.788058810213334	-0.0364481709499299	-0.0364320437122857	0.589523843179386	0.0627079578858071	0.0698724407416988	5.48483030387988	0.248575934246275	0.53251775616643	0.0160075986082581	0.0178272043510379	-0.630139037041003	0.0300866633234646	0.0326259713368873
56	Y1894	m123	1	HO	GALACTOSE	SHAKER	1	3	7	3	F	5	F05	2	1	1	1	6	2	19910	17132	10486	9344	-0.631726659556156	49	5.45733376445744	0.23355079870043	5.24314226614756	0.267135869278151	0.963070778763786	0.0191297509352769	0.0183495185981102	0.813044610016984	0.0274907446057071	0.0274838224496191	0.962281948311004	0.0181882901395611	0.0174854326704641	5.45728867794345	0.233586403676113	1.10369643855858	0.0854582540514852	0.0827686367954761	0.098664944951728	0.0776245681987291	0.0745123569629756
CTRL	Y1002	CONTROL	1	PLATE.CONTROL	GALACTOSE	SHAKER	1	3	7	3	F	6	F06	2	1	1	1	6	2	15043	12880	7013	6625	-0.708945874055246	50	5.50149470834041	0.246049693369158	5.32310559133762	0.262948268426644	0.970028445554891	0.0180786177066036	0.0172281414076886	0.852565246045783	0.0213511428686882	0.0213478992980708	0.969650763842269	0.0171460649874911	0.0166475485897161	5.50141619533206	0.246260920632455	1.13951869364998	0.0856769350855112	0.0834279550980324	0.130605974702855	0.0752157015408223	0.0727981049100194
69	Y1993	mBarry	1	HO	GALACTOSE	SHAKER	1	3	7	3	F	7	F07	2	1	1	1	6	2	20559	18385	11322	11059	-0.602127220142506	48	5.43354583057662	0.225396250297164	5.29179494269268	0.247846386189376	0.975605291824964	0.0177576919148113	0.0166608155648204	0.863762188343637	0.0205838152412268	0.0205809089041256	0.975190244860953	0.0170774267889901	0.0161655265733487	5.43351243240053	0.225192930875096	1.16784028578206	0.0890818399676946	0.0844610179945014	0.155156133431101	0.076570215021748	0.0720114934960319
64	Y1896	m63	1	HO	GALACTOSE	SHAKER	1	3	7	3	F	8	F08	2	1	1	1	6	2	21903	19545	11676	11347	-0.673217625888449	49	5.45496217986288	0.236868020196105	5.10935577465949	0.26845824826326	0.93782404516588	0.0214455859118035	0.0208198769183054	0.780884381434888	0.0287700736607008	0.0287621397728588	0.937142630452815	0.0202045546397755	0.0199928600943303	5.45502972995864	0.236932466744881	0.99591450764894	0.0783170684080417	0.0777110442804295	-0.00409386077546852	0.0787416901210388	0.0774020448642182
29	Y1964	mBarry	1	FUSION	GALACTOSE	SHAKER	1	3	7	3	F	9	F09	2	1	1	1	6	2	17069	15219	9093	8878	-0.692546526292878	49	5.45153467870276	0.239314544943046	5.5149539662398	0.264327689534387	1.01297104333616	0.0179877196618457	0.0175172468314422	0.932824170756684	0.0147017082900683	0.014700649217227	1.01260946371756	0.0175419266145224	0.0172563061317376	5.4514888957803	0.239366027575283	1.39493421275902	0.122446440197575	0.120858319880006	0.332847254510015	0.0881516723751231	0.0862011814682448
23	Y1923	m63	1	FUSION	GALACTOSE	SHAKER	1	3	7	3	F	10	F10	2	1	1	1	6	2	15878	14259	8128	7994	-0.637350838578811	48	5.43754128764281	0.230898741885833	5.38897725599506	0.255131962453678	0.992995465834926	0.019767962817608	0.0191269358548541	0.876897744948023	0.0213511428686976	0.021347899298076	0.992414037345137	0.0188283746108438	0.0186349651528239	5.43763153081024	0.230707445175409	1.26416234978187	0.111962655272864	0.111695109631739	0.234409728755269	0.088611206658823	0.0876971600655487
CTRL	Y1002	CONTROL	1	PLATE.CONTROL	GALACTOSE	SHAKER	1	3	7	3	F	11	F11	2	1	1	1	6	2	14859	13016	7217	6930	-0.655830819143999	49	5.47603343306072	0.226256361948724	5.30046939043726	0.252116693364972	0.969798587417297	0.0179773904358588	0.0172657099673133	0.850077664587193	0.0218627085268155	0.0218592262273658	0.969335383969645	0.0171540344331952	0.0167166798138384	5.47603388428003	0.226195028202186	1.13794287381969	0.0854148654830572	0.0837139415381016	0.12922213558759	0.0754313609019806	0.0730813425483553
37	Y3169	TATA.129	1	FUSION	GALACTOSE	SHAKER	1	3	7	3	F	12	F12	2	1	1	1	6	2	21605	19459	11249	11054	-0.625472862824442	48	5.43199142870735	0.229512104842053	5.25099299043854	0.256369407894085	0.968242579904813	0.0194872086331157	0.018483606583425	0.833505067606066	0.0248044412564198	0.0247993560708148	0.967529961248094	0.0180373609645654	0.0178219894250811	5.43167764789425	0.229346553391479	1.12899636206896	0.0885703095692604	0.0881857858994848	0.121329062879958	0.0785776809089242	0.0774508194867767
22	Y1983	m154	2	FUSION	GALACTOSE	SHAKER	1	3	7	3	G	1	G01	2	1	1	1	6	3	22178	19793	12311	12088	-0.626304317640455	49	5.42972563409117	0.229835038208767	5.51276975283526	0.254611498041003	1.0167000134987	0.0187440248345148	0.018133336114684	0.936873771131182	0.0147017082900683	0.014700649217227	1.01624937365617	0.0184156276736246	0.0179020306937428	5.42962984778208	0.229873721112216	1.42078001027925	0.132439441092493	0.128582470962545	0.35120602363166	0.093345196864416	0.0902095329110531
13	Y1985	m75	2	FUSION	GALACTOSE	SHAKER	1	3	7	3	G	2	G02	2	1	1	1	6	3	21575	18905	10852	10547	-0.667782229289846	49	5.4454407283504	0.236762978381448	5.18998692767052	0.265486517931671	0.953971494883235	0.0221148691667277	0.0220645391313921	0.841187152132996	0.0207117014722159	0.0207087406364544	0.953217658626968	0.0213821542423999	0.0216717947033636	5.44537150479957	0.236820258449069	1.06237124296625	0.0946583354032997	0.0966909387567	0.0605034313825792	0.088662498153927	0.0895503868505078
CTRL	Y1002	CONTROL	1	PLATE.CONTROL	GALACTOSE	SHAKER	1	3	7	3	G	3	G03	2	1	1	1	6	3	14483	12455	6756	6443	-0.718521865738076	50	5.49751706958875	0.245242877834469	5.3430499804977	0.267787219468661	0.974703471547949	0.0179321813264801	0.0171928515808849	0.84326285096483	0.023909088215519	0.0239045339445495	0.97399850080971	0.0171783724878619	0.0164647112391322	5.49747806862354	0.2451616135005	1.16164327785406	0.0886362292638904	0.0851270315187685	0.149835621500135	0.0766038944807288	0.0729885306115096
39	Y3171	TATA.132	1	FUSION	GALACTOSE	SHAKER	1	3	7	3	G	4	G04	2	1	1	1	6	3	14176	12477	6651	6449	-0.599281059896908	49	5.45276288323777	0.227536651623625	4.65904102799608	0.254716854009766	0.855845380879333	0.0221572635019441	0.0215968409961725	0.633367525862358	0.0408009406939168	0.0407783226112889	0.854841053077535	0.0199856149066297	0.0200636583626468	5.45277281167341	0.227450063899987	0.760449266473423	0.0407950244881203	0.0409703659516023	-0.273845880259631	0.0537869127386445	0.0534909188639486
70	Y2550	TATA.26	1	HO	GALACTOSE	SHAKER	1	3	7	3	G	5	G05	2	1	1	1	6	3	21217	18644	11772	11308	-0.684854011586248	49	5.45283177997566	0.237068360554138	4.3240044991324	0.265239171812208	0.79457521714623	0.0228137670137176	0.0223714047042621	0.479159822447754	0.0578443288598725	0.0577799430103585	0.792896777556958	0.0187984045648819	0.019057970440952	5.45274438091983	0.237458857533963	0.660369783289011	0.0236937449309974	0.0238013353391748	-0.414955323152738	0.0358483913499599	0.0359137550072795
5	Y1968	m184	1	FUSION	GALACTOSE	SHAKER	1	3	7	3	G	6	G06	2	1	1	1	6	3	22887	20401	12705	12440	-0.680421728999498	49	5.43894165276644	0.236238909471614	5.55828306541628	0.263469960349189	1.02366760790378	0.0190986076909482	0.0181786977506311	0.949269149488123	0.0136788484167354	0.0136779953586473	1.02331455338766	0.0186421779635543	0.0179713425630914	5.43891018901749	0.2361159984212	1.47309682807671	0.141865916830921	0.136852585056714	0.387366870601211	0.0963915002250441	0.0924183014633034
38	Y3170	TATA.129	2	FUSION	GALACTOSE	SHAKER	1	3	7	3	G	7	G07	2	1	1	1	6	3	18838	16631	9991	9758	-0.610974066737616	48	5.42704688527798	0.22810638537998	5.24836321264612	0.259039440880062	0.968075792417485	0.0198810467591103	0.0192749010387208	0.835543433970766	0.0244207137414348	0.0244158608738471	0.967247089431471	0.0191787165326087	0.0186773679813893	5.42713610714486	0.228266758765276	1.12760604290844	0.094341913498298	0.092393201510045	0.120096838738051	0.0836351865869896	0.0811009352052746
CTRL	Y1002	CONTROL	1	PLATE.CONTROL	GALACTOSE	SHAKER	1	3	7	3	G	8	G08	2	1	1	1	6	3	14834	12847	7194	6914	-0.669388153632537	50	5.48371849247623	0.235626571209583	5.30792476634663	0.257984598228875	0.970264035687736	0.0182273650530806	0.0175726225346994	0.846868405695413	0.0225021817151307	0.0224983848889757	0.96957513242055	0.0172683330260156	0.0169747095107507	5.48382559186202	0.23586367783093	1.13914044108534	0.08650063602948	0.0852093399284806	0.130273978940873	0.0758775021551175	0.0742669310889645
48	Y1902	m91	1	HO	GALACTOSE	SHAKER	1	3	7	3	G	9	G09	2	1	1	1	6	3	18639	16435	9938	9617	-0.696135521197656	49	5.4621298506096	0.239150040623926	5.24220091529948	0.265996488281771	0.961682544118833	0.0186848773939078	0.0179835504807011	0.81851189769628	0.0262115054636744	0.0262055051263603	0.960935137128473	0.0175149663858568	0.0171705233820248	5.46189440494528	0.238995768331075	1.09736934962716	0.0823455369615721	0.0802954440083103	0.092915815261031	0.0749175225984628	0.0727756154513109
20	Y1972	m153	1	FUSION	GALACTOSE	SHAKER	1	3	7	3	G	10	G10	2	1	1	1	6	3	21154	18903	11798	11432	-0.650379146675518	48	5.42804484622919	0.230153346434566	5.55811910589602	0.255037679595892	1.02555907522	0.0183353961585053	0.0175965712012591	0.954779673741991	0.0130395756636343	0.0130388366970142	1.02522881194935	0.018125613559749	0.0174118723925525	5.42776805761757	0.230116200055041	1.48777646925773	0.139426057399683	0.134490372891166	0.397282702839377	0.0939346849180781	0.0899948499322138
9	Y2002	V	1	FUSION	GALACTOSE	SHAKER	1	3	7	3	G	11	G11	2	1	1	1	6	3	20456	18027	10647	10281	-0.645707692700623	49	5.45233701118349	0.232994761019707	5.28213475912774	0.252936624112719	0.970319127370845	0.0174787708177257	0.0167240305545929	0.860878308555319	0.020072277005447	0.0200695819748343	0.969874334174323	0.0166436504686701	0.0162325039470717	5.45225040507626	0.233059016284524	1.1406381365607	0.0834560230557764	0.0814805424001448	0.131587874707123	0.0730690546769841	0.0710463340811205
75	Y1141	m156	2	ANCESTOR	GALACTOSE	SHAKER	1	3	7	3	G	12	G12	2	1	1	1	6	3	14902	12804	7273	6986	-0.622016069691201	50	5.47252825894568	0.225276318807685	5.31373754513317	0.247672854452553	0.972135496317815	0.0179032086940425	0.0171752681034241	0.865788571862322	0.0194328689452909	0.0194304233132124	0.97176880418805	0.0178468524649777	0.0167500212671268	5.4725388305989	0.225196914870095	1.15020294020228	0.0899992838038327	0.0852930290477872	0.139938396539115	0.0787570588526575	0.073770574670463
EMPTY	Y3028	m75_m75	1	DOUBLE	GALACTOSE	SHAKER	1	3	7	3	H	1	H01	2	1	1	1	6	4	774	NA	NA	NA	NA	NA	NA	NA	NA	NA	NA	NA	NA	NA	NA	NA	NA	NA	NA	NA	NA	NA	NA	NA	NA	NA	NA
35	Y3167	TATA.81	2	FUSION	GALACTOSE	SHAKER	1	3	7	3	H	2	H02	2	1	1	1	6	4	14749	13029	7366	7173	-0.552491150198744	48	5.42200020424096	0.214109523309698	5.01491097622596	0.240350093335615	0.926509274209266	0.019563442465576	0.0187597368293374	0.769824249017422	0.0288980116727565	0.0288899715051753	0.925921267303333	0.0187841618510246	0.0179707690344062	5.42157744921316	0.214420494250544	0.954233855159656	0.0665802037908392	0.0640185005416105	-0.0468465063789852	0.0700810720282331	0.0666534745585349
19	Y1977	m90	2	FUSION	GALACTOSE	SHAKER	1	3	7	3	H	3	H03	2	1	1	1	6	4	19998	17764	10467	10236	-0.518350758226688	48	5.41620099849152	0.218536409044687	5.39035653996824	0.249241568317257	0.99615228297491	0.0194412668465726	0.0190297145910805	0.906136890230208	0.0166196551364642	0.0166181252020838	0.99542246257839	0.0189724770886312	0.0187649130834487	5.41621822591937	0.218409215574908	1.28235827625968	0.116150212386025	0.115569409803022	0.248700786107505	0.0906337159762839	0.0892410012130973
45	Y2000	m184	2	HO	GALACTOSE	SHAKER	1	3	7	3	H	4	H04	2	1	1	1	6	4	17448	15274	8808	8473	-0.562085544954281	48	5.42798081906601	0.21671576317231	5.29802297755469	0.244270549465637	0.977553665221728	0.0187534931698689	0.0176835191604562	0.877625358677092	0.0184098488693315	0.0184077694546167	0.976988251523357	0.0181055391669151	0.0173248049284598	5.42795340594915	0.21704764341095	1.17729980869757	0.0953715756790022	0.0922584104908322	0.163223518609489	0.0813084575430358	0.0777508805740464
CTRL	Y1002	CONTROL	1	PLATE.CONTROL	GALACTOSE	SHAKER	1	3	7	3	H	5	H05	2	1	1	1	6	4	12325	10434	5705	5423	-0.656214985839227	50	5.47995229319331	0.237911908714665	5.30078237723134	0.265622863873291	0.969773202963663	0.0193036322509123	0.0182996511221456	0.849966603236714	0.0218627085268172	0.0218592262273658	0.969127692198603	0.0179583998033592	0.0177372593530099	5.4798594125827	0.237982696771021	1.13690724592841	0.0898751032836294	0.0879926800620449	0.128311633541368	0.0788378477841188	0.0771718801569356
42	Y1895	m131	1	HO	GALACTOSE	SHAKER	1	3	7	3	H	6	H06	2	1	1	1	6	4	19564	17124	9921	9576	-0.591463230668262	49	5.44590685863819	0.230108012287887	5.23190774043822	0.255160903543924	0.962437058120145	0.0188085858803443	0.018182324970999	0.825961196437238	0.0250602636485477	0.0250550195354573	0.961830136583179	0.0178166278676548	0.0174903978067363	5.44583217231639	0.230086364428194	1.10156647236895	0.0842854453112913	0.0824084867092542	0.0967332324991116	0.076114879123786	0.0743745786792905
61	Y1996	m153	1	HO	GALACTOSE	SHAKER	1	3	7	3	H	7	H07	2	1	1	1	6	4	17492	15181	9056	8663	-0.639398761584113	49	5.46464153880681	0.233818656306101	5.33417217272461	0.26708604496834	0.979081103517104	0.0183176323035148	0.0174675169893379	0.837242681690163	0.0259556680561174	0.0259498416617245	0.978494968140017	0.0170980699443018	0.0166802854667915	5.46456318593994	0.234124391153085	1.18532989428609	0.0919738722975643	0.0894206472463676	0.170021127645899	0.0772371147822463	0.075085105076124
15	Y1962	m123	1	FUSION	GALACTOSE	SHAKER	1	3	7	3	H	8	H08	2	1	1	1	6	4	17044	15168	9138	8970	-0.618050833549272	48	5.4353441936595	0.231080857014575	5.50673497164001	0.261629051497517	1.01395634587544	0.0198643227390931	0.0191975146231805	0.924317799735517	0.0164917883663178	0.0164902934697643	1.01328677108578	0.0194185594981167	0.0189131357211108	5.43523097795648	0.231008466590686	1.3996880042122	0.137188398951632	0.133832391715949	0.336249357586112	0.0975768946094154	0.0947355426381137
51	Y1953	m76	1	HO	GALACTOSE	SHAKER	1	3	7	3	H	9	H09	2	1	1	1	6	4	16608	14618	8854	8555	-0.553356679918592	49	5.43374103996603	0.216749708650423	5.28864264067761	0.243472475958277	0.974122849140795	0.0179643119008404	0.0172039547704483	0.86644505547656	0.0198165118418872	0.0198139185101927	0.973500893013658	0.0174085511848229	0.0167780344821856	5.43387672796965	0.216916071058057	1.15907278582126	0.0899289368221073	0.087136703712779	0.147620362921774	0.0778050213163841	0.0745150505315105
CTRL	Y1002	CONTROL	1	PLATE.CONTROL	GALACTOSE	SHAKER	1	3	7	3	H	10	H10	2	1	1	1	6	4	14169	12366	6823	6540	-0.684203002092479	50	5.48685040036054	0.240184595309203	5.30896757163684	0.260536347149801	0.970630977855942	0.0182258413439127	0.0175449858347409	0.849270101262559	0.0221184956282767	0.0221148896920131	0.970292294432825	0.0173546843821466	0.01696099595833	5.48680681930186	0.240385242094365	1.14273617215778	0.0872505691448398	0.0848932553938691	0.133425536307075	0.0763710876159378	0.0741232523755565
32	Y3164	TATA.26	2	FUSION	GALACTOSE	SHAKER	1	3	7	3	H	11	H11	2	1	1	1	6	4	11260	9921	5638	5436	-0.710955368747941	49	5.46908086242669	0.242944171080947	4.69797432458088	0.271282680764231	0.862104693839312	0.0204700023166102	0.0194993810754909	0.622152030995895	0.0438744039225903	0.0438462841870539	0.861483176725244	0.0174429830404894	0.0173194713152155	5.46887761514545	0.242835143741103	0.774346484100303	0.0373744092930832	0.0370622406280123	-0.255735851692358	0.0483093017768922	0.0476856427201549
17	Y1975	m89	2	FUSION	GALACTOSE	SHAKER	1	3	7	3	H	12	H12	2	1	1	1	6	4	19643	17432	10581	10325	-0.696149877247454	49	5.44538933780606	0.239795588136263	5.45729285440615	0.266147575954443	1.00441953093334	0.0187481555787361	0.0183658671803206	0.906259709965724	0.0180262263868098	0.0180242742576579	1.00364716143241	0.0181044957585777	0.0179908152223238	5.44527767672269	0.239815121303495	1.33434526633868	0.118263931576025	0.117519247540611	0.28844073434906	0.0884723661160313	0.0875562806448058
CTRL	Y1002	CONTROL	1	PLATE.CONTROL	GALACTOSE	SHAKER	1	4	8	4	A	1	A01	1	1	1	1	7	1	15003	12729	6940	6594	-0.731830727346623	50	5.51779081763641	0.242168900709441	5.30656440326348	0.259579302942813	0.964710199395109	0.0179785301690359	0.0172306541768201	0.851133012665151	0.0205838152412255	0.0205809089041364	0.964110332459796	0.0170981045435866	0.016712064534389	5.51778782355096	0.242166413113482	1.11239321158357	0.0812793640110013	0.0801986124013085	0.106513740849246	0.0733302887308857	0.0716770262296641
58	Y1893	m89	2	HO	GALACTOSE	SHAKER	1	4	8	4	A	2	A02	1	1	1	1	7	1	19033	16094	9578	9139	-0.560727716423025	48	5.43393296364147	0.221598987305782	5.15061830304102	0.243343894417171	0.949402837179361	0.018767671728983	0.0179796669021934	0.8264325074125	0.0226300785434156	0.0226262166213035	0.948867733010763	0.0179320741899471	0.0174317815255117	5.43400340140371	0.221707534466426	1.04355580113314	0.0765722838772806	0.0742318094420633	0.0426339210772498	0.0733800533449057	0.0707093878730655
3	Y1980	m131	1	FUSION	GALACTOSE	SHAKER	1	4	8	4	A	3	A03	1	1	1	1	7	1	15279	13402	7655	7455	-0.660309465219804	49	5.44362904902835	0.237313130027352	5.47393927659918	0.25845436578522	1.00754766457416	0.0184787181596984	0.0181410391092838	0.919164596099896	0.0162360564392314	0.0162346300051139	1.00711521272287	0.0179350355571634	0.017835819466282	5.44359541928942	0.237063351101026	1.3572884669858	0.120899516897715	0.119061347647941	0.305488935259085	0.0887502854109827	0.0875016885392729
77	Y1004	mBarry	2	ANCESTOR	GALACTOSE	SHAKER	1	4	8	4	A	4	A04	1	1	1	1	7	1	12557	10643	5750	5458	-0.637245226353576	50	5.48882910081114	0.234242541905552	5.31825011702653	0.257981349582017	0.971038856518501	0.0180008588935583	0.017397971147022	0.846826222855759	0.0226300785434156	0.0226262166213035	0.970793917295453	0.0172379912738732	0.0168064246506712	5.48884979410848	0.234438203288252	1.14526323376964	0.0872609220609609	0.0851033612991319	0.135634508889212	0.0763047112370226	0.0738210151678408
63	Y1999	m154	2	HO	GALACTOSE	SHAKER	1	4	8	4	A	5	A05	1	1	1	1	7	1	19468	16806	10128	9682	-0.683443720937469	49	5.45942038414126	0.238803329789663	5.27370368154855	0.266288757437509	0.967867004837238	0.0178461297944525	0.0171318402330988	0.83105249064241	0.0250602636485463	0.0250550195354617	0.967152805297579	0.0166800875186361	0.0163405581464986	5.45926810903966	0.238804845372341	1.12714331641549	0.081671413961801	0.0801484054070883	0.119686393244637	0.0722186732428487	0.0707896420505365
CTRL	Y1002	CONTROL	1	PLATE.CONTROL	GALACTOSE	SHAKER	1	4	8	4	A	6	A06	1	1	1	1	7	1	13760	11695	6651	6374	-0.695618033947656	50	5.50215184228258	0.243053687738084	5.32300238612163	0.264126469336329	0.971400197715081	0.0178892273856487	0.0170463154306398	0.851108255716976	0.0218627085268155	0.0218592262273607	0.970456203066753	0.0171001719397877	0.0164228688472788	5.50199715691286	0.243098184929886	1.14356081785941	0.0866620100544055	0.0827123735250537	0.134146917076875	0.0757622001089972	0.0719883944231283
40	Y3172	TATA.132	2	FUSION	GALACTOSE	SHAKER	1	4	8	4	A	7	A07	1	1	1	1	7	1	6538	5470	2839	2668	-0.586628298692952	48	5.42409642084101	0.217366820598715	4.60697220431444	0.237230812522781	0.850510499048323	0.0201467338891298	0.0201530567688096	0.611836791508399	0.0440024824453465	0.0439741159193823	0.849733460908974	0.0180655432970813	0.0182183725145027	5.42375480735125	0.217247165077226	0.750243043361853	0.0355190111925501	0.0355137019216258	-0.287358067181104	0.0473976021686719	0.0471573749161184
72	Y2651	TATA.129	1	HO	GALACTOSE	SHAKER	1	4	8	4	A	8	A08	1	1	1	1	7	1	15964	13735	8167	7835	-0.586174777112848	49	5.44979918034226	0.227755534794705	4.92636817420967	0.253044560628141	0.90538327345126	0.018835952426569	0.0186469927041404	0.723488228078813	0.0333764675271987	0.0333640821365116	0.904653180681321	0.0178082292566065	0.0174575142053035	5.44969069828777	0.22758796756447	0.884601941424053	0.0533209606808829	0.0528271066086682	-0.122617518858874	0.060397538202927	0.0592603809383832
7	Y1970	m160	1	FUSION	GALACTOSE	SHAKER	1	4	8	4	A	9	A09	1	1	1	1	7	1	19803	16596	10085	9692	-0.68915444351258	49	5.44592785767117	0.237807086216353	5.50704857490228	0.26761653697118	1.01308572616575	0.0187591792435645	0.0181200439803645	0.908648567509232	0.0191771101979259	0.0191747598485678	1.012390215158	0.0177877260118291	0.0176892478906397	5.44578343569779	0.237608229425426	1.39340076693387	0.124076849354598	0.123886387333725	0.331747354001464	0.0891335718222765	0.0883335488174663
53	Y1898	m75	1	HO	GALACTOSE	SHAKER	1	4	8	4	A	10	A10	1	1	1	1	7	1	18153	15831	9370	8914	-0.686181492843543	49	5.46273781064832	0.235007154816096	4.77160585127515	0.272238499038989	0.875781972913379	0.0269609192805845	0.0272189617232162	0.683667238593245	0.0351682143605083	0.0351537263890453	0.874887095431354	0.0259588623863332	0.0262804155360146	5.46254471790577	0.235043111595158	0.804688378554059	0.0617916870969232	0.0625329291361584	-0.217300183939167	0.0767447270980815	0.0768499572777556
CTRL	Y1002	CONTROL	1	PLATE.CONTROL	GALACTOSE	SHAKER	1	4	8	4	A	11	A11	1	1	1	1	7	1	13307	11379	5901	5610	-0.718834768732665	50	5.49593613572119	0.242991907315708	5.32372636384977	0.262464797345528	0.971481863852568	0.0171037994770042	0.0169094079380765	0.867491310895536	0.0189213539584528	0.0189190963839122	0.970689165641694	0.0166607223890421	0.0164482937288717	5.49590861230972	0.243318519087214	1.14473470086874	0.0838887626939934	0.0831111509306269	0.135172906818252	0.0732141533300576	0.0721879318625661
8	Y1988	m91	1	FUSION	GALACTOSE	SHAKER	1	4	8	4	A	12	A12	1	1	1	1	7	1	17123	14854	8913	8678	-0.52075889530953	48	5.4252398633935	0.218569298883465	5.46200245988896	0.246247521085339	1.00834228924548	0.0188556400361992	0.0184071458002448	0.924419941379775	0.0154688732625387	0.0154676396111706	1.0079041225085	0.0183194305641414	0.018164062471655	5.42515361036073	0.218528448712789	1.36259501314503	0.12373773243294	0.122323872630457	0.309390979427209	0.0908302135816716	0.089403713332276
66	Y1897	m66	1	HO	GALACTOSE	SHAKER	1	4	8	4	B	1	B01	1	1	1	1	7	2	19398	17012	10137	9697	-0.588114920640505	48	5.42138178766251	0.219767072675031	4.94187898634255	0.264176603915621	0.913415616799525	0.024764590477368	0.0245188088181684	0.727612320734731	0.0342723134695343	0.0342589042627783	0.912287101263749	0.0233072680025674	0.0236164510227054	5.42116143204363	0.219897385545787	0.908274191185368	0.0746730120046199	0.0753920627225814	-0.0962089732943035	0.0823434806354914	0.0822281801363742
43	Y1949	m142	1	HO	GALACTOSE	SHAKER	1	4	8	4	B	2	B02	1	1	1	1	7	2	21234	18717	11210	10843	-0.644672032495762	49	5.44381196417233	0.227571412979041	5.26176707150492	0.259591098729234	0.967842502910303	0.0184351437144341	0.0174109174780232	0.820973690919211	0.0269790383939945	0.0269724955203234	0.96692395257865	0.0167633644534011	0.0165640310104211	5.44361182072577	0.22753472084722	1.12602157670925	0.081641522077677	0.0814229817112958	0.118690691797895	0.0728261319044279	0.0718139390478975
CTRL	Y1002	CONTROL	1	PLATE.CONTROL	GALACTOSE	SHAKER	1	4	8	4	B	3	B03	1	1	1	1	7	2	14599	12667	6415	6186	-0.767718376199715	50	5.51054433724274	0.2490510492545	5.32862828301441	0.270797965609795	0.970121814608046	0.0181495147725328	0.017343892910401	0.835550388788757	0.0244207137414348	0.0244158608738471	0.969641000738284	0.0167141613588735	0.0165681075060849	5.51015137652365	0.248870503400474	1.13946985322974	0.0833363387274412	0.0830544399859075	0.130563113213393	0.0731417366925231	0.072457806034871
21	Y1982	m154	1	FUSION	GALACTOSE	SHAKER	1	4	8	4	B	4	B04	1	1	1	1	7	2	22097	19578	11464	11232	-0.589049227148124	48	5.42451085830165	0.228155948722398	5.49631234486439	0.24947630804027	1.01463972580917	0.018012118475726	0.0174804771798116	0.943906406034136	0.013039575663635	0.0130388366970227	1.01393979318551	0.017592575416219	0.0172881927330321	5.42438081780246	0.228292786730168	1.40429524862208	0.123966849344425	0.122794995534601	0.339535574438223	0.0886961583203026	0.0867902619147981
73	Y2653	TATA.132	1	HO	GALACTOSE	SHAKER	1	4	8	4	B	5	B05	1	1	1	1	7	2	16714	14522	8579	8152	-0.639514904415326	48	5.42879060170762	0.220212080472461	4.16018330330681	0.260294136877875	0.76779566736994	0.0279314295455885	0.0288726467897598	0.469086929018915	0.0550230724053099	0.0549676448992304	0.765945268099224	0.0256403382187385	0.0268774427434573	5.42812705385636	0.220033415742357	0.629852952797186	0.0262203909903623	0.0267275883710639	-0.462268895179969	0.0416219902876813	0.0422678805972197
76	Y1002	mBarry	1	ANCESTOR	GALACTOSE	SHAKER	1	4	8	4	B	6	B06	1	1	1	1	7	2	14242	12049	6779	6336	-0.605117398025191	49	5.46523632670564	0.230880985272786	5.29385402169277	0.247181449080556	0.969568921715783	0.017267313988343	0.0164702052744119	0.867557005478981	0.0186656001934126	0.0186634329192703	0.968975618143258	0.0166343002258046	0.0160523289499056	5.46531288560954	0.231134366117317	1.13615001464856	0.0827324400782568	0.0801544376351264	0.127645366725285	0.0729723512324927	0.0701037404533659
14	Y1978	m221	1	FUSION	GALACTOSE	SHAKER	1	4	8	4	B	7	B07	1	1	1	1	7	2	15673	13856	8173	7951	-0.557480233091781	48	5.41364169922218	0.221070788213541	5.50676066325327	0.243823121702472	1.01840003440356	0.0184320133450984	0.0182899103541075	0.95334559485291	0.0120167612053087	0.0120161828384374	1.01785523338201	0.0179810965255281	0.0181432762997468	5.41359984015931	0.220992293353194	1.43241866781425	0.130869569474053	0.132603592736828	0.359364391599978	0.091740873403715	0.0919478311510354
CTRL	Y1002	CONTROL	1	PLATE.CONTROL	GALACTOSE	SHAKER	1	4	8	4	B	8	B08	1	1	1	1	7	2	14526	12114	6520	6140	-0.750549102445944	50	5.50977558979895	0.246277988998708	5.33737738640239	0.273309849354667	0.971161891780419	0.0179339629294736	0.0173680461765449	0.842247054065731	0.0233974751990567	0.0233932070152516	0.970448997071415	0.0171435404070524	0.0166571943588411	5.50956352667387	0.245911580569564	1.14352453794136	0.0859002530460071	0.0842272119762009	0.134115192867496	0.0754772714015606	0.0731136316716352
47	Y1954	m160	1	HO	GALACTOSE	SHAKER	1	4	8	4	B	9	B09	1	1	1	1	7	2	15998	13986	8127	7827	-0.718952857634035	49	5.46191251488158	0.24520384156929	5.23771963199625	0.269411611048541	0.9607170829195	0.0181057943954716	0.0174309624869558	0.814058647010546	0.0268511140574601	0.0268446637879895	0.959751857106965	0.0165497675966417	0.016514507591221	5.46202499762768	0.245357978789835	1.09186522867947	0.0765018551930112	0.0765012654901079	0.0878874527460244	0.0699152716470895	0.0697162764095434
2	Y978	NULL	1	NULL	GALACTOSE	SHAKER	1	4	8	4	B	10	B10	1	1	1	1	7	2	23169	14384	8560	8155	-0.780572393577441	50	5.50721744836027	0.264211579079348	3.2559957267224	0.363534283990729	0.591223994804734	0.0619775066993033	0.0696848850629185	0.695428005471327	-0.018921353958453	-0.0189190963839181	0.591802786303413	0.0619305794744375	0.0695686354679846	5.5084656458732	0.264237351619204	0.533106377630715	0.0162008085728299	0.0175872087963266	-0.62903429193345	0.030335033870626	0.0322794291223904
30	Y1965	mBarry	2	FUSION	GALACTOSE	SHAKER	1	4	8	4	B	11	B11	1	1	1	1	7	2	23672	21081	13190	12948	-0.604644784842205	48	5.4266844566397	0.228898484046758	5.53072975184731	0.259994230805667	1.0196263251616	0.0189380312264225	0.018281764436748	0.93984479329777	0.0147017082900807	0.0147006492172421	1.01916729183945	0.0182573733049796	0.0180521554913157	5.42668272011262	0.228700263679001	1.44203705884588	0.13512547341686	0.133546375756542	0.366056738139701	0.0934780645465274	0.0918947545876426
44	Y1952	m184	1	HO	GALACTOSE	SHAKER	1	4	8	4	B	12	B12	1	1	1	1	7	2	24044	19579	12043	11497	-0.693261853982031	49	5.44696255483985	0.24765954924437	4.40808725681319	0.305305902120345	0.809115022921092	0.0362528742588257	0.0356716099370114	0.547804335704767	0.0479736522117525	0.0479368996214268	0.808293451306299	0.0334051461538899	0.034196024818809	5.44678911341411	0.24812275323754	0.680917006613575	0.0471159131190195	0.0487958463154793	-0.384314850136638	0.0694926887362711	0.0703392444366697
10	Y1986	m76	1	FUSION	GALACTOSE	SHAKER	1	4	8	4	C	1	C01	1	1	1	1	7	3	15136	13041	7283	7021	-0.712439881960398	49	5.45535504671692	0.236845023695584	4.85173519908284	0.282323031925593	0.891190585291217	0.0306602011092039	0.0313512570093045	0.707713804088938	0.033632417987661	0.033619745601159	0.889890594125939	0.0294372874979088	0.0305936789789156	5.45524779443371	0.237023936934294	0.842645400951327	0.0787353372868676	0.0805257231023108	-0.171209048914761	0.0935470224843213	0.0946762448552261
28	Y1967	m156	2	FUSION	GALACTOSE	SHAKER	1	4	8	4	C	2	C02	1	1	1	1	7	3	21036	18773	11276	11046	-0.617621959998429	49	5.44293263963391	0.231041624391273	5.54482305826656	0.258920476865878	1.0198251207691	0.0182200128978713	0.0175834825815556	0.94328433010641	0.0140624174007483	0.0140614905556243	1.01942158089292	0.0176904754731662	0.0173558430781636	5.44291990694235	0.231152181747744	1.44391263576919	0.130691946164894	0.128492530123087	0.367356537080769	0.090716884213922	0.0884062887059794
71	Y2605	TATA.81	1	HO	GALACTOSE	SHAKER	1	4	8	4	C	3	C03	1	1	1	1	7	3	17321	14745	8487	8039	-0.65499463229358	49	5.46999569903663	0.235398198529704	4.67526494781656	0.269539742018464	0.856843134154448	0.0208855918923008	0.0203211043015212	0.593025749057254	0.048229907227104	0.0481925630860727	0.85590176571448	0.017918816272964	0.0177629918732597	5.4699798789209	0.235286295479145	0.762620433928004	0.036755976330323	0.0364944251370741	-0.27099483683766	0.0483348941764231	0.0476158418636408
49	Y1903	m91	2	HO	GALACTOSE	SHAKER	1	4	8	4	C	4	C04	1	1	1	1	7	3	17811	15718	9135	8764	-0.677485340517065	49	5.46704100051052	0.237423740203172	5.22125901175909	0.267054959732609	0.95697732644097	0.0182794376889312	0.01761701201031	0.807383685573042	0.0273628167145552	0.0273559907172869	0.956401069495192	0.0169683283204508	0.0167213036352872	5.46697721373249	0.237483609411782	1.07655227572766	0.0760868436568175	0.0755992198163456	0.0737635974677843	0.0709634354260447	0.0697879976099536
CTRL	Y1002	CONTROL	1	PLATE.CONTROL	GALACTOSE	SHAKER	1	4	8	4	C	5	C05	1	1	1	1	7	3	9823	8244	4349	4127	-0.7714670173379	50	5.50064120675824	0.24689349925964	5.32704203929432	0.272991667533639	0.97234815305099	0.0187161336016477	0.0180778849438782	0.79931461469016	0.0314569759882241	0.0314466061516497	0.971244435389629	0.0169856101138647	0.0168430033450543	5.50024302669789	0.247030274357064	1.14754130790443	0.0867466356771371	0.0849698189876251	0.137621660478441	0.0751292417123917	0.0738488706759004
11	Y1987	m76	2	FUSION	GALACTOSE	SHAKER	1	4	8	4	C	6	C06	1	1	1	1	7	3	12590	10633	5941	5764	-0.7218669604755	49	5.47773169360225	0.248003843563459	4.87614275106661	0.287179367239475	0.892084200031508	0.0291630349505646	0.0294455455804478	0.731686184140974	0.0292818313970857	0.029273466702153	0.891576568415284	0.0279341254788153	0.0288158987501269	5.47703491317685	0.248321763049411	0.847195751933537	0.076008782489253	0.0781965867488755	-0.165823499044491	0.0898697993410162	0.0909818624313462
57	Y1892	m89	1	HO	GALACTOSE	SHAKER	1	4	8	4	C	7	C07	1	1	1	1	7	3	19569	16212	9906	9136	-0.710980046786328	49	5.46677422867516	0.241920925724112	5.19523802374583	0.270305614940007	0.952460894443726	0.0192303557802886	0.0180939623349526	0.800776479740406	0.0277466030895664	0.0277394859142631	0.951871429902274	0.0175307553018174	0.017163639965372	5.46671251100657	0.242039465575029	1.05647964557323	0.0760424200676116	0.0747684778123385	0.054942291963709	0.0722396635389402	0.0703877331134493
24	Y1924	m63	2	FUSION	GALACTOSE	SHAKER	1	4	8	4	C	8	C08	1	1	1	1	7	3	22565	19457	11494	11077	-0.601819754659312	49	5.43866731901556	0.23114776744376	5.37816706388264	0.263217647620669	0.99030952339527	0.0196651280377032	0.0192151939989039	0.879056527146985	0.0204559296832339	0.0204530771717992	0.989517813569342	0.0188145936350118	0.0187767084385698	5.43888129893531	0.231137456095003	1.24704487510888	0.10986055599911	0.110408960864369	0.220776652504994	0.0883353925562625	0.0876757622028981
68	Y1992	m156	2	HO	GALACTOSE	SHAKER	1	4	8	4	C	9	C09	1	1	1	1	7	3	15851	12162	7245	6789	-0.618916187205102	49	5.44877586327519	0.234424107233078	5.2833803897535	0.258139052011135	0.971883402633795	0.0179137216089576	0.0171306483638907	0.847880291699527	0.0227579761116713	0.0227540483536288	0.971338241144198	0.0168932162248623	0.0165055896090197	5.4485693967383	0.234243896761762	1.14801665327019	0.0858819023680845	0.0835583671728715	0.138035804125078	0.0744958128935543	0.0724982469706079
CTRL	Y1002	CONTROL	1	PLATE.CONTROL	GALACTOSE	SHAKER	1	4	8	4	C	10	C10	1	1	1	1	7	3	13238	11363	6229	5948	-0.698455779780012	50	5.49081285377214	0.243704784338272	5.31727543440393	0.266200400868469	0.971510300674096	0.0183387473807464	0.0177573926814718	0.814944162297986	0.0285142004555027	0.0285064763081982	0.97060427153449	0.0169558281088841	0.0167486174338193	5.49053194091213	0.243907033591658	1.14430667520222	0.0853283029690161	0.0843240501989917	0.13479892955948	0.0747082585477029	0.0733798317018253
EMPTY	Y2814	m76.m90.TATA.26	1	SINGLE	GALACTOSE	SHAKER	1	4	8	4	C	11	C11	1	1	1	1	7	3	1950	773	473	446	2.24422616453945	40	5.09664066664159	0.0823170456966838	3.87656421398385	0.127009521801102	0.757302183156564	0.0235968544824416	0.0257366961971916	0.696708674804378	0.0118889112094524	0.0118883511061036	0.757373277965839	0.0234583450358711	0.0257237193192493	5.09673602461811	0.0829347814948765	0.62141974304045	0.0221932372346738	0.0245031856735269	-0.475748515112057	0.0356476675155868	0.0390857754080656
25	Y1927	m66	1	FUSION	GALACTOSE	SHAKER	1	4	8	4	C	12	C12	1	1	1	1	7	3	22004	18521	10470	10434	-0.0708804983843354	46	5.35964863839856	0.141075759845721	4.93372510996001	0.851394243243004	0.937737000033067	0.107418767935539	0.127675386106329	-2.71024784952778	0.680638805951812	0.597613348613782	0.86063095924372	0.141441125262132	0.120588996662147	5.30922613778322	0.142578747507841	0.772522779396926	0.252429784154811	0.439103531419338	-0.258093783914969	0.349046696059207	0.385772010015368
59	Y1900	m90	1	HO	GALACTOSE	SHAKER	1	4	8	4	D	1	D01	1	1	1	1	7	4	22242	19431	11674	11098	-0.584809615925692	49	5.44172340613553	0.229180801832974	5.14522127392072	0.257671280258276	0.947116175648105	0.0193167391136885	0.0185720937662741	0.803088197788113	0.0264673463001815	0.0264611685910275	0.946267456550161	0.0181179668753677	0.0178059502632752	5.44176973663326	0.229178541673584	1.03261027669372	0.0755990996672172	0.0743095339621675	0.0320898456640373	0.0732800470467956	0.0715120044858117
CTRL	Y1002	CONTROL	1	PLATE.CONTROL	GALACTOSE	SHAKER	1	4	8	4	D	2	D02	1	1	1	1	7	4	12880	10852	5684	5313	-0.761359544486579	50	5.5162801426409	0.255926390399182	5.35225971915714	0.285947859100523	0.973645197382317	0.0183208826775858	0.0175164351104065	0.838933699101361	0.0244207137414278	0.024415860873838	0.97293723391718	0.0169702458201022	0.0167216161142488	5.51598701007998	0.255970395278303	1.15617314934068	0.0862810394621363	0.0856436135927394	0.145115542200484	0.0749807179094606	0.0738081894326636
31	Y3163	TATA.26	1	FUSION	GALACTOSE	SHAKER	1	4	8	4	D	3	D03	1	1	1	1	7	4	16552	13574	7447	7098	-0.609104324353548	49	5.44776019339563	0.227373331784704	4.66542618593797	0.25329348322484	0.85870075343136	0.0197367984103573	0.0191069621445094	0.630846330657677	0.0418253400819503	0.0418009764698813	0.857441969769505	0.0176439154330073	0.0171937185716826	5.44713560393887	0.227432957932703	0.765805304716355	0.0366426556009053	0.0359337358094859	-0.266827312941605	0.0478890953062041	0.0466309827334797
74	Y3016	m156	1	ANCESTOR	GALACTOSE	SHAKER	1	4	8	4	D	4	D04	1	1	1	1	7	4	20788	17477	10248	9677	-0.644405312507416	49	5.44962339693793	0.231951787710346	5.28924102091289	0.25950077918853	0.972134823352943	0.0185741428863677	0.0175719261513578	0.825109224494144	0.0269790383939945	0.0269724955203193	0.971339547703243	0.0170935000960416	0.0167139508292522	5.44934500402757	0.231909736855829	1.14802327650761	0.0868856167350434	0.0849003473992204	0.13804157339532	0.0757073177929085	0.0735221701463963
12	Y1984	m75	1	FUSION	GALACTOSE	SHAKER	1	4	8	4	D	5	D05	1	1	1	1	7	4	16240	13141	7113	6839	-0.68336456704902	49	5.45993049857498	0.239327891570805	5.20198125344826	0.264579050067302	0.955488342519668	0.0214054580574769	0.0211893593862373	0.838912586391486	0.0213511428686882	0.0213478992980708	0.955017429429124	0.0208172143719242	0.0207346676487517	5.46008689422791	0.239286149746616	1.07034522383765	0.0926872149571535	0.0926684538796727	0.0679812355376231	0.0866480331290443	0.0858430781721446
65	Y1958	m63	2	HO	GALACTOSE	SHAKER	1	4	8	4	D	6	D06	1	1	1	1	7	4	11692	9798	5676	5429	-0.713106700048195	50	5.48217300471366	0.239629572955125	5.13175656462994	0.271020866024764	0.937557419746705	0.0210244839189809	0.02076043222743	0.771418011726049	0.0303053931128783	0.03029612056074	0.936710000178111	0.0193723640934662	0.0197950356600272	5.48182264095958	0.239470193727899	0.994238843658936	0.074649933276028	0.0770617770643496	-0.00577781581830666	0.0750848169634894	0.0767052587726886
CTRL	Y1002	CONTROL	1	PLATE.CONTROL	GALACTOSE	SHAKER	1	4	8	4	D	7	D07	1	1	1	1	7	4	11881	9966	5290	5014	-0.656440502323508	50	5.50926503972249	0.244470093187526	5.3297882605457	0.265136873500097	0.970512057707368	0.0183996839649248	0.017749234205641	0.85006460194694	0.0218627085268155	0.0218592262273556	0.970310092460899	0.017188843253481	0.0171639648287138	5.50919028297279	0.24400877376132	1.14282566238561	0.0870063638586806	0.086251125814568	0.133503846832228	0.0757863924536992	0.0751124402380334
1	Y1002	CONTROL	1	HO	GALACTOSE	SHAKER	1	4	8	4	D	8	D08	1	1	1	1	7	4	17782	15036	8700	8353	-0.632838607474649	49	5.45163908802131	0.235936714566041	5.28210981003762	0.258587564609634	0.970143283293169	0.0175962042142942	0.0169643946616733	0.849561227957828	0.0221184956282767	0.0221148896920131	0.969619415711129	0.0168265124773694	0.0163628003712695	5.45203423755138	0.236111997703606	1.13936188626795	0.0840570497929872	0.0818917423145945	0.130468356800746	0.073909733503512	0.0715204824504263
34	Y3166	TATA.81	1	FUSION	GALACTOSE	SHAKER	1	4	8	4	D	9	D09	1	1	1	1	7	4	20093	16865	10224	9082	-0.643619445123209	48	5.42752911362898	0.225625108524922	5.0166657028071	0.255595370799238	0.925615900601402	0.020223304589306	0.0192995519917811	0.742380374576314	0.0337603948664169	0.0337475773334754	0.924442715566078	0.0183138077341153	0.0181228016926096	5.42739280007567	0.225824415300348	0.949009618673167	0.0646237421001724	0.0641104228461191	-0.0523363451422794	0.0678720562537601	0.0669412006766029
62	Y1998	m154	1	HO	GALACTOSE	SHAKER	1	4	8	4	D	10	D10	1	1	1	1	7	4	19649	17301	10375	10030	-0.655047407674855	49	5.45354153830877	0.235188435767397	5.26004036560667	0.254801926205467	0.966011461128479	0.017577470863372	0.016817352337317	0.842597387776772	0.0226300785434156	0.0226262166213035	0.965697016015854	0.0166088771688912	0.016195143340444	5.45355961477252	0.235050764457839	1.12004176310493	0.0806315889434469	0.0784372041051791	0.113365973078738	0.0719541676119448	0.0697794087096903
54	Y1899	m75	2	HO	GALACTOSE	SHAKER	1	4	8	4	D	11	D11	1	1	1	1	7	4	21296	16918	10769	10160	-0.736959036283644	49	5.473197824396	0.249857469516631	4.86272752815453	0.291279275342097	0.890127433589195	0.0258133689179307	0.0262251132300733	0.675925774431393	0.039136473051098	0.0391165100910837	0.88924333842418	0.0240198607124549	0.0248949062245083	5.47296504859763	0.249571576009774	0.840914368961583	0.063538376264877	0.0665664876426687	-0.173265444690829	0.075650745418355	0.0781696322133458
CTRL	Y1002	CONTROL	1	PLATE.CONTROL	GALACTOSE	SHAKER	1	4	8	4	D	12	D12	1	1	1	1	7	4	11590	9803	5094	4856	-0.725097449994609	50	5.49933234825833	0.250489966850374	5.32124204535163	0.274822930119255	0.971575666916778	0.0183660993518729	0.0174444375762735	0.848532034223	0.022374285622644	0.0223705531566628	0.971221897316699	0.0172689926406755	0.0167805546548597	5.49908277346449	0.250576697776064	1.14742715529463	0.0871072147010578	0.0851250211584929	0.137522178013033	0.076141198280409	0.0737711647911529
46	Y2001	m184	3	HO	GALACTOSE	SHAKER	1	4	8	4	E	1	E01	2	1	1	1	8	1	18120	15915	9595	9300	-0.686053353711449	50	5.4923607961736	0.236947897311824	5.33412991275225	0.270260672501657	0.972651874308269	0.0180108204454452	0.0174138832962338	0.825175868125489	0.0268511140574601	0.0268446637879895	0.972249020222082	0.0170383616115865	0.0165393935631826	5.49239182396937	0.236590151753288	1.15265005135141	0.08717994934835	0.0842260766847708	0.142063683813748	0.0756482446644553	0.0728400749544315
4	Y1989	m142	1	FUSION	GALACTOSE	SHAKER	1	4	8	4	E	2	E02	2	1	1	1	8	1	23014	19457	12037	11674	-0.589163522931461	48	5.41791572463925	0.221141231156865	5.49250685936686	0.248529720708373	1.01422940600693	0.0182706273617747	0.0181600799163547	0.94288938350519	0.0131674293450711	0.0131666684293383	1.01387606734267	0.0179330165994839	0.0179791503331314	5.41782733794418	0.221128747665045	1.40384460932199	0.126399346213576	0.127330209530427	0.339214622209956	0.0904535030472641	0.0901197080990442
52	Y1960	m76	2	HO	GALACTOSE	SHAKER	1	4	8	4	E	3	E03	2	1	1	1	8	1	21393	16923	11061	10575	-0.64826432905182	49	5.44342415514163	0.239349206440363	4.39346990699512	0.313164401599857	0.807268162570112	0.0375302201713285	0.0382360326631736	0.484018148320893	0.0593835800842179	0.0593139237982455	0.80489646342009	0.0355266405904484	0.0361951164244251	5.44327960826845	0.23900027072173	0.676168606790525	0.0491568498906625	0.0500174238932803	-0.391312815709575	0.0727588989907897	0.0726160640161394
CTRL	Y1002	CONTROL	1	PLATE.CONTROL	GALACTOSE	SHAKER	1	4	8	4	E	4	E04	2	1	1	1	8	1	12574	9566	5377	4701	-0.747611326271763	50	5.49069011983344	0.245387513349339	5.32183653335401	0.269942769832564	0.970700920842016	0.0171207785709743	0.0167653632558144	0.856979386203578	0.0207117014722163	0.0207087406364544	0.970111553425212	0.0159881584361645	0.0161843219836252	5.49050657747978	0.24539459631648	1.14182806317651	0.0807587757845718	0.0812167468180019	0.1326305422601	0.0703907864621548	0.0708250405070112
67	Y1991	m156	1	HO	GALACTOSE	SHAKER	1	4	8	4	E	5	E05	2	1	1	1	8	1	12761	8822	5286	4806	-0.677003870546933	50	5.49286999579818	0.244584123820984	5.4587126155557	0.356275421880444	0.984148750683562	0.0292942178659727	0.0420210117531811	0.827523954547319	0.0285142004555094	0.028506476308206	0.983239870978122	0.0282608812443611	0.0416182483514357	5.49285161788124	0.244738659484186	1.21124507392592	0.150150778950996	0.306500481809672	0.191648815074776	0.127392623696896	0.208872978028688
60	Y1901	m90	2	HO	GALACTOSE	SHAKER	1	4	8	4	E	6	E06	2	1	1	1	8	1	12104	10404	6151	5893	-0.667563181269511	49	5.46042722740208	0.232134633725657	5.15441179930753	0.254311208405117	0.945187347106297	0.0191569807640092	0.0184483880653742	0.820220695278148	0.0228858744240796	0.0228818800859461	0.944448592237512	0.0182729575442715	0.0178793446801379	5.46024192730588	0.232265469947966	1.02508522612069	0.0747490689507443	0.0736861925548477	0.0247757565686359	0.0729232879661222	0.0713683090815115
16	Y1974	m89	1	FUSION	GALACTOSE	SHAKER	1	4	8	4	E	7	E07	2	1	1	1	8	1	17477	15521	9086	8848	-0.640139498282581	49	5.43726208125355	0.229022397610668	5.44504190013743	0.251525012195757	1.00294696801402	0.0184768458119322	0.0179236704077754	0.928571484202487	0.0136788484167354	0.0136779953586392	1.00255777421648	0.0180738954639528	0.0177149342996944	5.43700671604803	0.228901553868362	1.32726581145006	0.117331363469837	0.11479929499314	0.283121045346419	0.0880431663081593	0.0859617935688011
18	Y1976	m90	1	FUSION	GALACTOSE	SHAKER	1	4	8	4	E	8	E08	2	1	1	1	8	1	15323	13396	8085	7885	-0.695229661806053	49	5.43745089136313	0.236393717430413	5.4241593891802	0.264338684953033	0.998657782205434	0.0190772924219094	0.0184757898118476	0.895773849258188	0.0189213539584637	0.018919096383924	0.998061145168888	0.0182789808111317	0.0180726205195152	5.43762917478311	0.23660946042551	1.2986741035915	0.114285746949945	0.113483946864497	0.261343823680609	0.0878448999090741	0.0866403151458149
CTRL	Y1002	CONTROL	1	PLATE.CONTROL	GALACTOSE	SHAKER	1	4	8	4	E	9	E09	2	1	1	1	8	1	10738	9176	4828	4648	-0.714359399893348	50	5.5077216489131	0.24549949051669	5.33847342466298	0.261628101381306	0.972024713309032	0.0177859003804516	0.0174651472177391	0.857950426724685	0.0207117014722155	0.0207087406364544	0.97188351455038	0.0167568632130703	0.016916598889603	5.50765590761381	0.245857271552128	1.15078665276708	0.0853368810714323	0.0862362816447082	0.140445754232458	0.0741605441129805	0.0745105880338997
6	Y1969	m184	2	FUSION	GALACTOSE	SHAKER	1	4	8	4	E	10	E10	2	1	1	1	8	1	17093	15128	8752	8555	-0.637240232992806	49	5.44470354883044	0.233021039312214	5.56146155550373	0.255201852441191	1.02307177024859	0.0180553239394464	0.0177343606276823	0.947898358392158	0.0138067042920229	0.0138058270909669	1.02251518922282	0.0177392501529227	0.0175153524986211	5.44444784597094	0.232861903636396	1.46703158531846	0.134679701434601	0.132899607613492	0.383241029480165	0.0917749634715626	0.0899714766490951
27	Y1966	m156	1	FUSION	GALACTOSE	SHAKER	1	4	8	4	E	11	E11	2	1	1	1	8	1	19205	17136	10093	9918	-0.614404200572497	48	5.43152297627001	0.223141178648094	5.53930197195904	0.247350844337552	1.02077080793134	0.0176968210272308	0.0171343548713092	0.945779376342646	0.0138067042920244	0.0138058270909669	1.02034068726963	0.0172686069810047	0.0169245028170574	5.43123522736115	0.223069781302274	1.45072293839794	0.128630007910329	0.126333484301864	0.372062010213165	0.0887261031728219	0.0864857590080993
50	Y1961	V	1	HO	GALACTOSE	SHAKER	1	4	8	4	E	12	E12	2	1	1	1	8	1	23130	16152	9829	9260	-0.619147455199593	49	5.45870657477883	0.231932279157152	5.31373542472175	0.247672002624092	0.976066182652172	0.0185286193303186	0.0174952077338927	0.893022062760348	0.0152131496269679	0.0152119761465323	0.975574969926459	0.0178335117430181	0.0172294129409064	5.45843029668801	0.231899047804612	1.16985319940327	0.0931893187016438	0.0904830468819105	0.156878270306963	0.0798986238649347	0.0768621484927044
CTRL	Y1002	CONTROL	1	PLATE.CONTROL	GALACTOSE	SHAKER	1	4	8	4	F	1	F01	2	1	1	1	8	2	16209	13858	7297	7036	-0.712324333716878	50	5.49342944671833	0.245603621708602	5.31646520067951	0.267359702576398	0.970387260920288	0.0183122844693103	0.0172960409152287	0.833423144021376	0.0249323520448109	0.0249271878031311	0.969908780728646	0.0170247758498503	0.0165231428419877	5.49336123100689	0.245708653153525	1.14081078888194	0.0851255104460197	0.0831935178443293	0.131739227776328	0.0748117323613015	0.0724061623992837
26	Y1928	m66	2	FUSION	GALACTOSE	SHAKER	1	4	8	4	F	2	F02	2	1	1	1	8	2	20802	17852	10303	10059	-0.603461028623244	48	5.43052009222517	0.229914386501668	5.30114941022775	0.257668356157315	0.976993853011038	0.020657992909329	0.0203573622346251	0.877018798831302	0.0184098488693319	0.0184077694546167	0.976357465197889	0.0199867496738919	0.0200274228154211	5.43055096357445	0.229992106718767	1.17396601195873	0.105917178614565	0.106566408296196	0.16038777035542	0.0898453120347793	0.0896604936894215
55	Y1956	m221	1	HO	GALACTOSE	SHAKER	1	4	8	4	F	3	F03	2	1	1	1	8	2	19979	15941	10088	9141	-0.641531029588305	49	5.454471358575	0.231182522691623	5.30916155790464	0.26016015208673	0.975718152628064	0.0183433140043107	0.0174558540071373	0.851585423747818	0.0227579761116713	0.0227540483536288	0.974967828344818	0.0173718710921848	0.0168520488571957	5.45420975800644	0.2313613840141	1.16667934362114	0.0904108236186711	0.0877043714483073	0.154161545729199	0.0775443329124855	0.0749095140230351
2	Y978	NULL	1	NULL	GALACTOSE	SHAKER	1	4	8	4	F	4	F04	2	1	1	1	8	2	16654	9882	6014	5641	-0.792190557939636	50	5.50435666677326	0.260698067374945	3.25212455250564	0.370693500026211	0.589096969459749	0.0632498107287075	0.07073093523839	0.697470212548075	-0.0196886302340317	-0.0196860867778592	0.589975328384229	0.0634135378755064	0.0706144395819467	5.50551251739984	0.260666592101864	0.53263353719882	0.016306371840195	0.0185040241836685	-0.629921638754831	0.0306401167653654	0.0337906957963805
56	Y1894	m123	1	HO	GALACTOSE	SHAKER	1	4	8	4	F	5	F05	2	1	1	1	8	2	14095	11952	6939	6457	-0.701107047625329	49	5.46311922607963	0.237514605777017	5.25269772474002	0.267607921824576	0.963054112460545	0.0180928363411635	0.0177148957811912	0.819857533017369	0.0262115054636899	0.0262055051263814	0.962641405777525	0.0168428862182906	0.0168768587673593	5.4632757215141	0.237622992248045	1.10539640464898	0.0789012020169878	0.080007913247766	0.100204007877794	0.0720566041962137	0.0719748413291787
CTRL	Y1002	CONTROL	1	PLATE.CONTROL	GALACTOSE	SHAKER	1	4	8	4	F	6	F06	2	1	1	1	8	2	13211	10485	5851	5510	-0.708167201171227	50	5.49285882612601	0.242390987603191	5.31554001505039	0.269340281609062	0.971016030484455	0.0185152209660117	0.0177648766616978	0.821418626116432	0.0272348897183529	0.0272281589849645	0.970458569600592	0.0173038193248345	0.0168460394144478	5.49273154097833	0.242158224510875	1.14357272855476	0.0868121212960483	0.0846587476625553	0.134157334130626	0.0759988926461313	0.0737504441551394
69	Y1993	mBarry	1	HO	GALACTOSE	SHAKER	1	4	8	4	F	7	F07	2	1	1	1	8	2	15491	13470	8067	7689	-0.644246809340173	49	5.45976479596595	0.227796395372374	5.33385618531759	0.257687808650766	0.978975823052152	0.0176155989980545	0.0167171700428382	0.860308839533018	0.0217348160504668	0.0217313944950436	0.978617874708694	0.0165694008419689	0.0161507789452767	5.45986761805927	0.228052987390356	1.18598911135726	0.0885418366685849	0.0866067174404897	0.170577119552996	0.0748360648429342	0.0727303591730892
64	Y1896	m63	1	HO	GALACTOSE	SHAKER	1	4	8	4	F	8	F08	2	1	1	1	8	2	17357	14345	9076	8243	-0.787730350763785	50	5.48811479326566	0.252379567793874	5.14357995252774	0.290109116037412	0.939494211689393	0.0214089188329822	0.0208348510087091	0.767556963036059	0.0313290182749666	0.0313187744193312	0.93909339945778	0.019630139035819	0.0197055393591749	5.48801753025781	0.252561108453535	1.00354103990932	0.0766946128772098	0.0777261425033371	0.00353478518862679	0.0767849452816022	0.0768608408756441
29	Y1964	mBarry	1	FUSION	GALACTOSE	SHAKER	1	4	8	4	F	9	F09	2	1	1	1	8	2	15551	13841	8299	8015	-0.643559626398586	49	5.44541581248228	0.235170594657321	5.50411866253551	0.260952904849391	1.01315683657158	0.0184806656025448	0.017836959651427	0.910818541003643	0.0187934767687256	0.0187912646515905	1.0127933288416	0.0179916686389516	0.0174298268833778	5.44509546404817	0.234986548687256	1.39622221052498	0.125541101843666	0.121805449219505	0.333770168266756	0.0901286131123525	0.0869914112498878
23	Y1923	m63	1	FUSION	GALACTOSE	SHAKER	1	4	8	4	F	10	F10	2	1	1	1	8	2	16416	14674	8443	8274	-0.609518511785686	48	5.43177132398396	0.228639824374779	5.37764677637127	0.25294598361184	0.991376304478628	0.0196706754121084	0.0191789588004055	0.909436466679399	0.0150852885572379	0.0150841444142095	0.990880995289412	0.0192457885470694	0.0189450883953259	5.43189692219812	0.228690816930239	1.25505336922273	0.113278283083486	0.112206114644444	0.227178096954305	0.0905508093074066	0.0887169906966135
CTRL	Y1002	CONTROL	1	PLATE.CONTROL	GALACTOSE	SHAKER	1	4	8	4	F	11	F11	2	1	1	1	8	2	10926	9295	5143	4900	-0.502387202735394	49	5.45390897530308	0.210782729630148	5.28829953991865	0.224900036019021	0.97017344759807	0.0172859247282264	0.016785214660569	0.905332408046256	0.0118889112094524	0.0118883511061036	0.970080006475533	0.0171497979257332	0.0166413302632039	5.45384176287086	0.210908637421897	1.14166969179378	0.0859039281260251	0.0839824696714808	0.132491832770539	0.0752113774364293	0.073002145994764
37	Y3169	TATA.129	1	FUSION	GALACTOSE	SHAKER	1	4	8	4	F	12	F12	2	1	1	1	8	2	20271	17528	10520	10180	-0.526196580027916	47	5.39349008135316	0.196993367770894	5.20679215618831	0.223680980159312	0.965663718211276	0.0192436390995054	0.018602970987056	0.874646467950629	0.0168753903108711	0.0168737886667469	0.965091941950709	0.0188777835854562	0.0183641625646718	5.39323229449645	0.197131759787618	1.11711382496056	0.0906141154685429	0.0895020427296423	0.110748417262749	0.0813438829869958	0.0792422626189199
22	Y1983	m154	2	FUSION	GALACTOSE	SHAKER	1	4	8	4	G	1	G01	2	1	1	1	8	3	22974	20308	12386	12129	-0.6536918477816	49	5.43889343952987	0.235595931323959	5.5161319603583	0.2587110270939	1.01564482246855	0.0184913322959513	0.0177888791478028	0.941247023554441	0.0136788484167354	0.0136779953586473	1.01509400155353	0.0180593453788337	0.0175725671741967	5.43878692587563	0.235596834474359	1.41249626009101	0.129235490912095	0.125780032036797	0.345358536311773	0.091158062655993	0.0884524639909267
13	Y1985	m75	2	FUSION	GALACTOSE	SHAKER	1	4	8	4	G	2	G02	2	1	1	1	8	3	22057	17734	10899	9033	-0.649090697683257	49	5.44001912597559	0.229312976340329	5.18079086328074	0.269116720714445	0.953284241591699	0.0226424881293186	0.022918376475927	0.842699289118243	0.0203280447940749	0.0203252454394915	0.952414929886247	0.0217351149715768	0.022557981152376	5.43997108732035	0.229110416158106	1.05885074056556	0.0949284900053224	0.100429455811613	0.0571841129327568	0.0896243814789427	0.093013381906062
CTRL	Y1002	CONTROL	1	PLATE.CONTROL	GALACTOSE	SHAKER	1	4	8	4	G	3	G03	2	1	1	1	8	3	13185	11294	6014	5684	-0.757742345691531	50	5.51757319873728	0.248454734049796	5.34494606930456	0.273645890314137	0.97130146233922	0.0177948093813572	0.0174016579904666	0.826677562294295	0.0262115054636744	0.0262055051263603	0.970830293857369	0.0169385018975613	0.01651670949402	5.51744619089996	0.248474764140521	1.14544687618082	0.0849557212166881	0.0833913382144269	0.135794845738041	0.0742979500087845	0.0724650035384716
39	Y3171	TATA.132	1	FUSION	GALACTOSE	SHAKER	1	4	8	4	G	4	G04	2	1	1	1	8	3	11177	9489	5407	5187	-0.70353207362096	49	5.46773977968819	0.249828677347124	4.67175583189013	0.266302715652736	0.857331819789028	0.0218648013622047	0.0215732808079198	0.665041175149472	0.0351682143605089	0.0351537263890453	0.8561820830038	0.02016107001347	0.0202736237652693	5.4674500052927	0.249218365511394	0.763197228940769	0.0415631027846767	0.0418103348533822	-0.27023878969746	0.0545175957157464	0.0543849033457523
70	Y2550	TATA.26	1	HO	GALACTOSE	SHAKER	1	4	8	4	G	5	G05	2	1	1	1	8	3	18224	15789	9448	9023	-0.681592634303967	50	5.4804122869945	0.241122793341261	4.34295535179599	0.272873020160081	0.795092662115585	0.021972615903593	0.0218678087818286	0.480893467313637	0.0573313061770135	0.0572686160810678	0.793669110279726	0.0180643718031833	0.0184026518665649	5.48029034629709	0.241536888303166	0.661342610145954	0.022669212982765	0.0232027555546366	-0.413483252465374	0.0343655531344122	0.034933313886252
5	Y1968	m184	1	FUSION	GALACTOSE	SHAKER	1	4	8	4	G	6	G06	2	1	1	1	8	3	19326	17188	10048	9787	-0.546526263036823	48	5.41415242415965	0.213893695825205	5.52476599124725	0.240545651187807	1.02052459461912	0.0186597712524051	0.0178191637040525	0.961001555084672	0.0109939718853945	0.0109935289798401	1.0200254514885	0.0183627726569929	0.0176981557797834	5.41400054086565	0.214007986290907	1.44838161831154	0.135871694780048	0.132776322679796	0.370446807798399	0.0937848838637462	0.090557744132402
38	Y3170	TATA.129	2	FUSION	GALACTOSE	SHAKER	1	4	8	4	G	7	G07	2	1	1	1	8	3	16514	14286	8298	8034	-0.606920157677941	49	5.44238568459491	0.230424045730737	5.25062124364213	0.257226359595676	0.96618147392733	0.0199032783652231	0.0192268562722528	0.82979385379431	0.0250602636485458	0.0250550195354617	0.965435304224545	0.0190159116088086	0.0185710535374914	5.4423976368741	0.230539475646428	1.11877364593543	0.0920359491715359	0.090699047605577	0.11223312640087	0.0821707016261067	0.0801869441650663
CTRL	Y1002	CONTROL	1	PLATE.CONTROL	GALACTOSE	SHAKER	1	4	8	4	G	8	G08	2	1	1	1	8	3	16005	11835	6906	5914	-0.811492000692899	50	5.50654763074012	0.256321711300836	5.34428122793029	0.285104991269401	0.974220953090142	0.0181856157832883	0.0174477334395941	0.840451458816771	0.0242928061725295	0.0242880291415144	0.973583489712368	0.017181131610352	0.0166316943935284	5.50637001762403	0.256080259711193	1.15949876552202	0.0883531313012156	0.0852274091898441	0.147987812027507	0.0761113661361605	0.0734418935399941
48	Y1902	m91	1	HO	GALACTOSE	SHAKER	1	4	8	4	G	9	G09	2	1	1	1	8	3	14762	12615	7392	7027	-0.733995793608292	50	5.48568310468954	0.245446453111899	5.24327126423572	0.275426340288933	0.958991556300236	0.0190018048636001	0.0181768961919564	0.796957006713475	0.0295377159953411	0.0295291301667958	0.958354609709604	0.0177093658017809	0.017100610877901	5.48569958559742	0.24556042820909	1.08543106086953	0.0808014293614568	0.0784944324303618	0.0819771992171893	0.0747255162642365	0.0718686102944123
20	Y1972	m153	1	FUSION	GALACTOSE	SHAKER	1	4	8	4	G	10	G10	2	1	1	1	8	3	21577	19017	11549	11270	-0.58610797470442	48	5.4223452119649	0.221818392614963	5.55260738629291	0.247833328279614	1.02550257719053	0.0186919114157469	0.0180088165935356	0.963116524304716	0.0115053635368236	0.0115048559091498	1.0253658486537	0.0184368657382131	0.0178691380160093	5.42222503221816	0.221595926080869	1.48883579860713	0.141927733428362	0.137994759196389	0.397994471314883	0.0958016604706629	0.0923228743520508
9	Y2002	V	1	FUSION	GALACTOSE	SHAKER	1	4	8	4	G	11	G11	2	1	1	1	8	3	20771	18569	10961	10611	-0.74162137868499	49	5.47238487357562	0.24173268556504	5.30834454301615	0.263227565259526	0.971814843769118	0.0179710737808188	0.0171131129156136	0.850773922866689	0.0221184956282765	0.0221148896920181	0.971235744670822	0.0168491951239786	0.0164972380454751	5.47234868972968	0.241665534379642	1.14749728675044	0.0850921684732528	0.0840235956481765	0.13758329846213	0.0743557238926912	0.0726412001133152
75	Y1141	m156	2	ANCESTOR	GALACTOSE	SHAKER	1	4	8	4	G	12	G12	2	1	1	1	8	3	14183	11623	6430	6111	-0.700057806715189	50	5.49842221515767	0.248120187701138	5.33262627691075	0.268125778638943	0.97310729237503	0.0177289877579952	0.0170309625426005	0.854303299886344	0.0216069242847839	0.0216035627627196	0.97251479498578	0.0168283609860869	0.0164306940745224	5.49803310049046	0.248084604053707	1.15400835656064	0.0861957910361153	0.0837978553568701	0.143241409446723	0.074633761500675	0.0724141209397311
EMPTY	Y3028	m75_m75	1	DOUBLE	GALACTOSE	SHAKER	1	4	8	4	H	1	H01	2	1	1	1	8	4	3699	2214	1600	1470	1.73091487042473	44	5.28610152156347	0.153909000857951	3.90776058341268	0.174377839204331	0.740572473318496	0.0236718410384412	0.0256717793396984	0.63852434023839	0.0193049892560376	0.0193025915808998	0.7404665811277	0.0233543607704439	0.0255352854287389	5.28607654518841	0.154371544779225	0.606355721815676	0.0194901583833481	0.0208165523588759	-0.500288465445548	0.0321744402963395	0.0342241107338429
35	Y3167	TATA.81	2	FUSION	GALACTOSE	SHAKER	1	4	8	4	H	2	H02	2	1	1	1	8	4	12935	11173	6085	5897	-0.662067375688674	49	5.45667721661258	0.238793398863629	5.0369042337912	0.264064495275397	0.926302229861135	0.0195969827178612	0.0189091678664987	0.738590918906186	0.034400295913321	0.0343867359950994	0.925435363185546	0.017850369877558	0.0175611961596388	5.45614392780205	0.238913196580837	0.952510319068623	0.0634249468329365	0.0623145753131988	-0.0486543383721191	0.066372621811787	0.0650045176843241
19	Y1977	m90	2	FUSION	GALACTOSE	SHAKER	1	4	8	4	H	3	H03	2	1	1	1	8	4	21772	17296	10528	10017	-0.486862516449157	48	5.39221315764521	0.206477308658685	5.3700983967271	0.233893417819103	0.995492339510603	0.0193078063557822	0.0188869986067441	0.929316606390716	0.0122724623795818	0.0122718463030973	0.995077069374824	0.0191570830180367	0.018753707937451	5.39212304036366	0.206397592771149	1.28024740895933	0.117210513052655	0.115343977787809	0.247053347503233	0.0917066951763881	0.0891422597001136
45	Y2000	m184	2	HO	GALACTOSE	SHAKER	1	4	8	4	H	4	H04	2	1	1	1	8	4	13686	11510	6671	6363	-0.668086004200334	49	5.45540222774149	0.235644697087678	5.33217578383042	0.259887143429674	0.97895835768311	0.0172440369114006	0.0170145305043585	0.857595350689945	0.0222463902617514	0.0222427214243347	0.978310352556944	0.0162898703176667	0.0164094665140189	5.45509834740566	0.235937089995443	1.184340886917	0.0874540013583429	0.0883222509096674	0.169186406270786	0.0736736966952421	0.0739940413282496
CTRL	Y1002	CONTROL	1	PLATE.CONTROL	GALACTOSE	SHAKER	1	4	8	4	H	5	H05	2	1	1	1	8	4	13459	11344	6269	5981	-0.676242107230362	50	5.49188953106819	0.235506883166398	5.3202813327739	0.26897530717394	0.970818192228969	0.0179741393591537	0.0173802970918023	0.845131498070025	0.0228858744240797	0.0228818800859461	0.970056673902999	0.0171416662911934	0.0167519924628646	5.49205427967478	0.235302285966558	1.14155258313417	0.0854162979500613	0.0843535095619398	0.132389250871279	0.0750074074606689	0.0734030919664996
42	Y1895	m131	1	HO	GALACTOSE	SHAKER	1	4	8	4	H	6	H06	2	1	1	1	8	4	15530	13567	8026	7672	-0.666148254770551	49	5.46559622793676	0.239134761337563	5.24560519208115	0.268243376069756	0.962397999054132	0.0191528732526009	0.0182960113911896	0.819136493663245	0.0262115054636899	0.0262055051263814	0.961739810565325	0.0178048770469536	0.0175124975290532	5.46569281537767	0.239108493678315	1.10114155212441	0.0846042648141374	0.0826062832304781	0.0963474163411334	0.0763050421402967	0.0744997494237958
61	Y1996	m153	1	HO	GALACTOSE	SHAKER	1	4	8	4	H	7	H07	2	1	1	1	8	4	18777	16427	9542	9186	-0.710692299896397	49	5.46624908635296	0.24316149468928	5.33444168722915	0.266679972228547	0.97804886127123	0.0174313434560121	0.0166520271630167	0.85784275472181	0.0219906017180093	0.0219870579596714	0.97744317426937	0.016448822318119	0.0160217689126451	5.466074446087	0.243207867266736	1.17971436834301	0.0874022114266743	0.0849351544889169	0.165272348407184	0.0740633314291122	0.0718068622853092
15	Y1962	m123	1	FUSION	GALACTOSE	SHAKER	1	4	8	4	H	8	H08	2	1	1	1	8	4	18968	14773	8868	8336	-0.646881278581037	48	5.4301379687953	0.231186567729437	5.48702731203143	0.254973469761972	1.01147330612894	0.0193371019489844	0.0185392039086642	0.921920619947666	0.0164917883663178	0.0164902934697575	1.01088107480515	0.0187787071567762	0.018245052083877	5.4301242788207	0.231303714117894	1.38291672797625	0.129985986312825	0.126311544300956	0.324194839702983	0.093960645007962	0.0907038723019483
51	Y1953	m76	1	HO	GALACTOSE	SHAKER	1	4	8	4	H	9	H09	2	1	1	1	8	4	21595	17591	10870	9841	-0.700578490415366	49	5.47451055188039	0.244603178171511	5.33975146793054	0.268743405902862	0.977098933990696	0.0180370917350326	0.0171851286309449	0.860211877061305	0.0213511428686976	0.021347899298076	0.976563238479709	0.0170586718281805	0.0166049886511363	5.47471513544094	0.244742388987635	1.17505174668068	0.0903737349281835	0.0876737839165532	0.161312186354643	0.0768011487134981	0.0742715874041875
CTRL	Y1002	CONTROL	1	PLATE.CONTROL	GALACTOSE	SHAKER	1	4	8	4	H	10	H10	2	1	1	1	8	4	18341	14431	8752	7243	-0.719247325554858	50	5.49709005844478	0.236248381533516	5.32043295051696	0.256380236936267	0.970037353823978	0.0178075050485324	0.0171479113978808	0.849856076130544	0.0218627085268155	0.0218592262273658	0.969426194975835	0.0169973577529709	0.0165523918550502	5.49693433260744	0.236324725919264	1.13839621951049	0.0847219502475838	0.0828613084795432	0.129620446908241	0.0744953748653943	0.0723572814112094
32	Y3164	TATA.26	2	FUSION	GALACTOSE	SHAKER	1	4	8	4	H	11	H11	2	1	1	1	8	4	14162	11418	6937	6202	-0.533840873769192	48	5.41276536717063	0.218873690586627	4.63773482585846	0.249024264034045	0.858484710602631	0.0207062537009883	0.0215913985949525	0.583555144871594	0.0507928105287054	0.0507491977325457	0.857126676703692	0.0187582662305668	0.0191803820459802	5.41241721297358	0.218915755846486	0.7651502079385	0.0389071337828486	0.0390596081925959	-0.267683114192301	0.050833949721409	0.0510601352728606
17	Y1975	m89	2	FUSION	GALACTOSE	SHAKER	1	4	8	4	H	12	H12	2	1	1	1	8	4	20501	18047	10891	10640	-0.672119872448568	48	5.43724940707557	0.237077656100835	5.4495015392767	0.256972997765295	1.00390721400849	0.0190805783191849	0.0184604194670518	0.916322960555162	0.0161081912739462	0.0161067982727989	1.00343890671585	0.0185172150170718	0.0181754169353792	5.43712622393924	0.237062308650068	1.33298724258813	0.121322338483647	0.118736231881366	0.287422470692774	0.0909829190092226	0.0884532464799977
CTRL	Y1002	CONTROL	1	PLATE.CONTROL	GLYCEROL	SHAKER	1	1	9	1	A	1	A01	1	1	1	1	1	1	13233	11613	6856	6606	-0.194429709968137	45	5.31529214273245	0.152513328591211	5.18861916589602	0.187571460143339	0.974747219028418	0.0187614387070013	0.0184277154563629	0.934658141756313	0.00754221521519171	0.00754207220705893	0.974612436834557	0.0187439551611587	0.0183964172752222	5.31534835610351	0.152477816485891	1.16482850092755	0.0975748157780251	0.0964252999514195	0.152573866669828	0.0838598546209178	0.0819389999878399
58	Y1893	m89	2	HO	GLYCEROL	SHAKER	1	1	9	1	A	2	A02	1	1	1	1	1	1	17413	15381	10094	9471	-0.328930356223586	45	5.30869457569219	0.182044185937867	5.12601445358503	0.228781766835285	0.962845940513713	0.0212744018890098	0.0211457045847411	0.85493055938098	0.0203280447940748	0.0203252454394915	0.962312307411041	0.0208617987742301	0.020870053399425	5.30848970394543	0.182020253904163	1.1038398297759	0.0981092750013199	0.0997585433141769	0.0987948556048069	0.0890342784608627	0.0891086966897556
3	Y1980	m131	1	FUSION	GLYCEROL	SHAKER	1	1	9	1	A	3	A03	1	1	1	1	1	1	17088	15278	9540	8983	-0.515690145820439	46	5.33889455143836	0.203598611730304	5.50371307491497	0.252483706413199	1.03160053773179	0.0198471247778553	0.0217813489258157	0.94218728137383	0.0167475224499185	0.0167459569344206	1.03098991901309	0.0196585994579089	0.0215749825727317	5.3388418527961	0.203846011338375	1.53330534620971	0.158997471644392	0.168168156703645	0.427425762188434	0.103827933383055	0.111388541357849
77	Y1004	mBarry	2	ANCESTOR	GLYCEROL	SHAKER	1	1	9	1	A	4	A04	1	1	1	1	1	1	16368	13525	8085	7584	-0.283610173272351	46	5.31609201136496	0.171481793042671	5.22520586519616	0.209648439547335	0.979369789572408	0.0226340837071047	0.0246825940966722	1.03781475568552	-0.0109939718853945	-0.0109935289798502	0.979964518998499	0.0227963005951081	0.024623713096384	5.31599854755448	0.171740398888834	1.1932535769441	0.123803295139933	0.144078126445739	0.176683674524568	0.103567653165304	0.11410860566302
63	Y1999	m154	2	HO	GLYCEROL	SHAKER	1	1	9	1	A	5	A05	1	1	1	1	1	1	15131	12835	7950	7634	-0.23345705123161	46	5.3063596094034	0.175538266342631	5.13771006283698	0.215571701108319	0.966308935763143	0.0196775814351865	0.0193928666449768	0.872690906856404	0.0176426092081733	0.0176407790606752	0.965752037558008	0.0193470502635515	0.0191836680216545	5.30627971135178	0.175701341979484	1.12030869877716	0.0933618795209979	0.0953062475481593	0.113604271219064	0.0837278506032521	0.0834232474084906
CTRL	Y1002	CONTROL	1	PLATE.CONTROL	GLYCEROL	SHAKER	1	1	9	1	A	6	A06	1	1	1	1	1	1	15855	14073	8136	7865	-0.324970272229536	46	5.32330573893292	0.174920495965954	5.20836072497838	0.203129584621558	0.976662942453015	0.0190481308996233	0.0190805792560489	0.970538553202132	0.00115048609853288	0.00115048559083054	0.976684604048477	0.019012073373882	0.019079757458991	5.32330235341605	0.174943861587984	1.17569293517354	0.100334250455331	0.101629206788716	0.161857705835089	0.0853939231230438	0.0855279350812675
40	Y3172	TATA.132	2	FUSION	GLYCEROL	SHAKER	1	1	9	1	A	7	A07	1	1	1	1	1	1	17145	14773	9042	8660	-0.417738163848571	45	5.30341854842492	0.192344910933061	4.59850598885024	0.219997605284571	0.866628729538521	0.0238496538805146	0.0242030095720943	0.730331752978351	0.0256998340439581	0.0256941781970834	0.866113087830834	0.0234100283527768	0.0238031090802551	5.30355328572896	0.192398546274862	0.784469488245673	0.0520692138010774	0.0531210726132415	-0.24274760087939	0.0665720856593744	0.0670016477394747
72	Y2651	TATA.129	1	HO	GLYCEROL	SHAKER	1	1	9	1	A	8	A08	1	1	1	1	1	1	17484	15598	9783	9389	-0.333419416501935	45	5.30190205144985	0.183275300592144	4.8655717889484	0.229404882441196	0.916152481668062	0.0210492761428586	0.0212471103852121	0.743943123755024	0.0324806750939403	0.032469260010241	0.915074287767407	0.020200700991582	0.0205544234408543	5.30178722033685	0.18327502380666	0.917275341971886	0.0656558035593114	0.0671314849023688	-0.0863475879224706	0.0718300011476902	0.0726003414304201
7	Y1970	m160	1	FUSION	GLYCEROL	SHAKER	1	1	9	1	A	9	A09	1	1	1	1	1	1	19032	16721	10183	9658	-0.351218184059875	45	5.30540081599803	0.185038129015185	5.45889230681186	0.235628820699293	1.02838684881782	0.0204356143802021	0.0203025600327589	0.951745078915202	0.0144459905218671	0.0144449857525797	1.02780019691443	0.0201028539958624	0.0201612620885528	5.30534724297572	0.18511769715965	1.50784438362358	0.158541182363075	0.158814557703529	0.410681070369355	0.105044138387752	0.104703886395085
53	Y1898	m75	1	HO	GLYCEROL	SHAKER	1	1	9	1	A	10	A10	1	1	1	1	1	1	13913	11938	7803	7411	-0.161336280252857	45	5.29103123069864	0.172436724561623	4.82624978164044	0.223809315501773	0.910441956118203	0.0261507987630807	0.0276174235294341	0.775816939528173	0.0254440033936927	0.0254385147324396	0.910218804652006	0.0258165739704136	0.0273297533206069	5.2911185748444	0.172726642929033	0.901720350096198	0.0803003232453485	0.0874787540613349	-0.103450840142501	0.0899565140236453	0.094736628582349
CTRL	Y1002	CONTROL	1	PLATE.CONTROL	GLYCEROL	SHAKER	1	1	9	1	A	11	A11	1	1	1	1	1	1	17490	15497	9018	8561	-0.342716061592862	46	5.33058826784771	0.179688403397301	5.21417069981408	0.207577519692151	0.977587815421942	0.019841178514462	0.0196022715150403	0.940109189587746	0.00703086112657668	0.00703074527780232	0.977225754121289	0.0196726586695793	0.0195685142300421	5.33063518509427	0.179734154184395	1.17855931187885	0.104480139113332	0.104155541097473	0.164292770408358	0.0886169946252825	0.0876340292309743
8	Y1988	m91	1	FUSION	GLYCEROL	SHAKER	1	1	9	1	A	12	A12	1	1	1	1	1	1	17071	15172	9195	8918	-0.25348377884902	45	5.28488847430691	0.177890743558044	5.44563377780674	0.2158213715883	1.02896978796593	0.0197945893454744	0.0199985143479867	1.01343148487032	0.00294013831534135	0.00294012984346109	1.02889451400716	0.0197512995864091	0.0199930874017095	5.28486697505648	0.177891588499031	1.51650795766259	0.156227107232385	0.159494034510242	0.416410294973544	0.103513073279985	0.104269204380106
66	Y1897	m66	1	HO	GLYCEROL	SHAKER	1	1	9	1	B	1	B01	1	1	1	1	1	2	9156	7916	5470	3857	-0.153669534688341	45	5.30200606058654	0.190147704684738	5.03180419886721	0.246682931251316	0.945450534103815	0.025572879313108	0.0268233284991584	0.811902671915959	0.0251881760718097	0.0251828512677851	0.944942535960195	0.0250596495964236	0.0264904347999703	5.30237236403028	0.190152405059355	1.02711820732524	0.103117186170888	0.112262553227421	0.0267570239580557	0.0998411710258094	0.106214216944931
43	Y1949	m142	1	HO	GLYCEROL	SHAKER	1	1	9	1	B	2	B02	1	1	1	1	1	2	14499	12578	8202	7278	-0.276459799013585	45	5.30329216908682	0.180867118596741	5.20035794550711	0.219189994986641	0.978042014635923	0.0202052281413648	0.0201719560379298	0.885834377368578	0.0173868673132566	0.0173851155960248	0.977749871410747	0.0198624380977716	0.0199684748846577	5.30303320558149	0.180847290114163	1.18134705727215	0.105787896610112	0.106903469729682	0.16665536079171	0.0893987513879173	0.0896144655327644
CTRL	Y1002	CONTROL	1	PLATE.CONTROL	GLYCEROL	SHAKER	1	1	9	1	B	3	B03	1	1	1	1	1	2	16732	13657	8634	7402	-0.412105699600622	46	5.33885474621128	0.192993450424037	5.22577175795523	0.228080564053183	0.978188359318055	0.0211657233676232	0.0207310159329389	0.905841576085145	0.0135509929885714	0.0135501636263243	0.977726316909649	0.020598744761271	0.0205955810122368	5.33889645868917	0.192933160526554	1.18122152600972	0.110244783427099	0.110253322383293	0.166549094567009	0.0928082585388625	0.092413746346657
21	Y1982	m154	1	FUSION	GLYCEROL	SHAKER	1	1	9	1	B	4	B04	1	1	1	1	1	2	18518	16420	9793	9432	-0.524818403032557	46	5.32451188606102	0.200990466481092	5.4809729620085	0.236407703119822	1.02912613413463	0.019138607611625	0.0194219352625145	0.984202724069628	0.00843709452177295	0.00843689433336253	1.0289080190929	0.0189841262144441	0.0193652044482959	5.32443873655312	0.201006070496211	1.51661533842562	0.150883093520515	0.152540809686498	0.416481100878655	0.0997721562653748	0.100602321882258
73	Y2653	TATA.132	1	HO	GLYCEROL	SHAKER	1	1	9	1	B	5	B05	1	1	1	1	1	2	17286	15170	9782	9284	-0.273990355897229	45	5.29325424349465	0.17768108936298	4.20596180960256	0.225964428491534	0.79273215438841	0.0257992883345591	0.0266628839687137	0.513696017708252	0.0527154230354779	0.0526666737174036	0.791179750252547	0.0243910740168907	0.0252361991588758	5.29319735838289	0.177567379339423	0.658227959455875	0.0301310434256702	0.0310669536056965	-0.418203964745684	0.0459404707370276	0.0468622471404755
76	Y1002	mBarry	1	ANCESTOR	GLYCEROL	SHAKER	1	1	9	1	B	6	B06	1	1	1	1	1	2	15300	13013	8182	7551	-0.317301933309536	46	5.31125784664845	0.184631718969604	5.20919319571953	0.22141051603547	0.978424715474148	0.018890110496091	0.0188624478985861	0.927502108380749	0.00958767368553448	0.00958737992427445	0.977961297264355	0.0187817467924946	0.0187931400156138	5.31112439655413	0.18447918741253	1.18247485411591	0.10070593865614	0.101515206940166	0.167609576139593	0.0850492225269191	0.0847438149710532
14	Y1978	m221	1	FUSION	GLYCEROL	SHAKER	1	1	9	1	B	7	B07	1	1	1	1	1	2	16461	14352	9061	8547	-0.228728089354457	45	5.29096234180367	0.179603665787114	5.53225101901258	0.226404908835042	1.04383312696122	0.0208311386812573	0.020948018240721	0.992428690658311	0.00971551732598122	0.00971521165659989	1.04349630593281	0.0207822964025434	0.0208897295666592	5.29091139986066	0.179603451523123	1.63949179107155	0.184172377920316	0.187316669604628	0.494386310319336	0.112945513839713	0.112979115757688
CTRL	Y1002	CONTROL	1	PLATE.CONTROL	GLYCEROL	SHAKER	1	1	9	1	B	8	B08	1	1	1	1	1	2	17751	15581	9445	9037	-0.438141994895576	46	5.34277983983477	0.189048623027314	5.25334527582019	0.224535919927764	0.981368824220883	0.0194565015613365	0.019857587791633	0.92536267515877	0.0104825859835253	0.0104822020505517	0.980993554296069	0.0193181251776674	0.0197748979562799	5.34265636972953	0.188951067399755	1.19885649576583	0.105561447025568	0.109928107624329	0.181368182281719	0.0881659487343234	0.0901339436577329
47	Y1954	m160	1	HO	GLYCEROL	SHAKER	1	1	9	1	B	9	B09	1	1	1	1	1	2	16921	15087	9770	9534	-0.505724057563557	46	5.33709370086472	0.198589156959161	5.24002478315401	0.240534288825013	0.979206262631365	0.0193449313534075	0.0187430355215438	0.859110010343792	0.0225021817151375	0.0224983848889806	0.978272773131273	0.01845935025156	0.0183077671859308	5.33700414570966	0.198680029797208	1.18413974468454	0.0987238540048161	0.0991887155772634	0.169016556944065	0.0835248267804579	0.082694976338274
2	Y978	NULL	1	NULL	GLYCEROL	SHAKER	1	1	9	1	B	10	B10	1	1	1	1	1	2	14477	8036	5070	4446	-0.23365063019859	45	5.30136427368572	0.174748438558221	3.20248831706009	0.410488959095172	0.602250648870518	0.0786029824770052	0.088124020749702	1.3678676445966	-0.144418862051484	-0.143427203667305	0.605296098594462	0.0765551504213264	0.0857751101612472	5.30218375392888	0.178819591811088	0.536814889883513	0.021965612491291	0.0318828401994911	-0.622101955569228	0.0410109012278287	0.0553487149514176
30	Y1965	mBarry	2	FUSION	GLYCEROL	SHAKER	1	1	9	1	B	11	B11	1	1	1	1	1	2	16483	14576	8767	8533	-0.537456778064076	46	5.32416717700896	0.199699832289286	5.53672001046101	0.251399554471966	1.03849644099685	0.0196361259300091	0.0193138422230741	0.954095280378935	0.0158524625189034	0.0158511348081465	1.0379340823026	0.0195062964737089	0.0191024098057219	5.32425013241514	0.199691138704856	1.5909809658122	0.165837616328267	0.163833931047528	0.464350785621107	0.104587234735874	0.102059520079019
44	Y1952	m184	1	HO	GLYCEROL	SHAKER	1	1	9	1	B	12	B12	1	1	1	1	1	2	18357	16194	10151	9655	-0.328328955677988	45	5.30645076275747	0.184480013624759	4.53872450432804	0.249527430012723	0.854309443273405	0.0338362456638582	0.0338366331435841	0.700284665412831	0.029025950630047	0.029017803237504	0.853990332951682	0.0335741071654274	0.0335038657388637	5.30643685494846	0.184392015258721	0.758720899131613	0.0680811878942885	0.0680658799220252	-0.27612129104199	0.0896677788538309	0.0880161671801846
10	Y1986	m76	1	FUSION	GLYCEROL	SHAKER	1	1	9	1	C	1	C01	1	1	1	1	1	3	17393	14365	9129	8555	-0.308305399067712	45	5.28835879171697	0.180964749530904	4.85638445918601	0.252079505962296	0.917087085517751	0.0352796617930256	0.0355973389358299	0.840691504536381	0.014445990521866	0.0144449857525873	0.916984444618671	0.0345244205409223	0.0355188781909129	5.28822130562956	0.180926906917813	0.923558427914651	0.114107588133911	0.116065049190226	-0.0795212134344254	0.123869552902006	0.123672118676726
28	Y1967	m156	2	FUSION	GLYCEROL	SHAKER	1	1	9	1	C	2	C02	1	1	1	1	1	3	15528	13135	8544	7472	-0.156738574027866	45	5.27898325896119	0.175773030187611	5.45280345623848	0.227363274185008	1.03102409207609	0.0209420517854346	0.0209513353659544	0.979736038760078	0.00971551732598224	0.00971521165658846	1.03102378981277	0.0208820801693921	0.020893226321891	5.2789889355435	0.175644397768246	1.53357913177895	0.167350414872632	0.169587494802373	0.427604305194378	0.11005606472272	0.109532322375142
71	Y2605	TATA.81	1	HO	GLYCEROL	SHAKER	1	1	9	1	C	3	C03	1	1	1	1	1	3	19323	16874	10182	9640	-0.444898597201358	46	5.3284387252213	0.195067218591532	4.61665401603907	0.223533272617191	0.865272241173115	0.0194995417471711	0.0190609061151041	0.672424479800677	0.0361921702242018	0.0361763802476308	0.864062274037612	0.0178103824552406	0.0179982048988184	5.32853664733821	0.194985535787664	0.779940267603505	0.038881919615002	0.0398001755758947	-0.248537942228145	0.0498737849591354	0.0505827129164219
49	Y1903	m91	2	HO	GLYCEROL	SHAKER	1	1	9	1	C	4	C04	1	1	1	1	1	3	12955	10896	6517	6002	-0.315185001352895	46	5.30516857970791	0.174676452483307	5.17269193625054	0.210975493695767	0.9728124629057	0.0191039003365684	0.0186810770141858	0.901600452929204	0.0134231380033577	0.0134223318939882	0.972280991627117	0.0186824820237611	0.0185564159037178	5.30525025630404	0.174709253803772	1.1528132997819	0.0956092944162381	0.0959003259567225	0.142205302433054	0.0829077941446062	0.0821328352946698
CTRL	Y1002	CONTROL	1	PLATE.CONTROL	GLYCEROL	SHAKER	1	1	9	1	C	5	C05	1	1	1	1	1	3	16686	14853	8865	8631	-0.306938472764866	46	5.32771848352918	0.176151329749429	5.24088607025106	0.217533605902931	0.982849975222827	0.0203653420978891	0.0198679609938072	0.897711293635517	0.0159803266352228	0.0159789665404714	0.982630916273808	0.0199812784559074	0.0197004761511442	5.32774116756601	0.176195167654172	1.2078651173891	0.109712169791997	0.109413579096397	0.188854435487944	0.09155144955721	0.0898294783573483
11	Y1987	m76	2	FUSION	GLYCEROL	SHAKER	1	1	9	1	C	6	C06	1	1	1	1	1	3	19296	16538	10196	9732	-0.38964583054494	45	5.30849291352526	0.188869784731074	4.8720396579522	0.254081576385812	0.916269457823874	0.0333356585796285	0.0344768092406893	0.868087971830855	0.00907630221569287	0.00907605299498625	0.915940085314469	0.033290919736096	0.0344434102306745	5.30833360423431	0.188738401949172	0.920111586702619	0.109264035947057	0.114608734506614	-0.0832603264249372	0.119068664047934	0.121248086636215
57	Y1892	m89	1	HO	GLYCEROL	SHAKER	1	1	9	1	C	7	C07	1	1	1	1	1	3	16392	14086	8695	8267	-0.358915582215891	46	5.31139356500052	0.188526493068116	5.15266436620889	0.232421334703099	0.967846177487961	0.0205176707862648	0.020150709650517	0.828626556039225	0.0262115054636744	0.026205505126356	0.967096283409278	0.0199028860576069	0.0196593829859242	5.31119473739615	0.188832971110493	1.1268660831661	0.0975875311959065	0.097251456005549	0.119440402057702	0.0866109245648804	0.0853004461826548
24	Y1924	m63	2	FUSION	GLYCEROL	SHAKER	1	1	9	1	C	8	C08	1	1	1	1	1	3	17562	15731	9847	9576	-0.297692080094279	45	5.29868063258198	0.185308211777735	5.37624472246062	0.237627697188928	1.01367974207186	0.0225664427637993	0.0232538799171557	0.928327580942673	0.0161081912739462	0.0161067982727989	1.01315598686197	0.0223993047685665	0.0231002406571706	5.29871303279384	0.185210142458619	1.39876811110703	0.157581229321167	0.161412674980673	0.335591928625835	0.112414723946026	0.114805814703827
68	Y1992	m156	2	HO	GLYCEROL	SHAKER	1	1	9	1	C	9	C09	1	1	1	1	1	3	18075	15682	9520	9003	-0.567112227914879	46	5.33514084027848	0.202827790219379	5.21559791209837	0.231864640002752	0.975892818223492	0.018749433454273	0.0185128813439735	0.889271170429419	0.0162360564392431	0.0162346300051208	0.975389093658746	0.0185730315906045	0.0182840266265639	5.33525618629285	0.202857842150589	1.16887992308894	0.0972594702637973	0.0968085476218179	0.156045959582758	0.0833374948193159	0.0817863051774399
CTRL	Y1002	CONTROL	1	PLATE.CONTROL	GLYCEROL	SHAKER	1	1	9	1	C	10	C10	1	1	1	1	1	3	16658	14620	8930	8635	-0.518016469707511	47	5.36458476207871	0.206328876039473	5.28046910014938	0.237841517533658	0.982968058497968	0.019372538161173	0.0189858055875035	0.900669903611731	0.0153410111940048	0.0153398078788469	0.982421086760406	0.0191518873908274	0.0187808186780992	5.3645957895028	0.206491686618485	1.20670419982403	0.104996199464819	0.104575756213017	0.187892841512373	0.0876496712179429	0.0857753651935328
EMPTY	Y2814	m76.m90.TATA.26	1	SINGLE	GLYCEROL	SHAKER	1	1	9	1	C	11	C11	1	1	1	1	1	3	1813	1274	943	636	0.985559740836283	41	5.1530644738975	0.160689727018419	3.97561524811361	0.199101860204371	0.773354306760437	0.0234638806289869	0.0250462558991994	0.454785139630188	0.0618213043411236	0.0617427267123922	0.771028743630583	0.0218003270985489	0.0235490984020443	5.15061622062639	0.16302803915964	0.635127779678256	0.0230156416930695	0.0245750144788166	-0.453929072539326	0.0361753511384761	0.0385549089816556
25	Y1927	m66	1	FUSION	GLYCEROL	SHAKER	1	1	9	1	C	12	C12	1	1	1	1	1	3	14953	13229	8374	8155	-0.442390571405666	46	5.31246721263413	0.199240182190081	5.3443234885691	0.254680077079685	1.00487664915647	0.0233875214287323	0.0232206600522107	0.88941115151573	0.0217348160504668	0.0217313944950385	1.00422637581039	0.0229668208695046	0.0228974738177795	5.31241271222263	0.199603375800384	1.33813395899351	0.150970402662382	0.150496783707488	0.291276075523708	0.113019390302956	0.111304778432993
59	Y1900	m90	1	HO	GLYCEROL	SHAKER	1	1	9	1	D	1	D01	1	1	1	1	1	4	11615	9878	6561	5562	0.0919604090623558	44	5.26195718455487	0.155939034926059	5.06418646591828	0.196198027170129	0.959903028881206	0.0201184160846296	0.0207217941682935	0.909453100448448	0.00958767368553302	0.00958737992426287	0.959651080450448	0.0200457185123878	0.0206748896203032	5.26212104131513	0.156174746733533	1.09139881014865	0.0922977905840868	0.0980289650743159	0.0874601841755935	0.0852914007575987	0.0879290369557127
CTRL	Y1002	CONTROL	1	PLATE.CONTROL	GLYCEROL	SHAKER	1	1	9	1	D	2	D02	1	1	1	1	1	4	18466	16253	9377	9050	-0.509516078580779	47	5.36013123105451	0.198872170437889	5.27652039547	0.231170405143405	0.983833258984014	0.0189385292161534	0.0188059374351656	0.903659482128832	0.0149574279806224	0.0149563126818707	0.983453789632198	0.0187775300347396	0.0186190569162088	5.36019075704381	0.198956044567301	1.2124362323721	0.104070804529077	0.103857229259661	0.192631750536818	0.0860099096333898	0.0851048949231708
31	Y3163	TATA.26	1	FUSION	GLYCEROL	SHAKER	1	1	9	1	D	3	D03	1	1	1	1	1	4	18514	16215	9973	9190	-0.355829576148198	46	5.31466971183938	0.190756278103709	4.61854489621568	0.213182671376347	0.86814954221523	0.0197535292446033	0.019758376517878	0.723405098723815	0.0272348897183527	0.0272281589849604	0.867425930042468	0.0190400241402348	0.0192043187325067	5.31444919407458	0.191002769648098	0.787407265052047	0.0426112752222911	0.0433911271751497	-0.239009673880579	0.0540506626037198	0.054656835573264
74	Y3016	m156	1	ANCESTOR	GLYCEROL	SHAKER	1	1	9	1	D	4	D04	1	1	1	1	1	4	17115	15084	9491	8637	-0.351754697857197	46	5.31973465421913	0.183187786405022	5.20857570894758	0.219309823848272	0.977086054469314	0.0189616524388218	0.0185747837277902	0.8873134558291	0.0168753903108711	0.0168737886667338	0.976671406862039	0.0187591721917049	0.0183607078678959	5.31977052472869	0.18316956090542	1.17562318340236	0.0989187851311128	0.0978681402031783	0.161798375853341	0.084315269525672	0.0823709773623789
[truncated: 728 more rows]
