# Supplementary material for: Fitness effects of altering gene expression noise in Saccharomyces cerevisiae
Source: eLife. 2018 Aug 20;7:e37272. doi: 10.7554/eLife.37272 (PMC6133559; doi:10.7554/eLife.37272)
Supplement: Supplementary file 4. [file elife-37272-supp4.zip › CoExtractions_Formated.txt]

WELL	STRAIN.1	STRAIN.2	MIX	CLASS	QUALITY	MEDIAN.FLUO	MEDIAN.FLUO.SD	N.FLUO	YFP.PYRO
A1 	Y978	EMPTY	1	DNA	GOOD	0	0.009260255	8	0.560060476
A2 	Y978	Y1182	2	DNA	GOOD	0	0.009260255	8	0.028174989
A3 	Y2816	Y1182	2	DNA	GOOD	0.209834706	0.003297576	8	0.493794081
A4 	Y2475	Y1182	2	DNA	GOOD	0.392551401	0.001382058	3	0.490779479
A5 	Y2566	Y1182	2	DNA	GOOD	0.623127324	0.001736045	4	0.492890095
A6 	Y1897	Y1182	2	DNA	GOOD	0.832748421	0.006494552	3	0.465028728
A7 	Y1002	EMPTY	1	DNA	GOOD	1	0.003886244	28	0.96866212
A8 	Y1002	Y1182	2	DNA	GOOD	1	0.003886244	28	0.465261704
A9 	Y2676	Y1182	2	DNA	GOOD	1.002430526	0.008358345	8	0.615515618
A10 	Y2671	Y1182	2	DNA	GOOD	1.360919409	0.005085279	12	0.846223149
A11 	Y2683	EMPTY	1	DNA	GOOD	NA	NA	NA	0.474115701
A12 	Y2725	EMPTY	1	DNA	GOOD	NA	NA	NA	0.758999792
B1 	Y978	EMPTY	1	RNA	BAD	0	0.009260255	8	0.456584497
B2 	Y978	Y1182	2	RNA	BAD	0	0.009260255	8	0.063757971
B3 	Y2816	Y1182	2	RNA	BAD	0.209834706	0.003297576	8	0.059220147
B4 	Y2475	Y1182	2	RNA	BAD	0.392551401	0.001382058	3	0.111414762
B5 	Y2566	Y1182	2	RNA	BAD	0.623127324	0.001736045	4	0.158032799
B6 	Y1897	Y1182	2	RNA	BAD	0.832748421	0.006494552	3	0.349986787
B7 	Y1002	EMPTY	1	RNA	BAD	1	0.003886244	28	0.979655926
B8 	Y1002	Y1182	2	RNA	BAD	1	0.003886244	28	0.49092331
B9 	Y2676	Y1182	2	RNA	BAD	1.002430526	0.008358345	8	0.622536644
B10 	Y2671	Y1182	2	RNA	BAD	1.360919409	0.005085279	12	0.854859483
B11 	Y2683	EMPTY	1	RNA	BAD	NA	NA	NA	0.541500233
B12 	Y2725	EMPTY	1	RNA	BAD	NA	NA	NA	0.806660426
C1 	Y978	EMPTY	1	RNA	GOOD	0	0.009260255	8	0.375550809
C2 	Y978	Y1182	2	RNA	GOOD	0	0.009260255	8	0.042496731
C3 	Y2816	Y1182	2	RNA	GOOD	0.209834706	0.003297576	8	0.078120156
C4 	Y2475	Y1182	2	RNA	GOOD	0.392551401	0.001382058	3	0.114296967
C5 	Y2566	Y1182	2	RNA	GOOD	0.623127324	0.001736045	4	0.15122874
C6 	Y1897	Y1182	2	RNA	GOOD	0.832748421	0.006494552	3	0.336962072
C7 	Y1002	EMPTY	1	RNA	GOOD	1	0.003886244	28	0.961073062
C8 	Y1002	Y1182	2	RNA	GOOD	1	0.003886244	28	0.4886402
C9 	Y2676	Y1182	2	RNA	GOOD	1.002430526	0.008358345	8	0.614583854
C10 	Y2671	Y1182	2	RNA	GOOD	1.360919409	0.005085279	12	0.855002622
C11 	Y2683	EMPTY	1	RNA	GOOD	NA	NA	NA	0.535539683
C12 	Y2725	EMPTY	1	RNA	GOOD	NA	NA	NA	0.813170323
D1 	NULL	NULL	0	NULL	GOOD	NULL	NULL	NULL	0.381843348
D2 	NULL	NULL	0	NULL	GOOD	NULL	NULL	NULL	0.466414016
D3 	NULL	NULL	0	NULL	GOOD	NULL	NULL	NULL	0.351741751
D4 	NULL	NULL	0	NULL	GOOD	NULL	NULL	NULL	0.339983723
D5 	NULL	NULL	0	NULL	GOOD	NULL	NULL	NULL	0.337493046
D6 	NULL	NULL	0	NULL	GOOD	NULL	NULL	NULL	0.395799387
D7 	NULL	NULL	0	NULL	GOOD	NULL	NULL	NULL	0.36019608
D8 	NULL	NULL	0	NULL	GOOD	NULL	NULL	NULL	0.396852056
D9 	NULL	NULL	0	NULL	GOOD	NULL	NULL	NULL	0.337721021
D10 	NULL	NULL	0	NULL	GOOD	NULL	NULL	NULL	0.139310915
D11 	NULL	NULL	0	NULL	GOOD	NULL	NULL	NULL	0.405664308
D12 	NULL	NULL	0	NULL	GOOD	NULL	NULL	NULL	0.246741803
E1 	Y978	EMPTY	1	DNA	GOOD	0	0.009260255	8	0.254355506
E2 	Y978	Y1182	2	DNA	GOOD	0	0.009260255	8	0.030776446
E3 	Y2816	Y1182	2	DNA	GOOD	0.209834706	0.003297576	8	0.473570604
E4 	Y2475	Y1182	2	DNA	GOOD	0.392551401	0.001382058	3	0.474521641
E5 	Y2566	Y1182	2	DNA	GOOD	0.623127324	0.001736045	4	0.478750067
E6 	Y1897	Y1182	2	DNA	GOOD	0.832748421	0.006494552	3	0.469198269
E7 	Y1002	EMPTY	1	DNA	GOOD	1	0.003886244	28	0.955416511
E8 	Y1002	Y1182	2	DNA	GOOD	1	0.003886244	28	0.47143705
E9 	Y2676	Y1182	2	DNA	GOOD	1.002430526	0.008358345	8	0.623889671
E10 	Y2671	Y1182	2	DNA	GOOD	1.360919409	0.005085279	12	0.848813569
E11 	Y2683	EMPTY	1	DNA	GOOD	NA	NA	NA	0.465920767
E12 	Y2725	EMPTY	1	DNA	GOOD	NA	NA	NA	0.753555892
F1 	Y978	EMPTY	1	RNA	GOOD	0	0.009260255	8	0.432810353
F2 	Y978	Y1182	2	RNA	GOOD	0	0.009260255	8	0.025415402
F3 	Y2816	Y1182	2	RNA	GOOD	0.209834706	0.003297576	8	0.060140799
F4 	Y2475	Y1182	2	RNA	GOOD	0.392551401	0.001382058	3	0.102978451
F5 	Y2566	Y1182	2	RNA	GOOD	0.623127324	0.001736045	4	0.153163653
F6 	Y1897	Y1182	2	RNA	GOOD	0.832748421	0.006494552	3	0.335452656
F7 	Y1002	EMPTY	1	RNA	GOOD	1	0.003886244	28	0.981514845
F8 	Y1002	Y1182	2	RNA	GOOD	1	0.003886244	28	0.498501492
F9 	Y2676	Y1182	2	RNA	GOOD	1.002430526	0.008358345	8	0.635837206
F10 	Y2671	Y1182	2	RNA	GOOD	1.360919409	0.005085279	12	0.85774881
F11 	Y2683	EMPTY	1	RNA	GOOD	NA	NA	NA	0.542819851
F12 	Y2725	EMPTY	1	RNA	GOOD	NA	NA	NA	0.811175178
G1 	Y978	EMPTY	1	RNA	GOOD	0	0.009260255	8	0.959432537
G2 	Y978	Y1182	2	RNA	GOOD	0	0.009260255	8	0.033614066
G3 	Y2816	Y1182	2	RNA	GOOD	0.209834706	0.003297576	8	0.050414237
G4 	Y2475	Y1182	2	RNA	GOOD	0.392551401	0.001382058	3	0.098567342
G5 	Y2566	Y1182	2	RNA	GOOD	0.623127324	0.001736045	4	0.157673787
G6 	Y1897	Y1182	2	RNA	GOOD	0.832748421	0.006494552	3	0.331410408
G7 	Y1002	EMPTY	1	RNA	GOOD	1	0.003886244	28	0.978062583
G8 	Y1002	Y1182	2	RNA	GOOD	1	0.003886244	28	0.483154269
G9 	Y2676	Y1182	2	RNA	GOOD	1.002430526	0.008358345	8	0.601211573
G10 	Y2671	Y1182	2	RNA	GOOD	1.360919409	0.005085279	12	0.847752549
G11 	Y2683	EMPTY	1	RNA	GOOD	NA	NA	NA	0.537910659
G12 	Y2725	EMPTY	1	RNA	GOOD	NA	NA	NA	0.809458641
H1 	Y978	EMPTY	1	DNA	GOOD	0	0.009260255	8	0.96990417
H2 	Y978	Y1182	2	DNA	GOOD	0	0.009260255	8	0.02401643
H3 	Y2816	Y1182	2	DNA	GOOD	0.209834706	0.003297576	8	0.487866813
H4 	Y2475	Y1182	2	DNA	GOOD	0.392551401	0.001382058	3	0.479264623
H5 	Y2566	Y1182	2	DNA	GOOD	0.623127324	0.001736045	4	0.497812882
H6 	Y1897	Y1182	2	DNA	GOOD	0.832748421	0.006494552	3	0.472052985
H7 	Y1002	EMPTY	1	DNA	GOOD	1	0.003886244	28	0.972937643
H8 	Y1002	Y1182	2	DNA	GOOD	1	0.003886244	28	0.481346606
H9 	Y2676	Y1182	2	DNA	GOOD	1.002430526	0.008358345	8	0.610825572
H10 	Y2671	Y1182	2	DNA	GOOD	1.360919409	0.005085279	12	0.842986349
H11 	Y2683	EMPTY	1	DNA	GOOD	NA	NA	NA	0.46001452
H12 	Y2725	EMPTY	1	DNA	GOOD	NA	NA	NA	0.7573845
