# Supplementary material for: Fitness effects of altering gene expression noise in Saccharomyces cerevisiae
Source: eLife. 2018 Aug 20;7:e37272. doi: 10.7554/eLife.37272 (PMC6133559; doi:10.7554/eLife.37272)
Supplement: Supplementary file 4. [file elife-37272-supp4.zip › DELTA.ANALYSIS.ROBUSTNESS.txt]

ENVIRONMENT	NOISE.METRIC	LOESS.NOISE	LOESS.FITNESS	FITNESS.CUTOFF	COR.ALL	COR.LOW	COR.HIGH	P.ALL	P.LOW	P.HIGH
GLUCOSE	SD	0.333333333	0.333333333	0.0025	0.633414238	0.876724304	-0.184732122	6.72E-06	2.25E-11	0.634205406
GLUCOSE	SD	0.333333333	0.333333333	0.005	0.633414238	0.878759136	-0.09206133	6.72E-06	3.76E-11	0.800313968
GLUCOSE	SD	0.333333333	0.333333333	0.0075	0.633414238	0.87910774	-0.084236072	6.72E-06	7.69E-11	0.805495704
GLUCOSE	SD	0.333333333	0.333333333	0.01	0.633414238	0.87910774	-0.084236072	6.72E-06	7.69E-11	0.805495704
GLUCOSE	SD	0.333333333	0.5	0.0025	0.611880796	0.81761362	-0.016801369	1.67E-05	3.59E-09	0.968503361
GLUCOSE	SD	0.333333333	0.5	0.005	0.611880796	0.854380845	-0.140011451	1.67E-05	2.53E-10	0.719389509
GLUCOSE	SD	0.333333333	0.5	0.0075	0.611880796	0.856027653	-0.029063904	1.67E-05	8.30E-10	0.932399788
GLUCOSE	SD	0.333333333	0.5	0.01	0.611880796	0.856027653	-0.029063904	1.67E-05	8.30E-10	0.932399788
GLUCOSE	SD	0.333333333	0.666666667	0.0025	0.587167113	0.784519965	-0.022487039	4.36E-05	4.00E-08	0.957851014
GLUCOSE	SD	0.333333333	0.666666667	0.005	0.587167113	0.81869053	-0.145851073	4.36E-05	5.82E-09	0.708091517
GLUCOSE	SD	0.333333333	0.666666667	0.0075	0.587167113	0.819436186	-0.036337603	4.36E-05	1.73E-08	0.915528649
GLUCOSE	SD	0.333333333	0.666666667	0.01	0.587167113	0.815254144	0.083641721	4.36E-05	4.11E-08	0.796070935
GLUCOSE	SD	0.333333333	0.833333333	0.0025	0.568204821	0.758971959	-0.021815498	8.66E-05	1.97E-07	0.959108917
GLUCOSE	SD	0.333333333	0.833333333	0.005	0.568204821	0.789843678	-0.144600259	8.66E-05	4.63E-08	0.710507416
GLUCOSE	SD	0.333333333	0.833333333	0.0075	0.568204821	0.790244692	-0.036674248	8.66E-05	1.24E-07	0.914748517
GLUCOSE	SD	0.333333333	0.833333333	0.01	0.568204821	0.785215717	0.084956509	8.66E-05	2.77E-07	0.792926322
GLUCOSE	SD	0.333333333	1	0.0025	0.527831498	0.704629622	-0.021813608	0.000327709	3.29E-06	0.959112457
GLUCOSE	SD	0.333333333	1	0.005	0.527831498	0.733229685	-0.144083951	0.000327709	1.21E-06	0.711505298
GLUCOSE	SD	0.333333333	1	0.0075	0.527831498	0.733216632	-0.036736075	0.000327709	2.71E-06	0.914605248
GLUCOSE	SD	0.333333333	1	0.01	0.527831498	0.726415575	0.089480462	0.000327709	5.50E-06	0.782128145
GLUCOSE	SD	0.5	0.333333333	0.0025	0.617093364	0.855202123	-0.162526765	1.35E-05	2.33E-10	0.676105088
GLUCOSE	SD	0.5	0.333333333	0.005	0.617093364	0.855617062	-0.085667613	1.35E-05	4.39E-10	0.813971352
GLUCOSE	SD	0.5	0.333333333	0.0075	0.617093364	0.85737601	-0.072378796	1.35E-05	7.31E-10	0.832512882
GLUCOSE	SD	0.5	0.333333333	0.01	0.617093364	0.85737601	-0.072378796	1.35E-05	7.31E-10	0.832512882
GLUCOSE	SD	0.5	0.5	0.0025	0.603468441	0.80324508	0.058313965	2.33E-05	1.08E-08	0.890908935
GLUCOSE	SD	0.5	0.5	0.005	0.603468441	0.837873216	-0.076837187	2.33E-05	1.19E-09	0.844236652
GLUCOSE	SD	0.5	0.5	0.0075	0.603468441	0.842868072	0.004226741	2.33E-05	2.70E-09	0.990159468
GLUCOSE	SD	0.5	0.5	0.01	0.603468441	0.842868072	0.004226741	2.33E-05	2.70E-09	0.990159468
GLUCOSE	SD	0.5	0.666666667	0.0025	0.572030033	0.762273196	0.042309377	7.57E-05	1.62E-07	0.920764539
GLUCOSE	SD	0.5	0.666666667	0.005	0.572030033	0.794245073	-0.090819561	7.57E-05	3.45E-08	0.816250901
GLUCOSE	SD	0.5	0.666666667	0.0075	0.572030033	0.797476968	-0.007320884	7.57E-05	7.84E-08	0.982956515
GLUCOSE	SD	0.5	0.666666667	0.01	0.572030033	0.796888396	0.059820425	7.57E-05	1.37E-07	0.853485821
GLUCOSE	SD	0.5	0.833333333	0.0025	0.552783668	0.736613373	0.040051969	0.00014695	6.81E-07	0.924982832
GLUCOSE	SD	0.5	0.833333333	0.005	0.552783668	0.765418644	-0.091570085	0.00014695	2.12E-07	0.814753538
GLUCOSE	SD	0.5	0.833333333	0.0075	0.552783668	0.767609485	-0.008237393	0.00014695	4.68E-07	0.980823143
GLUCOSE	SD	0.5	0.833333333	0.01	0.552783668	0.766470437	0.060040893	0.00014695	7.88E-07	0.852951014
GLUCOSE	SD	0.5	1	0.0025	0.510797639	0.680229531	0.040023634	0.000547284	9.61E-06	0.925035789
GLUCOSE	SD	0.5	1	0.005	0.510797639	0.70683895	-0.090958349	0.000547284	4.27E-06	0.815973967
GLUCOSE	SD	0.5	1	0.0075	0.510797639	0.708473792	-0.007839498	0.000547284	8.21E-06	0.981749316
GLUCOSE	SD	0.5	1	0.01	0.510797639	0.705999397	0.062532459	0.000547284	1.31E-05	0.846911042
GLUCOSE	SD	0.666666667	0.333333333	0.0025	0.613885675	0.84890343	-0.152012549	1.54E-05	4.31E-10	0.696224047
GLUCOSE	SD	0.666666667	0.333333333	0.005	0.613885675	0.84961026	-0.067949263	1.54E-05	7.76E-10	0.852045369
GLUCOSE	SD	0.666666667	0.333333333	0.0075	0.613885675	0.850660741	-0.058678947	1.54E-05	1.36E-09	0.863930508
GLUCOSE	SD	0.666666667	0.333333333	0.01	0.613885675	0.850660741	-0.058678947	1.54E-05	1.36E-09	0.863930508
GLUCOSE	SD	0.666666667	0.5	0.0025	0.598225012	0.793900519	0.07097594	2.86E-05	2.11E-08	0.867366371
GLUCOSE	SD	0.666666667	0.5	0.005	0.598225012	0.828987494	-0.063010623	2.86E-05	2.54E-09	0.872059761
GLUCOSE	SD	0.666666667	0.5	0.0075	0.598225012	0.832267789	0.027422696	2.86E-05	6.47E-09	0.936210204
GLUCOSE	SD	0.666666667	0.5	0.01	0.598225012	0.832267789	0.027422696	2.86E-05	6.47E-09	0.936210204
GLUCOSE	SD	0.666666667	0.666666667	0.0025	0.575439561	0.7647437	0.051377173	6.70E-05	1.40E-07	0.903837187
GLUCOSE	SD	0.666666667	0.666666667	0.005	0.575439561	0.797395894	-0.079719222	6.70E-05	2.78E-08	0.838454954
GLUCOSE	SD	0.666666667	0.666666667	0.0075	0.575439561	0.799378569	0.012611883	6.70E-05	6.92E-08	0.970642343
GLUCOSE	SD	0.666666667	0.666666667	0.01	0.575439561	0.799786218	0.0613884	6.70E-05	1.14E-07	0.849683514
GLUCOSE	SD	0.666666667	0.833333333	0.0025	0.563753407	0.748947382	0.048182491	0.000101188	3.49E-07	0.909797555
GLUCOSE	SD	0.666666667	0.833333333	0.005	0.563753407	0.778593505	-0.081168105	0.000101188	9.55E-08	0.835550836
GLUCOSE	SD	0.666666667	0.833333333	0.0075	0.563753407	0.779914791	0.010642453	0.000101188	2.32E-07	0.975225415
GLUCOSE	SD	0.666666667	0.833333333	0.01	0.563753407	0.780088826	0.060661224	0.000101188	3.72E-07	0.85144654
GLUCOSE	SD	0.666666667	1	0.0025	0.528523811	0.70180496	0.048204791	0.000320764	3.75E-06	0.909755936
GLUCOSE	SD	0.666666667	1	0.005	0.528523811	0.729399457	-0.080517683	0.000320764	1.47E-06	0.836854321
GLUCOSE	SD	0.666666667	1	0.0075	0.528523811	0.730334717	0.010906615	0.000320764	3.10E-06	0.974610639
GLUCOSE	SD	0.666666667	1	0.01	0.528523811	0.729517575	0.062080823	0.000320764	4.79E-06	0.848005334
GLUCOSE	SD	0.833333333	0.333333333	0.0025	0.593371793	0.799983964	-0.146113264	3.45E-05	2.32E-08	0.707585388
GLUCOSE	SD	0.833333333	0.333333333	0.005	0.593371793	0.800630981	-0.054357758	3.45E-05	3.76E-08	0.881443126
GLUCOSE	SD	0.833333333	0.333333333	0.0075	0.593371793	0.800956375	-0.04838214	3.45E-05	6.24E-08	0.887663331
GLUCOSE	SD	0.833333333	0.333333333	0.01	0.593371793	0.800956375	-0.04838214	3.45E-05	6.24E-08	0.887663331
GLUCOSE	SD	0.833333333	0.5	0.0025	0.574541181	0.745786424	0.073729158	6.92E-05	4.16E-07	0.862258
GLUCOSE	SD	0.833333333	0.5	0.005	0.574541181	0.775959847	-0.05243151	6.92E-05	1.12E-07	0.893431797
GLUCOSE	SD	0.833333333	0.5	0.0075	0.574541181	0.776741691	0.047610431	6.92E-05	2.79E-07	0.889445587
GLUCOSE	SD	0.833333333	0.5	0.01	0.574541181	0.776741691	0.047610431	6.92E-05	2.79E-07	0.889445587
GLUCOSE	SD	0.833333333	0.666666667	0.0025	0.575249337	0.747901091	0.053787757	6.75E-05	3.70E-07	0.899342305
GLUCOSE	SD	0.833333333	0.666666667	0.005	0.575249337	0.776459659	-0.069336613	6.75E-05	1.09E-07	0.859313284
GLUCOSE	SD	0.833333333	0.666666667	0.0075	0.575249337	0.776781681	0.031772056	6.75E-05	2.78E-07	0.926115051
GLUCOSE	SD	0.833333333	0.666666667	0.01	0.575249337	0.778369869	0.065834283	6.75E-05	4.11E-07	0.838918558
GLUCOSE	SD	0.833333333	0.833333333	0.0025	0.589950523	0.766774556	0.050490738	3.93E-05	1.24E-07	0.905490639
GLUCOSE	SD	0.833333333	0.833333333	0.005	0.589950523	0.793188661	-0.070913354	3.93E-05	3.70E-08	0.85614052
GLUCOSE	SD	0.833333333	0.833333333	0.0075	0.589950523	0.793587671	0.0292904	3.93E-05	1.00E-07	0.931874026
GLUCOSE	SD	0.833333333	0.833333333	0.01	0.589950523	0.795862157	0.06451627	3.93E-05	1.46E-07	0.842107342
GLUCOSE	SD	0.833333333	1	0.0025	0.580850841	0.754846779	0.050507981	5.51E-05	2.50E-07	0.905458472
GLUCOSE	SD	0.833333333	1	0.005	0.580850841	0.780038807	-0.070298164	5.51E-05	8.72E-08	0.857378212
GLUCOSE	SD	0.833333333	1	0.0075	0.580850841	0.780516267	0.029379949	5.51E-05	2.23E-07	0.931666165
GLUCOSE	SD	0.833333333	1	0.01	0.580850841	0.782836219	0.06495137	5.51E-05	3.18E-07	0.841054423
GLUCOSE	SD	1	0.333333333	0.0025	0.586294578	0.781563707	-0.144833941	4.50E-05	7.92E-08	0.710055899
GLUCOSE	SD	1	0.333333333	0.005	0.586294578	0.782561935	-0.051193339	4.50E-05	1.21E-07	0.888307597
GLUCOSE	SD	1	0.333333333	0.0075	0.586294578	0.78258648	-0.046014863	4.50E-05	1.98E-07	0.893131985
GLUCOSE	SD	1	0.333333333	0.01	0.586294578	0.78258648	-0.046014863	4.50E-05	1.98E-07	0.893131985
GLUCOSE	SD	1	0.5	0.0025	0.568245143	0.731168487	0.074262337	8.65E-05	9.05E-07	0.861269208
GLUCOSE	SD	1	0.5	0.005	0.568245143	0.757746525	-0.049889743	8.65E-05	3.29E-07	0.89857602
GLUCOSE	SD	1	0.5	0.0075	0.568245143	0.757022115	0.052485021	8.65E-05	8.28E-07	0.87819578
GLUCOSE	SD	1	0.5	0.01	0.568245143	0.757022115	0.052485021	8.65E-05	8.28E-07	0.87819578
GLUCOSE	SD	1	0.666666667	0.0025	0.573770971	0.739657147	0.054359343	7.11E-05	5.80E-07	0.898276839
GLUCOSE	SD	1	0.666666667	0.005	0.573770971	0.764835198	-0.066749845	7.11E-05	2.19E-07	0.864522213
GLUCOSE	SD	1	0.666666667	0.0075	0.573770971	0.764103408	0.036474397	7.11E-05	5.67E-07	0.915211638
GLUCOSE	SD	1	0.666666667	0.01	0.573770971	0.765459501	0.079550848	7.11E-05	8.32E-07	0.805872816
GLUCOSE	SD	1	0.833333333	0.0025	0.591863871	0.763099989	0.051067652	3.65E-05	1.54E-07	0.904414497
GLUCOSE	SD	1	0.833333333	0.005	0.591863871	0.78632932	-0.068335561	3.65E-05	5.83E-08	0.861328538
GLUCOSE	SD	1	0.833333333	0.0075	0.591863871	0.786065693	0.033887	3.65E-05	1.60E-07	0.921209574
GLUCOSE	SD	1	0.833333333	0.01	0.591863871	0.788221455	0.078232962	3.65E-05	2.32E-07	0.809036059
GLUCOSE	SD	1	1	0.0025	0.589924306	0.760462178	0.051081074	3.93E-05	1.80E-07	0.904389462
GLUCOSE	SD	1	1	0.005	0.589924306	0.782709481	-0.067731167	3.93E-05	7.36E-08	0.862545601
GLUCOSE	SD	1	1	0.0075	0.589924306	0.782701818	0.033932269	3.93E-05	1.96E-07	0.921104601
GLUCOSE	SD	1	1	0.01	0.589924306	0.78513784	0.078815734	3.93E-05	2.78E-07	0.80763694
GLUCOSE	CV	0.333333333	0.333333333	0.0025	0.607424512	0.615186458	-0.168746474	1.99E-05	0.000139012	0.664285756
GLUCOSE	CV	0.333333333	0.333333333	0.005	0.607424512	0.615521917	-0.069198688	1.99E-05	0.000177104	0.84935063
GLUCOSE	CV	0.333333333	0.333333333	0.0075	0.607424512	0.615409798	-0.052825051	1.99E-05	0.000228954	0.877411776
GLUCOSE	CV	0.333333333	0.333333333	0.01	0.607424512	0.615409798	-0.052825051	1.99E-05	0.000228954	0.877411776
GLUCOSE	CV	0.333333333	0.5	0.0025	0.594788639	0.600720061	-0.000792205	3.27E-05	0.000172358	0.998514616
GLUCOSE	CV	0.333333333	0.5	0.005	0.594788639	0.606389427	-0.147678364	3.27E-05	0.000183597	0.704566222
GLUCOSE	CV	0.333333333	0.5	0.0075	0.594788639	0.610111093	-0.028752062	3.27E-05	0.0002682	0.933123699
GLUCOSE	CV	0.333333333	0.5	0.01	0.594788639	0.610111093	-0.028752062	3.27E-05	0.0002682	0.933123699
GLUCOSE	CV	0.333333333	0.666666667	0.0025	0.581289315	0.586648068	-0.004478442	5.42E-05	0.000265862	0.991603034
GLUCOSE	CV	0.333333333	0.666666667	0.005	0.581289315	0.591681016	-0.152404337	5.42E-05	0.000287149	0.69547133
GLUCOSE	CV	0.333333333	0.666666667	0.0075	0.581289315	0.594206641	-0.03323705	5.42E-05	0.000424184	0.922716836
GLUCOSE	CV	0.333333333	0.666666667	0.01	0.581289315	0.599813917	0.138558545	5.42E-05	0.000459414	0.667595131
GLUCOSE	CV	0.333333333	0.833333333	0.0025	0.560329342	0.565176602	-0.003316662	0.000113846	0.000496329	0.993781305
GLUCOSE	CV	0.333333333	0.833333333	0.005	0.560329342	0.569315083	-0.150602131	0.000113846	0.000544708	0.698935687
GLUCOSE	CV	0.333333333	0.833333333	0.0075	0.560329342	0.57089369	-0.032374006	0.000113846	0.000796762	0.924718623
GLUCOSE	CV	0.333333333	0.833333333	0.01	0.560329342	0.576355984	0.141070786	0.000113846	0.000857885	0.661882106
GLUCOSE	CV	0.333333333	1	0.0025	0.519637123	0.523844612	-0.003245458	0.000420816	0.00147471	0.993914808
GLUCOSE	CV	0.333333333	1	0.005	0.519637123	0.527546016	-0.149902477	0.000420816	0.00160552	0.700281923
GLUCOSE	CV	0.333333333	1	0.0075	0.519637123	0.52878242	-0.032029376	0.000420816	0.002226358	0.925518086
GLUCOSE	CV	0.333333333	1	0.01	0.519637123	0.533716797	0.147274297	0.000420816	0.002385936	0.647846081
GLUCOSE	CV	0.5	0.333333333	0.0025	0.52703097	0.533024668	-0.155075041	0.000335907	0.001404241	0.690346438
GLUCOSE	CV	0.5	0.333333333	0.005	0.52703097	0.532910627	-0.068892662	0.000335907	0.001688182	0.850010533
GLUCOSE	CV	0.5	0.333333333	0.0075	0.52703097	0.53290442	-0.050594413	0.000335907	0.002025004	0.88255672
GLUCOSE	CV	0.5	0.333333333	0.01	0.52703097	0.53290442	-0.050594413	0.000335907	0.002025004	0.88255672
GLUCOSE	CV	0.5	0.5	0.0025	0.599237781	0.604080185	0.058592255	2.75E-05	0.000154945	0.890390702
GLUCOSE	CV	0.5	0.5	0.005	0.599237781	0.608246835	-0.112841888	2.75E-05	0.000173242	0.772545709
GLUCOSE	CV	0.5	0.5	0.0075	0.599237781	0.610587569	-0.015444138	2.75E-05	0.000264442	0.964052816
GLUCOSE	CV	0.5	0.5	0.01	0.599237781	0.610587569	-0.015444138	2.75E-05	0.000264442	0.964052816
GLUCOSE	CV	0.5	0.666666667	0.0025	0.551866496	0.556226065	0.043126687	0.000151517	0.00063594	0.91923767
GLUCOSE	CV	0.5	0.666666667	0.005	0.551866496	0.55973394	-0.126766819	0.000151517	0.000706843	0.74518612
GLUCOSE	CV	0.5	0.666666667	0.0075	0.551866496	0.56098216	-0.026330899	0.000151517	0.001027279	0.938745712
GLUCOSE	CV	0.5	0.666666667	0.01	0.551866496	0.570195416	0.088487905	0.000151517	0.001003072	0.784494314
GLUCOSE	CV	0.5	0.833333333	0.0025	0.529969265	0.534362252	0.041108856	0.000306689	0.001132494	0.923007691
GLUCOSE	CV	0.5	0.833333333	0.005	0.529969265	0.537159874	-0.127086449	0.000306689	0.001267308	0.744560885
GLUCOSE	CV	0.5	0.833333333	0.0075	0.529969265	0.537750948	-0.026702705	0.000306689	0.001808648	0.937882198
GLUCOSE	CV	0.5	0.833333333	0.01	0.529969265	0.546897051	0.089657145	0.000306689	0.001764252	0.781707125
GLUCOSE	CV	0.5	1	0.0025	0.491771586	0.495502679	0.041252164	0.000941086	0.002884813	0.922739899
GLUCOSE	CV	0.5	1	0.005	0.491771586	0.497957219	-0.126187362	0.000941086	0.003188991	0.746319936
GLUCOSE	CV	0.5	1	0.0075	0.491771586	0.498284502	-0.026006279	0.000941086	0.004333333	0.939499686
GLUCOSE	CV	0.5	1	0.01	0.491771586	0.507055054	0.094200224	0.000941086	0.004240073	0.770900129
GLUCOSE	CV	0.666666667	0.333333333	0.0025	0.459595404	0.464297748	-0.141763898	0.002198962	0.00649028	0.715993984
GLUCOSE	CV	0.666666667	0.333333333	0.005	0.459595404	0.464246176	-0.038009592	0.002198962	0.007436837	0.916974036
GLUCOSE	CV	0.666666667	0.333333333	0.0075	0.459595404	0.464215271	-0.027495403	0.002198962	0.008521026	0.936041373
GLUCOSE	CV	0.666666667	0.333333333	0.01	0.459595404	0.464215271	-0.027495403	0.002198962	0.008521026	0.936041373
GLUCOSE	CV	0.666666667	0.5	0.0025	0.531019196	0.534745717	0.069591564	0.000296817	0.001121463	0.869936494
GLUCOSE	CV	0.666666667	0.5	0.005	0.531019196	0.538777579	-0.088340606	0.000296817	0.001217015	0.821200277
GLUCOSE	CV	0.666666667	0.5	0.0075	0.531019196	0.54107316	0.031020625	0.000296817	0.00167222	0.927858511
GLUCOSE	CV	0.666666667	0.5	0.01	0.531019196	0.54107316	0.031020625	0.000296817	0.00167222	0.927858511
GLUCOSE	CV	0.666666667	0.666666667	0.0025	0.417975161	0.420689077	0.053088566	0.005880291	0.013232707	0.900645811
GLUCOSE	CV	0.666666667	0.666666667	0.005	0.417975161	0.423845836	-0.102964379	0.005880291	0.013969402	0.792087007
GLUCOSE	CV	0.666666667	0.666666667	0.0075	0.417975161	0.424787129	0.017534291	0.005880291	0.017220004	0.959191137
GLUCOSE	CV	0.666666667	0.666666667	0.01	0.417975161	0.431941401	0.047758481	0.005880291	0.017145194	0.88282606
GLUCOSE	CV	0.666666667	0.833333333	0.0025	0.391010884	0.393507634	0.050757164	0.010455018	0.021308575	0.904993647
GLUCOSE	CV	0.666666667	0.833333333	0.005	0.391010884	0.396034087	-0.103594137	0.010455018	0.022518463	0.790838013
GLUCOSE	CV	0.666666667	0.833333333	0.0075	0.391010884	0.396421195	0.015962171	0.010455018	0.027256389	0.962847767
GLUCOSE	CV	0.666666667	0.833333333	0.01	0.391010884	0.403309373	0.047031626	0.010455018	0.027106629	0.884598786
GLUCOSE	CV	0.666666667	1	0.0025	0.359302946	0.361368074	0.050885901	0.019443508	0.035741792	0.904753512
GLUCOSE	CV	0.666666667	1	0.005	0.359302946	0.363604651	-0.102753021	0.019443508	0.037524909	0.792506283
GLUCOSE	CV	0.666666667	1	0.0075	0.359302946	0.363789691	0.016274595	0.019443508	0.044242447	0.962121039
GLUCOSE	CV	0.666666667	1	0.01	0.359302946	0.37032991	0.047773965	0.019443508	0.043961535	0.882788303
GLUCOSE	CV	0.833333333	0.333333333	0.0025	0.447654236	0.45216958	-0.1388165	0.002952756	0.008245311	0.721707276
GLUCOSE	CV	0.833333333	0.333333333	0.005	0.447654236	0.451711239	-0.008821401	0.002952756	0.009452157	0.980704687
GLUCOSE	CV	0.833333333	0.333333333	0.0075	0.447654236	0.451836812	-0.007038676	0.002952756	0.010719575	0.983613436
GLUCOSE	CV	0.833333333	0.333333333	0.01	0.447654236	0.451836812	-0.007038676	0.002952756	0.010719575	0.983613436
GLUCOSE	CV	0.833333333	0.5	0.0025	0.521240492	0.52496976	0.05725211	0.00040092	0.001434217	0.892886639
GLUCOSE	CV	0.833333333	0.5	0.005	0.521240492	0.528037294	-0.063526324	0.00040092	0.001586495	0.871019666
GLUCOSE	CV	0.833333333	0.5	0.0075	0.521240492	0.528957209	0.08693224	0.00040092	0.00221748	0.799377929
GLUCOSE	CV	0.833333333	0.5	0.01	0.521240492	0.528957209	0.08693224	0.00040092	0.00221748	0.799377929
GLUCOSE	CV	0.833333333	0.666666667	0.0025	0.38652243	0.389097262	0.051546801	0.01145578	0.022941609	0.903520816
GLUCOSE	CV	0.833333333	0.666666667	0.005	0.38652243	0.391297496	-0.069672289	0.01145578	0.024335089	0.85863768
GLUCOSE	CV	0.833333333	0.666666667	0.0075	0.38652243	0.391002546	0.077931231	0.01145578	0.029632412	0.81983952
GLUCOSE	CV	0.833333333	0.666666667	0.01	0.38652243	0.3991544	0.068202165	0.01145578	0.028881791	0.833195345
GLUCOSE	CV	0.833333333	0.833333333	0.0025	0.335715908	0.338057337	0.051875107	0.02973923	0.050527814	0.90290853
GLUCOSE	CV	0.833333333	0.833333333	0.005	0.335715908	0.339691264	-0.068547925	0.02973923	0.053102517	0.860900963
GLUCOSE	CV	0.833333333	0.833333333	0.0075	0.335715908	0.339024808	0.076670777	0.02973923	0.062079805	0.822713204
GLUCOSE	CV	0.833333333	0.833333333	0.01	0.335715908	0.346437337	0.066798983	0.02973923	0.060732506	0.836585981
GLUCOSE	CV	0.833333333	1	0.0025	0.281815205	0.283570799	0.051760543	0.070591264	0.10412034	0.903122186
GLUCOSE	CV	0.833333333	1	0.005	0.281815205	0.284923762	-0.068034312	0.070591264	0.1080181	0.86193513
GLUCOSE	CV	0.833333333	1	0.0075	0.281815205	0.284060645	0.076307272	0.070591264	0.121456604	0.823542316
GLUCOSE	CV	0.833333333	1	0.01	0.281815205	0.290635174	0.064493254	0.070591264	0.119213531	0.842163046
GLUCOSE	CV	1	0.333333333	0.0025	0.434718878	0.439074731	-0.139873365	0.004016623	0.010577897	0.719657244
GLUCOSE	CV	1	0.333333333	0.005	0.434718878	0.438474618	-0.000748507	0.004016623	0.012063619	0.998362643
GLUCOSE	CV	1	0.333333333	0.0075	0.434718878	0.438670824	-0.00188949	0.004016623	0.013563482	0.99560089
GLUCOSE	CV	1	0.333333333	0.01	0.434718878	0.438670824	-0.00188949	0.004016623	0.013563482	0.99560089
GLUCOSE	CV	1	0.5	0.0025	0.506137486	0.509771337	0.049534798	0.00062682	0.002072601	0.907274071
GLUCOSE	CV	1	0.5	0.005	0.506137486	0.512383527	-0.055549556	0.00062682	0.002299621	0.887125967
GLUCOSE	CV	1	0.5	0.0075	0.506137486	0.5127685	0.105287393	0.00062682	0.003182396	0.758012926
GLUCOSE	CV	1	0.5	0.01	0.506137486	0.5127685	0.105287393	0.00062682	0.003182396	0.758012926
GLUCOSE	CV	1	0.666666667	0.0025	0.363501119	0.365941346	0.049672604	0.017969695	0.033302008	0.907016955
GLUCOSE	CV	1	0.666666667	0.005	0.363501119	0.367699928	-0.057091112	0.017969695	0.035272675	0.884010381
GLUCOSE	CV	1	0.666666667	0.0075	0.363501119	0.366931099	0.099175952	0.017969695	0.042308291	0.77172778
GLUCOSE	CV	1	0.666666667	0.01	0.363501119	0.377076087	-0.013996715	0.017969695	0.039966474	0.965563956
GLUCOSE	CV	1	0.833333333	0.0025	0.290432189	0.292554077	0.051441685	0.062061391	0.09314765	0.903716865
GLUCOSE	CV	1	0.833333333	0.005	0.290432189	0.293750573	-0.054977035	0.062061391	0.097067828	0.888283414
GLUCOSE	CV	1	0.833333333	0.0075	0.290432189	0.292634933	0.098342786	0.062061391	0.110140263	0.77360215
GLUCOSE	CV	1	0.833333333	0.01	0.290432189	0.301608327	-0.016375023	0.062061391	0.105284584	0.959716496
GLUCOSE	CV	1	1	0.0025	0.209898268	0.211274998	0.051201652	0.182150562	0.23035224	0.904164559
GLUCOSE	CV	1	1	0.005	0.209898268	0.212160632	-0.054619871	0.182150562	0.235887429	0.889005572
GLUCOSE	CV	1	1	0.0075	0.209898268	0.210793127	0.097717436	0.182150562	0.255010488	0.77500971
GLUCOSE	CV	1	1	0.01	0.209898268	0.21836087	-0.022510811	0.182150562	0.246355573	0.944639712
GLUCOSE	FANO	0.333333333	0.333333333	0.0025	0.707688027	0.8466628	-0.20012412	1.60E-07	5.33E-10	0.605672966
GLUCOSE	FANO	0.333333333	0.333333333	0.005	0.707688027	0.846340071	-0.116088498	1.60E-07	1.05E-09	0.749451108
GLUCOSE	FANO	0.333333333	0.333333333	0.0075	0.707688027	0.846360584	-0.108467541	1.60E-07	1.99E-09	0.750900704
GLUCOSE	FANO	0.333333333	0.333333333	0.01	0.707688027	0.846360584	-0.108467541	1.60E-07	1.99E-09	0.750900704
GLUCOSE	FANO	0.333333333	0.5	0.0025	0.686726264	0.805927169	-0.031737072	5.13E-07	8.86E-09	0.940532937
GLUCOSE	FANO	0.333333333	0.5	0.005	0.686726264	0.827066534	-0.144335799	5.13E-07	2.98E-09	0.711018498
GLUCOSE	FANO	0.333333333	0.5	0.0075	0.686726264	0.828386829	-0.044926453	5.13E-07	8.78E-09	0.89564774
GLUCOSE	FANO	0.333333333	0.5	0.01	0.686726264	0.828386829	-0.044926453	5.13E-07	8.78E-09	0.89564774
GLUCOSE	FANO	0.333333333	0.666666667	0.0025	0.656625859	0.770418482	-0.037841312	2.33E-06	9.89E-08	0.929115245
GLUCOSE	FANO	0.333333333	0.666666667	0.005	0.656625859	0.789797439	-0.150289807	2.33E-06	4.64E-08	0.699536555
GLUCOSE	FANO	0.333333333	0.666666667	0.0075	0.656625859	0.789972905	-0.052192124	2.33E-06	1.26E-07	0.87887119
GLUCOSE	FANO	0.333333333	0.666666667	0.01	0.656625859	0.790510339	0.066479065	2.33E-06	2.02E-07	0.837359386
GLUCOSE	FANO	0.333333333	0.833333333	0.0025	0.634530936	0.744324183	-0.037321671	6.40E-06	4.50E-07	0.930086822
GLUCOSE	FANO	0.333333333	0.833333333	0.005	0.634530936	0.761445178	-0.149251019	6.40E-06	2.66E-07	0.701536072
GLUCOSE	FANO	0.333333333	0.833333333	0.0075	0.634530936	0.760967243	-0.052615281	6.40E-06	6.71E-07	0.877895429
GLUCOSE	FANO	0.333333333	0.833333333	0.01	0.634530936	0.76104487	0.067844579	6.40E-06	1.05E-06	0.834059169
GLUCOSE	FANO	0.333333333	1	0.0025	0.589489867	0.691086607	-0.037381837	4.00E-05	6.05E-06	0.929974325
GLUCOSE	FANO	0.333333333	1	0.005	0.589489867	0.706869083	-0.148849316	4.00E-05	4.26E-06	0.702309718
GLUCOSE	FANO	0.333333333	1	0.0075	0.589489867	0.706086357	-0.052738836	4.00E-05	9.08E-06	0.87761055
GLUCOSE	FANO	0.333333333	1	0.01	0.589489867	0.705045987	0.072671381	4.00E-05	1.36E-05	0.822413605
GLUCOSE	FANO	0.5	0.333333333	0.0025	0.683474522	0.816301629	-0.185318717	6.09E-07	7.01E-09	0.633110067
GLUCOSE	FANO	0.5	0.333333333	0.005	0.683474522	0.815812282	-0.12053135	6.09E-07	1.28E-08	0.740134833
GLUCOSE	FANO	0.5	0.333333333	0.0075	0.683474522	0.816277204	-0.10493626	6.09E-07	2.17E-08	0.758799258
GLUCOSE	FANO	0.5	0.333333333	0.01	0.683474522	0.816277204	-0.10493626	6.09E-07	2.17E-08	0.758799258
GLUCOSE	FANO	0.5	0.5	0.0025	0.678573635	0.792662287	0.032395307	7.86E-07	2.30E-08	0.939301284
GLUCOSE	FANO	0.5	0.5	0.005	0.678573635	0.811456516	-0.092397803	7.86E-07	1.01E-08	0.813102766
GLUCOSE	FANO	0.5	0.5	0.0075	0.678573635	0.815328712	-0.026943534	7.86E-07	2.33E-08	0.937322909
GLUCOSE	FANO	0.5	0.5	0.01	0.678573635	0.815328712	-0.026943534	7.86E-07	2.33E-08	0.937322909
GLUCOSE	FANO	0.5	0.666666667	0.0025	0.637035714	0.744519968	0.019951977	5.73E-06	4.46E-07	0.962599971
GLUCOSE	FANO	0.5	0.666666667	0.005	0.637035714	0.76156684	-0.103498583	5.73E-06	2.65E-07	0.791027497
GLUCOSE	FANO	0.5	0.666666667	0.0075	0.637035714	0.763700138	-0.035441155	5.73E-06	5.79E-07	0.917606372
GLUCOSE	FANO	0.5	0.666666667	0.01	0.637035714	0.768252735	0.039301373	5.73E-06	7.17E-07	0.903480687
GLUCOSE	FANO	0.5	0.833333333	0.0025	0.614041388	0.717895655	0.018572666	1.53E-05	1.76E-06	0.965184258
GLUCOSE	FANO	0.5	0.833333333	0.005	0.614041388	0.732863869	-0.103698825	1.53E-05	1.24E-06	0.790630425
GLUCOSE	FANO	0.5	0.833333333	0.0075	0.614041388	0.733897185	-0.035545062	1.53E-05	2.62E-06	0.91736552
GLUCOSE	FANO	0.5	0.833333333	0.01	0.614041388	0.738156922	0.04027633	1.53E-05	3.23E-06	0.90109654
GLUCOSE	FANO	0.5	1	0.0025	0.568037704	0.663663442	0.018431095	8.72E-05	1.88E-05	0.965449523
GLUCOSE	FANO	0.5	1	0.005	0.568037704	0.677419771	-0.103240782	8.72E-05	1.49E-05	0.791538767
GLUCOSE	FANO	0.5	1	0.0075	0.568037704	0.678045576	-0.035148507	8.72E-05	2.77E-05	0.918284753
GLUCOSE	FANO	0.5	1	0.01	0.568037704	0.681433786	0.043637264	8.72E-05	3.39E-05	0.892883607
GLUCOSE	FANO	0.666666667	0.333333333	0.0025	0.679103388	0.809498502	-0.177510132	7.65E-07	1.17E-08	0.647740704
GLUCOSE	FANO	0.666666667	0.333333333	0.005	0.679103388	0.808977263	-0.104817066	7.65E-07	2.10E-08	0.773215199
GLUCOSE	FANO	0.666666667	0.333333333	0.0075	0.679103388	0.809226797	-0.092977895	7.65E-07	3.57E-08	0.785697146
GLUCOSE	FANO	0.666666667	0.333333333	0.01	0.679103388	0.809226797	-0.092977895	7.65E-07	3.57E-08	0.785697146
GLUCOSE	FANO	0.666666667	0.5	0.0025	0.673925433	0.785658536	0.040468753	9.98E-07	3.71E-08	0.924203893
GLUCOSE	FANO	0.666666667	0.5	0.005	0.673925433	0.804445899	-0.080189044	9.98E-07	1.69E-08	0.837513065
GLUCOSE	FANO	0.666666667	0.5	0.0075	0.673925433	0.807279487	-0.004742512	9.98E-07	4.08E-08	0.988958728
GLUCOSE	FANO	0.666666667	0.5	0.01	0.673925433	0.807279487	-0.004742512	9.98E-07	4.08E-08	0.988958728
GLUCOSE	FANO	0.666666667	0.666666667	0.0025	0.635545729	0.741258699	0.026388229	6.12E-06	5.32E-07	0.950545035
GLUCOSE	FANO	0.666666667	0.666666667	0.005	0.635545729	0.758335968	-0.092503225	6.12E-06	3.18E-07	0.812892562
GLUCOSE	FANO	0.666666667	0.666666667	0.0075	0.635545729	0.759648966	-0.015211911	6.12E-06	7.20E-07	0.964593046
GLUCOSE	FANO	0.666666667	0.666666667	0.01	0.635545729	0.76413766	0.046884304	6.12E-06	8.92E-07	0.884958149
GLUCOSE	FANO	0.666666667	0.833333333	0.0025	0.61964832	0.722719189	0.024570212	1.21E-05	1.39E-06	0.953949391
GLUCOSE	FANO	0.666666667	0.833333333	0.005	0.61964832	0.73779002	-0.09305049	1.21E-05	9.63E-07	0.811801519
GLUCOSE	FANO	0.666666667	0.833333333	0.0075	0.61964832	0.738221484	-0.016051536	1.21E-05	2.13E-06	0.962639894
GLUCOSE	FANO	0.666666667	0.833333333	0.01	0.61964832	0.742600224	0.047153875	1.21E-05	2.62E-06	0.884300598
GLUCOSE	FANO	0.666666667	1	0.0025	0.581247349	0.677530011	0.024443819	5.43E-05	1.08E-05	0.954186093
GLUCOSE	FANO	0.666666667	1	0.005	0.581247349	0.691464065	-0.09259381	5.43E-05	8.35E-06	0.81271195
GLUCOSE	FANO	0.666666667	1	0.0075	0.581247349	0.69158198	-0.015813114	5.43E-05	1.64E-05	0.963194496
GLUCOSE	FANO	0.666666667	1	0.01	0.581247349	0.695306965	0.049587697	5.43E-05	2.00E-05	0.878366986
GLUCOSE	FANO	0.833333333	0.333333333	0.0025	0.65538675	0.771674662	-0.174012245	2.47E-06	1.46E-07	0.654328882
GLUCOSE	FANO	0.833333333	0.333333333	0.005	0.65538675	0.771034103	-0.09296488	2.47E-06	2.42E-07	0.798387768
GLUCOSE	FANO	0.833333333	0.333333333	0.0075	0.65538675	0.771071363	-0.084330063	2.47E-06	3.85E-07	0.805282264
GLUCOSE	FANO	0.833333333	0.333333333	0.01	0.65538675	0.771071363	-0.084330063	2.47E-06	3.85E-07	0.805282264
GLUCOSE	FANO	0.833333333	0.5	0.0025	0.646583984	0.745539865	0.039894822	3.73E-06	4.21E-07	0.925276541
GLUCOSE	FANO	0.833333333	0.5	0.005	0.646583984	0.762308328	-0.07065148	3.73E-06	2.54E-07	0.856667348
GLUCOSE	FANO	0.833333333	0.5	0.0075	0.646583984	0.763773334	0.015022329	3.73E-06	5.77E-07	0.965034079
GLUCOSE	FANO	0.833333333	0.5	0.01	0.646583984	0.763773334	0.015022329	3.73E-06	5.77E-07	0.965034079
GLUCOSE	FANO	0.833333333	0.666666667	0.0025	0.634040762	0.731290984	0.027361996	6.54E-06	8.99E-07	0.948721858
GLUCOSE	FANO	0.833333333	0.666666667	0.005	0.634040762	0.746755503	-0.081696991	6.54E-06	6.01E-07	0.834491171
GLUCOSE	FANO	0.833333333	0.666666667	0.0075	0.634040762	0.747193351	0.004737805	6.54E-06	1.37E-06	0.988969686
GLUCOSE	FANO	0.833333333	0.666666667	0.01	0.634040762	0.752075338	0.054380104	6.54E-06	1.65E-06	0.866700228
GLUCOSE	FANO	0.833333333	0.833333333	0.0025	0.648214139	0.747478225	0.025915994	3.46E-06	3.79E-07	0.951429264
GLUCOSE	FANO	0.833333333	0.833333333	0.005	0.648214139	0.761347273	-0.082029117	3.46E-06	2.68E-07	0.833825848
GLUCOSE	FANO	0.833333333	0.833333333	0.0075	0.648214139	0.761310746	0.003679689	3.46E-06	6.59E-07	0.991433048
GLUCOSE	FANO	0.833333333	0.833333333	0.01	0.648214139	0.766872532	0.05424807	3.46E-06	7.71E-07	0.867021338
GLUCOSE	FANO	0.833333333	1	0.0025	0.640264579	0.738002687	0.025747931	4.97E-06	6.33E-07	0.951743962
GLUCOSE	FANO	0.833333333	1	0.005	0.640264579	0.751095985	-0.081644703	4.97E-06	4.76E-07	0.834595924
GLUCOSE	FANO	0.833333333	1	0.0075	0.640264579	0.750986421	0.003715976	4.97E-06	1.13E-06	0.991348568
GLUCOSE	FANO	0.833333333	1	0.01	0.640264579	0.756776308	0.05572371	4.97E-06	1.30E-06	0.863433601
GLUCOSE	FANO	1	0.333333333	0.0025	0.642186014	0.750605995	-0.173591327	4.55E-06	4.88E-07	0.655123073
GLUCOSE	FANO	1	0.333333333	0.005	0.642186014	0.749921281	-0.090647735	4.55E-06	7.78E-07	0.80332943
GLUCOSE	FANO	1	0.333333333	0.0075	0.642186014	0.749852129	-0.082705989	4.55E-06	1.20E-06	0.808971936
GLUCOSE	FANO	1	0.333333333	0.01	0.642186014	0.749852129	-0.082705989	4.55E-06	1.20E-06	0.808971936
GLUCOSE	FANO	1	0.5	0.0025	0.634204393	0.726779984	0.039346181	6.50E-06	1.13E-06	0.926302017
GLUCOSE	FANO	1	0.5	0.005	0.634204393	0.741365176	-0.068667204	6.50E-06	8.00E-07	0.86066082
GLUCOSE	FANO	1	0.5	0.0075	0.634204393	0.74145264	0.019293643	6.50E-06	1.82E-06	0.955099861
GLUCOSE	FANO	1	0.5	0.01	0.634204393	0.74145264	0.019293643	6.50E-06	1.82E-06	0.955099861
GLUCOSE	FANO	1	0.666666667	0.0025	0.62952261	0.721745081	0.027439535	7.96E-06	1.46E-06	0.948576692
GLUCOSE	FANO	1	0.666666667	0.005	0.62952261	0.735212491	-0.079213354	7.96E-06	1.10E-06	0.839469309
GLUCOSE	FANO	1	0.666666667	0.0075	0.62952261	0.734634205	0.009232602	7.96E-06	2.53E-06	0.978506707
GLUCOSE	FANO	1	0.666666667	0.01	0.62952261	0.738576414	0.076302334	7.96E-06	3.16E-06	0.813674756
GLUCOSE	FANO	1	0.833333333	0.0025	0.652327953	0.748020825	0.026146501	2.86E-06	3.67E-07	0.95099765
GLUCOSE	FANO	1	0.833333333	0.005	0.652327953	0.760082985	-0.079446347	2.86E-06	2.88E-07	0.839002091
GLUCOSE	FANO	1	0.833333333	0.0075	0.652327953	0.759352813	0.008170387	2.86E-06	7.32E-07	0.980979108
GLUCOSE	FANO	1	0.833333333	0.01	0.652327953	0.764185806	0.076318105	2.86E-06	8.89E-07	0.813636842
GLUCOSE	FANO	1	1	0.0025	0.658016286	0.754179875	0.02596351	2.18E-06	2.60E-07	0.951340292
GLUCOSE	FANO	1	1	0.005	0.658016286	0.765636865	-0.079083265	2.18E-06	2.09E-07	0.839730193
GLUCOSE	FANO	1	1	0.0075	0.658016286	0.764983699	0.008157885	2.18E-06	5.40E-07	0.98100821
GLUCOSE	FANO	1	1	0.01	0.658016286	0.770388304	0.078198747	2.18E-06	6.39E-07	0.809118219
GLUCOSE	LOGCV	0.333333333	0.333333333	0.0025	0.755374948	0.77349293	-0.146071292	7.41E-09	1.31E-07	0.707666404
GLUCOSE	LOGCV	0.333333333	0.333333333	0.005	0.755374948	0.77336275	-0.038411367	7.41E-09	2.11E-07	0.916098998
GLUCOSE	LOGCV	0.333333333	0.333333333	0.0075	0.755374948	0.773300923	-0.021788848	7.41E-09	3.40E-07	0.949299087
GLUCOSE	LOGCV	0.333333333	0.333333333	0.01	0.755374948	0.773300923	-0.021788848	7.41E-09	3.40E-07	0.949299087
GLUCOSE	LOGCV	0.333333333	0.5	0.0025	0.737120506	0.751346455	0.018908785	2.59E-08	3.05E-07	0.964554477
GLUCOSE	LOGCV	0.333333333	0.5	0.005	0.737120506	0.760052436	-0.142198162	2.59E-08	2.89E-07	0.715153222
GLUCOSE	LOGCV	0.333333333	0.5	0.0075	0.737120506	0.763397384	-0.011514699	2.59E-08	5.89E-07	0.973195516
GLUCOSE	LOGCV	0.333333333	0.5	0.01	0.737120506	0.763397384	-0.011514699	2.59E-08	5.89E-07	0.973195516
GLUCOSE	LOGCV	0.333333333	0.666666667	0.0025	0.719562324	0.732994916	0.016030099	7.89E-08	8.23E-07	0.969948713
GLUCOSE	LOGCV	0.333333333	0.666666667	0.005	0.719562324	0.740809788	-0.146591134	7.89E-08	8.23E-07	0.706663175
GLUCOSE	LOGCV	0.333333333	0.666666667	0.0075	0.719562324	0.742827391	-0.015760581	7.89E-08	1.71E-06	0.963316698
GLUCOSE	LOGCV	0.333333333	0.666666667	0.01	0.719562324	0.748359013	0.157825683	7.89E-08	1.98E-06	0.624214576
GLUCOSE	LOGCV	0.333333333	0.833333333	0.0025	0.694359482	0.707075565	0.017445944	3.39E-07	2.94E-06	0.967295492
GLUCOSE	LOGCV	0.333333333	0.833333333	0.005	0.694359482	0.71363543	-0.144473223	3.39E-07	3.13E-06	0.710752907
GLUCOSE	LOGCV	0.333333333	0.833333333	0.0075	0.694359482	0.714645103	-0.014703342	3.39E-07	6.29E-06	0.965776173
GLUCOSE	LOGCV	0.333333333	0.833333333	0.01	0.694359482	0.719953358	0.160343633	3.39E-07	7.30E-06	0.618621939
GLUCOSE	LOGCV	0.333333333	1	0.0025	0.644262898	0.655674388	0.017606676	4.15E-06	2.56E-05	0.966994304
GLUCOSE	LOGCV	0.333333333	1	0.005	0.644262898	0.661597966	-0.143617624	4.15E-06	2.76E-05	0.712406906
GLUCOSE	LOGCV	0.333333333	1	0.0075	0.644262898	0.662238793	-0.014255718	4.15E-06	4.95E-05	0.966817571
GLUCOSE	LOGCV	0.333333333	1	0.01	0.644262898	0.666805399	0.16625056	4.15E-06	5.73E-05	0.605575092
GLUCOSE	LOGCV	0.5	0.333333333	0.0025	0.679756531	0.69362371	-0.124904961	7.40E-07	7.62E-06	0.748830691
GLUCOSE	LOGCV	0.5	0.333333333	0.005	0.679756531	0.693391635	-0.027512332	7.40E-07	1.08E-05	0.939862307
GLUCOSE	LOGCV	0.5	0.333333333	0.0075	0.679756531	0.693308907	-0.012065784	7.40E-07	1.53E-05	0.971913097
GLUCOSE	LOGCV	0.5	0.333333333	0.01	0.679756531	0.693308907	-0.012065784	7.40E-07	1.53E-05	0.971913097
GLUCOSE	LOGCV	0.5	0.5	0.0025	0.735123816	0.746185561	0.089689803	2.96E-08	4.07E-07	0.832731303
GLUCOSE	LOGCV	0.5	0.5	0.005	0.735123816	0.753913201	-0.099498241	2.96E-08	4.07E-07	0.798968634
GLUCOSE	LOGCV	0.5	0.5	0.0075	0.735123816	0.75685424	0.014239097	2.96E-08	8.35E-07	0.966856241
GLUCOSE	LOGCV	0.5	0.5	0.01	0.735123816	0.75685424	0.014239097	2.96E-08	8.35E-07	0.966856241
GLUCOSE	LOGCV	0.5	0.666666667	0.0025	0.693658356	0.704008403	0.069433799	3.52E-07	3.39E-06	0.870229451
GLUCOSE	LOGCV	0.5	0.666666667	0.005	0.693658356	0.710800103	-0.117236826	3.52E-07	3.57E-06	0.763885736
GLUCOSE	LOGCV	0.5	0.666666667	0.0075	0.693658356	0.712395714	-0.000544797	3.52E-07	6.94E-06	0.998731598
GLUCOSE	LOGCV	0.5	0.666666667	0.01	0.693658356	0.721105811	0.111776124	3.52E-07	6.94E-06	0.729457055
GLUCOSE	LOGCV	0.5	0.833333333	0.0025	0.667924456	0.677932905	0.066245834	1.35E-06	1.06E-05	0.876151983
GLUCOSE	LOGCV	0.5	0.833333333	0.005	0.667924456	0.683582532	-0.1182577	1.35E-06	1.16E-05	0.761877365
GLUCOSE	LOGCV	0.5	0.833333333	0.0075	0.667924456	0.684293114	-0.001907837	1.35E-06	2.19E-05	0.995558174
GLUCOSE	LOGCV	0.5	0.833333333	0.01	0.667924456	0.692871515	0.112163973	1.35E-06	2.20E-05	0.728549557
GLUCOSE	LOGCV	0.5	1	0.0025	0.618346308	0.627201927	0.066569592	1.28E-05	7.20E-05	0.875550279
GLUCOSE	LOGCV	0.5	1	0.005	0.618346308	0.632278271	-0.117124961	1.28E-05	7.90E-05	0.764105882
GLUCOSE	LOGCV	0.5	1	0.0075	0.618346308	0.632648433	-0.00116733	1.28E-05	0.000134104	0.997282216
GLUCOSE	LOGCV	0.5	1	0.01	0.618346308	0.640624096	0.11608697	1.28E-05	0.000137033	0.71938858
GLUCOSE	LOGCV	0.666666667	0.333333333	0.0025	0.643677517	0.656205743	-0.107542567	4.26E-06	3.38E-05	0.783016602
GLUCOSE	LOGCV	0.666666667	0.333333333	0.005	0.643677517	0.656019654	0.001477072	4.26E-06	4.57E-05	0.996768912
GLUCOSE	LOGCV	0.666666667	0.333333333	0.0075	0.643677517	0.65592536	0.010076684	4.26E-06	6.18E-05	0.976542148
GLUCOSE	LOGCV	0.666666667	0.333333333	0.01	0.643677517	0.65592536	0.010076684	4.26E-06	6.18E-05	0.976542148
GLUCOSE	LOGCV	0.666666667	0.5	0.0025	0.698651323	0.708370971	0.110028618	2.67E-07	2.77E-06	0.795355343
GLUCOSE	LOGCV	0.666666667	0.5	0.005	0.698651323	0.716391942	-0.075649744	2.67E-07	2.75E-06	0.846620688
GLUCOSE	LOGCV	0.666666667	0.5	0.0075	0.698651323	0.719372542	0.053377943	2.67E-07	5.11E-06	0.876137185
GLUCOSE	LOGCV	0.666666667	0.5	0.01	0.698651323	0.719372542	0.053377943	2.67E-07	5.11E-06	0.876137185
GLUCOSE	LOGCV	0.666666667	0.666666667	0.0025	0.618764605	0.627160514	0.083875021	1.26E-05	7.21E-05	0.843470358
GLUCOSE	LOGCV	0.666666667	0.666666667	0.005	0.618764605	0.634052054	-0.097803038	1.26E-05	7.44E-05	0.802338661
GLUCOSE	LOGCV	0.666666667	0.666666667	0.0075	0.618764605	0.635507845	0.03328361	1.26E-05	0.000122336	0.922608853
GLUCOSE	LOGCV	0.666666667	0.666666667	0.01	0.618764605	0.644486897	0.058552017	1.26E-05	0.000121104	0.856563782
GLUCOSE	LOGCV	0.666666667	0.833333333	0.0025	0.592968504	0.60077141	0.079142708	3.50E-05	0.000172079	0.852225903
GLUCOSE	LOGCV	0.666666667	0.833333333	0.005	0.592968504	0.606537217	-0.099975176	3.50E-05	0.000182753	0.798021012
GLUCOSE	LOGCV	0.666666667	0.833333333	0.0075	0.592968504	0.607166316	0.030170172	3.50E-05	0.000292496	0.929832063
GLUCOSE	LOGCV	0.666666667	0.833333333	0.01	0.592968504	0.61599366	0.056763181	3.50E-05	0.000290118	0.860907743
GLUCOSE	LOGCV	0.666666667	1	0.0025	0.549060448	0.555961315	0.07954486	0.0001663	0.000640551	0.851481331
GLUCOSE	LOGCV	0.666666667	1	0.005	0.549060448	0.56117231	-0.098790493	0.0001663	0.000680069	0.800375275
GLUCOSE	LOGCV	0.666666667	1	0.0075	0.549060448	0.561500418	0.030667681	0.0001663	0.001013918	0.928677504
GLUCOSE	LOGCV	0.666666667	1	0.01	0.549060448	0.569838107	0.057135759	0.0001663	0.001012115	0.86000269
GLUCOSE	LOGCV	0.833333333	0.333333333	0.0025	0.638568487	0.650332729	-0.099647394	5.36E-06	4.19E-05	0.798672258
GLUCOSE	LOGCV	0.833333333	0.333333333	0.005	0.638568487	0.649726896	0.031294486	5.36E-06	5.72E-05	0.931610315
GLUCOSE	LOGCV	0.833333333	0.333333333	0.0075	0.638568487	0.649778285	0.031922464	5.36E-06	7.63E-05	0.92576611
GLUCOSE	LOGCV	0.833333333	0.333333333	0.01	0.638568487	0.649778285	0.031922464	5.36E-06	7.63E-05	0.92576611
GLUCOSE	LOGCV	0.833333333	0.5	0.0025	0.695527933	0.704977303	0.107584234	3.18E-07	3.24E-06	0.799830681
GLUCOSE	LOGCV	0.833333333	0.5	0.005	0.695527933	0.711506029	-0.05146071	3.18E-07	3.45E-06	0.89539618
GLUCOSE	LOGCV	0.833333333	0.5	0.0075	0.695527933	0.712613206	0.104276607	3.18E-07	6.87E-06	0.760277047
GLUCOSE	LOGCV	0.833333333	0.5	0.01	0.695527933	0.712613206	0.104276607	3.18E-07	6.87E-06	0.760277047
GLUCOSE	LOGCV	0.833333333	0.666666667	0.0025	0.601898849	0.609866825	0.086370199	2.48E-05	0.000128615	0.838859456
GLUCOSE	LOGCV	0.833333333	0.666666667	0.005	0.601898849	0.615336572	-0.069776882	2.48E-05	0.000138343	0.858427185
GLUCOSE	LOGCV	0.833333333	0.666666667	0.0075	0.601898849	0.615193077	0.085201207	2.48E-05	0.000230454	0.80330461
GLUCOSE	LOGCV	0.833333333	0.666666667	0.01	0.601898849	0.626170536	0.070433574	2.48E-05	0.000214448	0.827808782
GLUCOSE	LOGCV	0.833333333	0.833333333	0.0025	0.559716131	0.567028727	0.082842251	0.000116259	0.000471098	0.845379982
GLUCOSE	LOGCV	0.833333333	0.833333333	0.005	0.559716131	0.571476688	-0.071238093	0.000116259	0.000513044	0.855487289
GLUCOSE	LOGCV	0.833333333	0.833333333	0.0075	0.559716131	0.570795605	0.081656102	0.000116259	0.000798799	0.811359
GLUCOSE	LOGCV	0.833333333	0.833333333	0.01	0.559716131	0.58133273	0.067595813	0.000116259	0.000754384	0.834660212
GLUCOSE	LOGCV	0.833333333	1	0.0025	0.499303828	0.505465782	0.083117421	0.000762178	0.002293486	0.84487112
GLUCOSE	LOGCV	0.833333333	1	0.005	0.499303828	0.509396433	-0.070247291	0.000762178	0.002463564	0.857480576
GLUCOSE	LOGCV	0.833333333	1	0.0075	0.499303828	0.508441447	0.081619956	0.000762178	0.003494735	0.811441209
GLUCOSE	LOGCV	0.833333333	1	0.01	0.499303828	0.5181646	0.065223097	0.000762178	0.003355403	0.840396981
GLUCOSE	LOGCV	1	0.333333333	0.0025	0.622315449	0.633235882	-0.099090777	1.08E-05	7.65E-05	0.799778403
GLUCOSE	LOGCV	1	0.333333333	0.005	0.622315449	0.632442742	0.04013209	1.08E-05	0.000102964	0.912352309
GLUCOSE	LOGCV	1	0.333333333	0.0075	0.622315449	0.632630092	0.038002141	1.08E-05	0.000134182	0.911671966
GLUCOSE	LOGCV	1	0.333333333	0.01	0.622315449	0.632630092	0.038002141	1.08E-05	0.000134182	0.911671966
GLUCOSE	LOGCV	1	0.5	0.0025	0.67808927	0.686925238	0.103850981	8.06E-07	7.24E-06	0.806674925
GLUCOSE	LOGCV	1	0.5	0.005	0.67808927	0.69244718	-0.043565572	8.06E-07	8.01E-06	0.911389197
GLUCOSE	LOGCV	1	0.5	0.0075	0.67808927	0.692616803	0.121850489	8.06E-07	1.58E-05	0.721166281
GLUCOSE	LOGCV	1	0.5	0.01	0.67808927	0.692616803	0.121850489	8.06E-07	1.58E-05	0.721166281
GLUCOSE	LOGCV	1	0.666666667	0.0025	0.575336181	0.582651723	0.086256126	6.73E-05	0.000299604	0.839070168
GLUCOSE	LOGCV	1	0.666666667	0.005	0.575336181	0.587170752	-0.059076216	6.73E-05	0.000327953	0.880000387
GLUCOSE	LOGCV	1	0.666666667	0.0075	0.575336181	0.586226139	0.104304754	6.73E-05	0.000529177	0.760213977
GLUCOSE	LOGCV	1	0.666666667	0.01	0.575336181	0.599378597	0.043296927	6.73E-05	0.000464974	0.893714844
GLUCOSE	LOGCV	1	0.833333333	0.0025	0.510127034	0.516640521	0.083622504	0.000558142	0.001758557	0.843937207
GLUCOSE	LOGCV	1	0.833333333	0.005	0.510127034	0.520187765	-0.059945666	0.000558142	0.001915296	0.878244798
GLUCOSE	LOGCV	1	0.833333333	0.0075	0.510127034	0.518799584	0.100887605	0.000558142	0.002787377	0.767880526
GLUCOSE	LOGCV	1	0.833333333	0.01	0.510127034	0.531073532	0.039912612	0.000558142	0.002531171	0.901985884
GLUCOSE	LOGCV	1	1	0.0025	0.423489898	0.428514596	0.083815379	0.005197339	0.011455351	0.843580619
GLUCOSE	LOGCV	1	1	0.005	0.423489898	0.431539534	-0.059059726	0.005197339	0.012156917	0.880033687
GLUCOSE	LOGCV	1	1	0.0075	0.423489898	0.429818123	0.10063534	0.005197339	0.015810468	0.768447245
GLUCOSE	LOGCV	1	1	0.01	0.423489898	0.44072429	0.035537818	0.005197339	0.014784175	0.912690752
