# Supplementary material for: Fitness effects of altering gene expression noise in Saccharomyces cerevisiae
Source: eLife. 2018 Aug 20;7:e37272. doi: 10.7554/eLife.37272 (PMC6133559; doi:10.7554/eLife.37272)
Supplement: Supplementary file 4. [file elife-37272-supp4.zip › DILUTION.txt]

ENVIRONMENT	PLATE	T1T2	T2T3	T3T4
GLUCOSE	1	50.0127279	199.7381936	89.87431196
GLUCOSE	2	46.0490239	200.2793089	105.9795011
GLUCOSE	3	47.03967897	214.9948475	92.38331118
GLUCOSE	4	60.93004295	182.5616111	118.141547
