# Supplementary material for: Fitness effects of altering gene expression noise in Saccharomyces cerevisiae
Source: eLife. 2018 Aug 20;7:e37272. doi: 10.7554/eLife.37272 (PMC6133559; doi:10.7554/eLife.37272)
Supplement: Supplementary file 4. [file elife-37272-supp4.zip › StandardCurveSunrise.txt]

Sample	Strain	Condition	Spectro	Sunrise	Cell.Density
1	Y1160	Saturated	0.004	550	0.006447915
2	Y1160	Saturated	0.037	700	0.047810685
3	Y1160	Saturated	0.094	840	0.119222466
4	Y1160	Saturated	0.185	1210	0.233970569
5	Y1160	Saturated	0.292	1600	0.375168356
6	Y1160	Saturated	0.43	2490	0.581393427
7	Y1160	Saturated	0.54	3190	0.761996537
8	Y1160	Saturated	0.668	3990	0.986382091
9	Y1160	Saturated	0.89	5170	1.492698753
10	Y1160	Saturated	0.98	5380	1.778693636
11	Y1160	Saturated	1.113	6010	2.303800143
12	Y1160	Saturated	1.255	7590	2.981905082
13	Y1160	Saturated	1.353	8260	3.530107382
14	Y1160	Saturated	1.457	9450	4.189314455
15	Y1160	Saturated	1.566	10220	4.972288234
16	Y1160	Saturated	1.672	11120	5.800995395
17	Y1160	Saturated	1.771	12140	6.591728403
18	Y1160	Saturated	1.88	13040	7.462442902
19	Y1160	Saturated	1.999	14140	8.413039464
20	Y1160	Saturated	2.209	16520	10.09056281
1	Y1160	Log.1	0.005	570	0.007701473
2	Y1160	Log.1	0.033	620	0.042797853
3	Y1160	Log.1	0.06	720	0.076628044
4	Y1160	Log.1	0.084	830	0.106692514
5	Y1160	Log.1	0.12	980	0.151832946
6	Y1160	Log.1	0.164	1210	0.20728495
7	Y1160	Log.1	0.23	1460	0.292001224
8	Y1160	Log.1	0.281	1440	0.360050239
9	Y1160	Log.1	0.358	1760	0.46991374
10	Y1160	Log.1	0.426	2090	0.575007824
11	Y1160	Log.1	0.512	2700	0.715314699
12	Y1160	Log.1	0.573	2900	0.817700434
13	Y1160	Log.1	0.668	3370	0.986382091
14	Y1160	Log.1	0.76	4000	1.171488005
15	Y1160	Log.1	0.826	4470	1.323030872
16	Y1160	Log.1	0.962	5310	1.716816105
17	Y1160	Log.1	1.077	6130	2.150626129
18	Y1160	Log.1	1.285	8070	3.142261225
1	Y1160	Log.2	0.005	590	0.007701473
2	Y1160	Log.2	0.033	670	0.042797853
3	Y1160	Log.2	0.06	780	0.076628044
4	Y1160	Log.2	0.084	900	0.106692514
5	Y1160	Log.2	0.12	1090	0.151832946
6	Y1160	Log.2	0.164	1350	0.20728495
7	Y1160	Log.2	0.23	1630	0.292001224
8	Y1160	Log.2	0.281	1680	0.360050239
9	Y1160	Log.2	0.358	1970	0.46991374
10	Y1160	Log.2	0.426	2350	0.575007824
11	Y1160	Log.2	0.512	2930	0.715314699
12	Y1160	Log.2	0.573	3250	0.817700434
13	Y1160	Log.2	0.668	3740	0.986382091
14	Y1160	Log.2	0.76	4440	1.171488005
15	Y1160	Log.2	0.826	4980	1.323030872
16	Y1160	Log.2	0.962	5870	1.716816105
17	Y1160	Log.2	1.077	6480	2.150626129
18	Y1160	Log.2	1.285	8280	3.142261225
19	Y1160	NULL	0	507.5	0
