# Supplementary material for: Fitness effects of altering gene expression noise in Saccharomyces cerevisiae
Source: eLife. 2018 Aug 20;7:e37272. doi: 10.7554/eLife.37272 (PMC6133559; doi:10.7554/eLife.37272)
Supplement: Supplementary file 4. [file elife-37272-supp4.zip › TEMPLATE.FITNESS.txt]

ID	STRAIN	MUTATION	YFP.CONSTRUCT	ENVIRONMENT	POSITION	COLUMN	ROW	PLATE	TIME.POINT	RUN	OD620	DENSITY
21	Y1209	m66	SINGLE	GLUCOSE	A01	1	A	1	1	129	1430	0.228836822
4	Y2854	m76.m66	SINGLE	GLUCOSE	A02	2	A	1	1	129	1260	0.172721633
2	Y1189	BARRY	SINGLE	GLUCOSE	A03	3	A	1	1	129	1330	0.195799371
20	Y1156	m76	SINGLE	GLUCOSE	A04	4	A	1	1	129	1180	0.146387786
11	Y2879	TATA.26	SINGLE	GLUCOSE	A05	5	A	1	1	129	1210	0.156258372
15	Y2885	TATA.2	SINGLE	GLUCOSE	A06	6	A	1	1	129	1200	0.152967591
28	Y2930	m75.m90.TATA.26	SINGLE	GLUCOSE	A07	7	A	1	1	129	1090	0.116805278
18	Y2891	TATA.81	SINGLE	GLUCOSE	A08	8	A	1	1	129	1270	0.176016271
25	Y1217	m91	SINGLE	GLUCOSE	A09	9	A	1	1	129	1290	0.182607663
6	Y2857	m75.m63	SINGLE	GLUCOSE	A10	10	A	1	1	129	1150	0.136522292
26	Y2925	m75.m63.TATA.26	SINGLE	GLUCOSE	A11	11	A	1	1	129	1150	0.136522292
13	Y2883	TATA.135	SINGLE	GLUCOSE	A12	12	A	1	1	129	1200	0.152967591
8	Y2863	m75.m90	SINGLE	GLUCOSE	B01	1	B	1	1	130	1290	0.182607663
1	Y1001	WT	SINGLE	GLUCOSE	B02	2	B	1	1	130	1400	0.218916229
27	Y2928	m76.m90.TATA.26	SINGLE	GLUCOSE	B03	3	B	1	1	130	1200	0.152967591
16	Y2888	m75.TATA.42	SINGLE	GLUCOSE	B04	4	B	1	1	130	1160	0.139810244
24	Y1215	m90	SINGLE	GLUCOSE	B05	5	B	1	1	130	1310	0.189201986
23	Y1153	m89	SINGLE	GLUCOSE	B06	6	B	1	1	130	1260	0.172721633
9	Y2865	m63.m90	SINGLE	GLUCOSE	B07	7	B	1	1	130	1160	0.139810244
12	Y2894	TATA.129	SINGLE	GLUCOSE	B08	8	B	1	1	130	1320	0.192500288
3	Y1177	TDH3.Deletion	SINGLE	GLUCOSE	B09	9	B	1	1	130	1180	0.146387786
22	Y1188	m63	SINGLE	GLUCOSE	B10	10	B	1	1	130	1270	0.176016271
5	Y2855	m76.m63	SINGLE	GLUCOSE	B11	11	B	1	1	130	1160	0.139810244
2	Y1189	BARRY	SINGLE	GLUCOSE	B12	12	B	1	1	130	1230	0.162841757
34	Y3001	m75.m90.TATA.22	SINGLE	GLUCOSE	C01	1	C	1	1	131	1230	0.162841757
29	Y2934	m76.TATA.26	SINGLE	GLUCOSE	C02	2	C	1	1	131	1250	0.169427679
15	Y2885	TATA.2	SINGLE	GLUCOSE	C03	3	C	1	1	131	1340	0.199099254
31	Y2940	m75.TATA.26	SINGLE	GLUCOSE	C04	4	C	1	1	131	1180	0.146387786
7	Y2860	m76.m90	SINGLE	GLUCOSE	C05	5	C	1	1	131	1270	0.176016271
33	Y2943	m76.m90.TATA.22	SINGLE	GLUCOSE	C06	6	C	1	1	131	1120	0.126661564
2	Y1189	BARRY	SINGLE	GLUCOSE	C07	7	C	1	1	131	1280	0.179311609
20	Y1156	m76	SINGLE	GLUCOSE	C08	8	C	1	1	131	900	0.054464356
13	Y2883	TATA.135	SINGLE	GLUCOSE	C09	9	C	1	1	131	1200	0.152967591
19	Y1200	m75	SINGLE	GLUCOSE	C10	10	C	1	1	131	1260	0.172721633
35	Y2947	m76.TATA.22	SINGLE	GLUCOSE	C11	11	C	1	1	131	1130	0.129947963
17	Y2889	TATA.42	SINGLE	GLUCOSE	C12	12	C	1	1	131	1160	0.139810244
2	Y1189	BARRY	SINGLE	GLUCOSE	D01	1	D	1	1	132	1460	0.238766075
23	Y1153	m89	SINGLE	GLUCOSE	D02	2	D	1	1	132	1380	0.212307093
12	Y2894	TATA.129	SINGLE	GLUCOSE	D03	3	D	1	1	132	1230	0.162841757
18	Y2891	TATA.81	SINGLE	GLUCOSE	D04	4	D	1	1	132	1200	0.152967591
36	Y2951	m63.m89.TATA.22	SINGLE	GLUCOSE	D05	5	D	1	1	132	1220	0.159549755
10	Y2868	m63.m89	SINGLE	GLUCOSE	D06	6	D	1	1	132	1190	0.1496774
37	Y2952	m75.TATA.22	SINGLE	GLUCOSE	D07	7	D	1	1	132	1150	0.136522292
30	Y2939	m63.m89.TATA.26	SINGLE	GLUCOSE	D08	8	D	1	1	132	1180	0.146387786
2	Y1189	BARRY	SINGLE	GLUCOSE	D09	9	D	1	1	132	1310	0.189201986
14	Y2884	TATA.22	SINGLE	GLUCOSE	D10	10	D	1	1	132	1300	0.18590445
11	Y2879	TATA.26	SINGLE	GLUCOSE	D11	11	D	1	1	132	1170	0.143098738
32	Y2941	m75.m63.TATA.22	SINGLE	GLUCOSE	D12	12	D	1	1	132	1120	0.126661564
35	Y2947	m76.TATA.22	SINGLE	GLUCOSE	E01	1	E	1	1	133	1200	0.152967591
17	Y2889	TATA.42	SINGLE	GLUCOSE	E02	2	E	1	1	133	1320	0.192500288
9	Y2865	m63.m90	SINGLE	GLUCOSE	E03	3	E	1	1	133	1230	0.162841757
3	Y1177	TDH3.Deletion	SINGLE	GLUCOSE	E04	4	E	1	1	133	1200	0.152967591
16	Y2888	m75.TATA.42	SINGLE	GLUCOSE	E05	5	E	1	1	133	1220	0.159549755
2	Y1189	BARRY	SINGLE	GLUCOSE	E06	6	E	1	1	133	1330	0.195799371
14	Y2884	TATA.22	SINGLE	GLUCOSE	E07	7	E	1	1	133	1240	0.166134392
21	Y1209	m66	SINGLE	GLUCOSE	E08	8	E	1	1	133	1330	0.195799371
24	Y1215	m90	SINGLE	GLUCOSE	E09	9	E	1	1	133	1350	0.20239995
36	Y2951	m63.m89.TATA.22	SINGLE	GLUCOSE	E10	10	E	1	1	133	1200	0.152967591
19	Y1200	m75	SINGLE	GLUCOSE	E11	11	E	1	1	133	1270	0.176016271
25	Y1217	m91	SINGLE	GLUCOSE	E12	12	E	1	1	133	1310	0.189201986
30	Y2939	m63.m89.TATA.26	SINGLE	GLUCOSE	F01	1	F	1	1	134	1220	0.159549755
28	Y2930	m75.m90.TATA.26	SINGLE	GLUCOSE	F02	2	F	1	1	134	1250	0.169427679
6	Y2857	m75.m63	SINGLE	GLUCOSE	F03	3	F	1	1	134	1200	0.152967591
5	Y2855	m76.m63	SINGLE	GLUCOSE	F04	4	F	1	1	134	1170	0.143098738
22	Y1188	m63	SINGLE	GLUCOSE	F05	5	F	1	1	134	1240	0.166134392
20	Y1156	m76	SINGLE	GLUCOSE	F06	6	F	1	1	134	1150	0.136522292
34	Y3001	m75.m90.TATA.22	SINGLE	GLUCOSE	F07	7	F	1	1	134	1130	0.129947963
7	Y2860	m76.m90	SINGLE	GLUCOSE	F08	8	F	1	1	134	1150	0.136522292
26	Y2925	m75.m63.TATA.26	SINGLE	GLUCOSE	F09	9	F	1	1	134	1150	0.136522292
8	Y2863	m75.m90	SINGLE	GLUCOSE	F10	10	F	1	1	134	1170	0.143098738
2	Y1189	BARRY	SINGLE	GLUCOSE	F11	11	F	1	1	134	1260	0.172721633
33	Y2943	m76.m90.TATA.22	SINGLE	GLUCOSE	F12	12	F	1	1	134	1170	0.143098738
23	Y1153	m89	SINGLE	GLUCOSE	G01	1	G	1	1	135	1580	0.278578534
2	Y1189	BARRY	SINGLE	GLUCOSE	G02	2	G	1	1	135	1530	0.261970494
15	Y2885	TATA.2	SINGLE	GLUCOSE	G03	3	G	1	1	135	1480	0.245390606
25	Y1217	m91	SINGLE	GLUCOSE	G04	4	G	1	1	135	1410	0.222222158
11	Y2879	TATA.26	SINGLE	GLUCOSE	G05	5	G	1	1	135	1270	0.176016271
1	Y1001	WT	SINGLE	GLUCOSE	G06	6	G	1	1	135	1430	0.228836822
13	Y2883	TATA.135	SINGLE	GLUCOSE	G07	7	G	1	1	135	1280	0.179311609
18	Y2891	TATA.81	SINGLE	GLUCOSE	G08	8	G	1	1	135	1300	0.18590445
4	Y2854	m76.m66	SINGLE	GLUCOSE	G09	9	G	1	1	135	2610	0.63129562
21	Y1209	m66	SINGLE	GLUCOSE	G10	10	G	1	1	135	1370	0.209003854
29	Y2934	m76.TATA.26	SINGLE	GLUCOSE	G11	11	G	1	1	135	1260	0.172721633
16	Y2888	m75.TATA.42	SINGLE	GLUCOSE	G12	12	G	1	1	135	1240	0.166134392
12	Y2894	TATA.129	SINGLE	GLUCOSE	H01	1	H	1	1	136	1320	0.192500288
37	Y2952	m75.TATA.22	SINGLE	GLUCOSE	H02	2	H	1	1	136	1250	0.169427679
19	Y1200	m75	SINGLE	GLUCOSE	H03	3	H	1	1	136	1340	0.199099254
10	Y2868	m63.m89	SINGLE	GLUCOSE	H04	4	H	1	1	136	1190	0.1496774
32	Y2941	m75.m63.TATA.22	SINGLE	GLUCOSE	H05	5	H	1	1	136	1170	0.143098738
17	Y2889	TATA.42	SINGLE	GLUCOSE	H06	6	H	1	1	136	1200	0.152967591
31	Y2940	m75.TATA.26	SINGLE	GLUCOSE	H07	7	H	1	1	136	1150	0.136522292
24	Y1215	m90	SINGLE	GLUCOSE	H08	8	H	1	1	136	1400	0.218916229
2	Y1189	BARRY	SINGLE	GLUCOSE	H09	9	H	1	1	136	1310	0.189201986
22	Y1188	m63	SINGLE	GLUCOSE	H10	10	H	1	1	136	1300	0.18590445
14	Y2884	TATA.22	SINGLE	GLUCOSE	H11	11	H	1	1	136	1310	0.189201986
27	Y2928	m76.m90.TATA.26	SINGLE	GLUCOSE	H12	12	H	1	1	136	1110	0.123375658
21	Y1209	m66	SINGLE	GLUCOSE	A01	1	A	2	1	137	1370	0.209003854
4	Y2854	m76.m66	SINGLE	GLUCOSE	A02	2	A	2	1	137	1210	0.156258372
2	Y1189	BARRY	SINGLE	GLUCOSE	A03	3	A	2	1	137	1340	0.199099254
20	Y1156	m76	SINGLE	GLUCOSE	A04	4	A	2	1	137	1160	0.139810244
11	Y2879	TATA.26	SINGLE	GLUCOSE	A05	5	A	2	1	137	1140	0.133234869
15	Y2885	TATA.2	SINGLE	GLUCOSE	A06	6	A	2	1	137	1200	0.152967591
28	Y2930	m75.m90.TATA.26	SINGLE	GLUCOSE	A07	7	A	2	1	137	990	0.083978906
18	Y2891	TATA.81	SINGLE	GLUCOSE	A08	8	A	2	1	137	1250	0.169427679
25	Y1217	m91	SINGLE	GLUCOSE	A09	9	A	2	1	137	1220	0.159549755
6	Y2857	m75.m63	SINGLE	GLUCOSE	A10	10	A	2	1	137	1040	0.100387124
26	Y2925	m75.m63.TATA.26	SINGLE	GLUCOSE	A11	11	A	2	1	137	1110	0.123375658
13	Y2883	TATA.135	SINGLE	GLUCOSE	A12	12	A	2	1	137	1080	0.11352078
8	Y2863	m75.m90	SINGLE	GLUCOSE	B01	1	B	2	1	138	1330	0.195799371
1	Y1001	WT	SINGLE	GLUCOSE	B02	2	B	2	1	138	1410	0.222222158
27	Y2928	m76.m90.TATA.26	SINGLE	GLUCOSE	B03	3	B	2	1	138	1260	0.172721633
16	Y2888	m75.TATA.42	SINGLE	GLUCOSE	B04	4	B	2	1	138	1210	0.156258372
24	Y1215	m90	SINGLE	GLUCOSE	B05	5	B	2	1	138	1280	0.179311609
23	Y1153	m89	SINGLE	GLUCOSE	B06	6	B	2	1	138	1190	0.1496774
9	Y2865	m63.m90	SINGLE	GLUCOSE	B07	7	B	2	1	138	1050	0.103669912
12	Y2894	TATA.129	SINGLE	GLUCOSE	B08	8	B	2	1	138	1360	0.205701478
3	Y1177	TDH3.Deletion	SINGLE	GLUCOSE	B09	9	B	2	1	138	1140	0.133234869
22	Y1188	m63	SINGLE	GLUCOSE	B10	10	B	2	1	138	1290	0.182607663
5	Y2855	m76.m63	SINGLE	GLUCOSE	B11	11	B	2	1	138	1100	0.120090233
2	Y1189	BARRY	SINGLE	GLUCOSE	B12	12	B	2	1	138	1170	0.143098738
34	Y3001	m75.m90.TATA.22	SINGLE	GLUCOSE	C01	1	C	2	1	139	1250	0.169427679
29	Y2934	m76.TATA.26	SINGLE	GLUCOSE	C02	2	C	2	1	139	1230	0.162841757
15	Y2885	TATA.2	SINGLE	GLUCOSE	C03	3	C	2	1	139	1380	0.212307093
31	Y2940	m75.TATA.26	SINGLE	GLUCOSE	C04	4	C	2	1	139	1150	0.136522292
7	Y2860	m76.m90	SINGLE	GLUCOSE	C05	5	C	2	1	139	1080	0.11352078
33	Y2943	m76.m90.TATA.22	SINGLE	GLUCOSE	C06	6	C	2	1	139	1160	0.139810244
2	Y1189	BARRY	SINGLE	GLUCOSE	C07	7	C	2	1	139	1230	0.162841757
20	Y1156	m76	SINGLE	GLUCOSE	C08	8	C	2	1	139	1140	0.133234869
13	Y2883	TATA.135	SINGLE	GLUCOSE	C09	9	C	2	1	139	1090	0.116805278
19	Y1200	m75	SINGLE	GLUCOSE	C10	10	C	2	1	139	1130	0.129947963
35	Y2947	m76.TATA.22	SINGLE	GLUCOSE	C11	11	C	2	1	139	1030	0.097104734
17	Y2889	TATA.42	SINGLE	GLUCOSE	C12	12	C	2	1	139	1080	0.11352078
2	Y1189	BARRY	SINGLE	GLUCOSE	D01	1	D	2	1	140	1320	0.192500288
23	Y1153	m89	SINGLE	GLUCOSE	D02	2	D	2	1	140	1370	0.209003854
12	Y2894	TATA.129	SINGLE	GLUCOSE	D03	3	D	2	1	140	1260	0.172721633
18	Y2891	TATA.81	SINGLE	GLUCOSE	D04	4	D	2	1	140	1180	0.146387786
36	Y2951	m63.m89.TATA.22	SINGLE	GLUCOSE	D05	5	D	2	1	140	1090	0.116805278
10	Y2868	m63.m89	SINGLE	GLUCOSE	D06	6	D	2	1	140	1190	0.1496774
37	Y2952	m75.TATA.22	SINGLE	GLUCOSE	D07	7	D	2	1	140	1040	0.100387124
30	Y2939	m63.m89.TATA.26	SINGLE	GLUCOSE	D08	8	D	2	1	140	1090	0.116805278
2	Y1189	BARRY	SINGLE	GLUCOSE	D09	9	D	2	1	140	1200	0.152967591
14	Y2884	TATA.22	SINGLE	GLUCOSE	D10	10	D	2	1	140	1150	0.136522292
11	Y2879	TATA.26	SINGLE	GLUCOSE	D11	11	D	2	1	140	1080	0.11352078
32	Y2941	m75.m63.TATA.22	SINGLE	GLUCOSE	D12	12	D	2	1	140	1070	0.110236728
35	Y2947	m76.TATA.22	SINGLE	GLUCOSE	E01	1	E	2	1	141	1240	0.166134392
17	Y2889	TATA.42	SINGLE	GLUCOSE	E02	2	E	2	1	141	1280	0.179311609
9	Y2865	m63.m90	SINGLE	GLUCOSE	E03	3	E	2	1	141	1350	0.20239995
3	Y1177	TDH3.Deletion	SINGLE	GLUCOSE	E04	4	E	2	1	141	1220	0.159549755
16	Y2888	m75.TATA.42	SINGLE	GLUCOSE	E05	5	E	2	1	141	1190	0.1496774
2	Y1189	BARRY	SINGLE	GLUCOSE	E06	6	E	2	1	141	1300	0.18590445
14	Y2884	TATA.22	SINGLE	GLUCOSE	E07	7	E	2	1	141	1220	0.159549755
21	Y1209	m66	SINGLE	GLUCOSE	E08	8	E	2	1	141	1440	0.232145589
24	Y1215	m90	SINGLE	GLUCOSE	E09	9	E	2	1	141	1300	0.18590445
36	Y2951	m63.m89.TATA.22	SINGLE	GLUCOSE	E10	10	E	2	1	141	1190	0.1496774
19	Y1200	m75	SINGLE	GLUCOSE	E11	11	E	2	1	141	1160	0.139810244
25	Y1217	m91	SINGLE	GLUCOSE	E12	12	E	2	1	141	1240	0.166134392
30	Y2939	m63.m89.TATA.26	SINGLE	GLUCOSE	F01	1	F	2	1	142	1220	0.159549755
28	Y2930	m75.m90.TATA.26	SINGLE	GLUCOSE	F02	2	F	2	1	142	1150	0.136522292
6	Y2857	m75.m63	SINGLE	GLUCOSE	F03	3	F	2	1	142	1160	0.139810244
5	Y2855	m76.m63	SINGLE	GLUCOSE	F04	4	F	2	1	142	1030	0.097104734
22	Y1188	m63	SINGLE	GLUCOSE	F05	5	F	2	1	142	1150	0.136522292
20	Y1156	m76	SINGLE	GLUCOSE	F06	6	F	2	1	142	1100	0.120090233
34	Y3001	m75.m90.TATA.22	SINGLE	GLUCOSE	F07	7	F	2	1	142	1110	0.123375658
7	Y2860	m76.m90	SINGLE	GLUCOSE	F08	8	F	2	1	142	1140	0.133234869
26	Y2925	m75.m63.TATA.26	SINGLE	GLUCOSE	F09	9	F	2	1	142	1100	0.120090233
8	Y2863	m75.m90	SINGLE	GLUCOSE	F10	10	F	2	1	142	1110	0.123375658
2	Y1189	BARRY	SINGLE	GLUCOSE	F11	11	F	2	1	142	1140	0.133234869
33	Y2943	m76.m90.TATA.22	SINGLE	GLUCOSE	F12	12	F	2	1	142	1120	0.126661564
23	Y1153	m89	SINGLE	GLUCOSE	G01	1	G	2	1	143	1300	0.18590445
2	Y1189	BARRY	SINGLE	GLUCOSE	G02	2	G	2	1	143	1480	0.245390606
15	Y2885	TATA.2	SINGLE	GLUCOSE	G03	3	G	2	1	143	1450	0.235455334
25	Y1217	m91	SINGLE	GLUCOSE	G04	4	G	2	1	143	1300	0.18590445
11	Y2879	TATA.26	SINGLE	GLUCOSE	G05	5	G	2	1	143	1210	0.156258372
1	Y1001	WT	SINGLE	GLUCOSE	G06	6	G	2	1	143	1410	0.222222158
13	Y2883	TATA.135	SINGLE	GLUCOSE	G07	7	G	2	1	143	1230	0.162841757
18	Y2891	TATA.81	SINGLE	GLUCOSE	G08	8	G	2	1	143	1310	0.189201986
4	Y2854	m76.m66	SINGLE	GLUCOSE	G09	9	G	2	1	143	1210	0.156258372
21	Y1209	m66	SINGLE	GLUCOSE	G10	10	G	2	1	143	1290	0.182607663
29	Y2934	m76.TATA.26	SINGLE	GLUCOSE	G11	11	G	2	1	143	1200	0.152967591
16	Y2888	m75.TATA.42	SINGLE	GLUCOSE	G12	12	G	2	1	143	1090	0.116805278
12	Y2894	TATA.129	SINGLE	GLUCOSE	H01	1	H	2	1	144	1200	0.152967591
37	Y2952	m75.TATA.22	SINGLE	GLUCOSE	H02	2	H	2	1	144	1280	0.179311609
19	Y1200	m75	SINGLE	GLUCOSE	H03	3	H	2	1	144	1310	0.189201986
10	Y2868	m63.m89	SINGLE	GLUCOSE	H04	4	H	2	1	144	1130	0.129947963
32	Y2941	m75.m63.TATA.22	SINGLE	GLUCOSE	H05	5	H	2	1	144	1140	0.133234869
17	Y2889	TATA.42	SINGLE	GLUCOSE	H06	6	H	2	1	144	1230	0.162841757
31	Y2940	m75.TATA.26	SINGLE	GLUCOSE	H07	7	H	2	1	144	1100	0.120090233
24	Y1215	m90	SINGLE	GLUCOSE	H08	8	H	2	1	144	1360	0.205701478
2	Y1189	BARRY	SINGLE	GLUCOSE	H09	9	H	2	1	144	1300	0.18590445
22	Y1188	m63	SINGLE	GLUCOSE	H10	10	H	2	1	144	1290	0.182607663
14	Y2884	TATA.22	SINGLE	GLUCOSE	H11	11	H	2	1	144	1220	0.159549755
27	Y2928	m76.m90.TATA.26	SINGLE	GLUCOSE	H12	12	H	2	1	144	1100	0.120090233
21	Y1209	m66	SINGLE	GLUCOSE	A01	1	A	3	1	145	1300	0.18590445
4	Y2854	m76.m66	SINGLE	GLUCOSE	A02	2	A	3	1	145	1240	0.166134392
2	Y1189	BARRY	SINGLE	GLUCOSE	A03	3	A	3	1	145	1350	0.20239995
20	Y1156	m76	SINGLE	GLUCOSE	A04	4	A	3	1	145	1130	0.129947963
11	Y2879	TATA.26	SINGLE	GLUCOSE	A05	5	A	3	1	145	1170	0.143098738
15	Y2885	TATA.2	SINGLE	GLUCOSE	A06	6	A	3	1	145	1280	0.179311609
28	Y2930	m75.m90.TATA.26	SINGLE	GLUCOSE	A07	7	A	3	1	145	1140	0.133234869
18	Y2891	TATA.81	SINGLE	GLUCOSE	A08	8	A	3	1	145	1230	0.162841757
25	Y1217	m91	SINGLE	GLUCOSE	A09	9	A	3	1	145	1200	0.152967591
6	Y2857	m75.m63	SINGLE	GLUCOSE	A10	10	A	3	1	145	1090	0.116805278
26	Y2925	m75.m63.TATA.26	SINGLE	GLUCOSE	A11	11	A	3	1	145	930	0.064300044
13	Y2883	TATA.135	SINGLE	GLUCOSE	A12	12	A	3	1	145	1070	0.110236728
8	Y2863	m75.m90	SINGLE	GLUCOSE	B01	1	B	3	1	146	1330	0.195799371
1	Y1001	WT	SINGLE	GLUCOSE	B02	2	B	3	1	146	1410	0.222222158
27	Y2928	m76.m90.TATA.26	SINGLE	GLUCOSE	B03	3	B	3	1	146	1240	0.166134392
16	Y2888	m75.TATA.42	SINGLE	GLUCOSE	B04	4	B	3	1	146	1230	0.162841757
24	Y1215	m90	SINGLE	GLUCOSE	B05	5	B	3	1	146	1340	0.199099254
23	Y1153	m89	SINGLE	GLUCOSE	B06	6	B	3	1	146	1290	0.182607663
9	Y2865	m63.m90	SINGLE	GLUCOSE	B07	7	B	3	1	146	1220	0.159549755
12	Y2894	TATA.129	SINGLE	GLUCOSE	B08	8	B	3	1	146	1350	0.20239995
3	Y1177	TDH3.Deletion	SINGLE	GLUCOSE	B09	9	B	3	1	146	1140	0.133234869
22	Y1188	m63	SINGLE	GLUCOSE	B10	10	B	3	1	146	1250	0.169427679
5	Y2855	m76.m63	SINGLE	GLUCOSE	B11	11	B	3	1	146	1040	0.100387124
2	Y1189	BARRY	SINGLE	GLUCOSE	B12	12	B	3	1	146	1150	0.136522292
34	Y3001	m75.m90.TATA.22	SINGLE	GLUCOSE	C01	1	C	3	1	147	1210	0.156258372
29	Y2934	m76.TATA.26	SINGLE	GLUCOSE	C02	2	C	3	1	147	1210	0.156258372
15	Y2885	TATA.2	SINGLE	GLUCOSE	C03	3	C	3	1	147	1310	0.189201986
31	Y2940	m75.TATA.26	SINGLE	GLUCOSE	C04	4	C	3	1	147	1070	0.110236728
7	Y2860	m76.m90	SINGLE	GLUCOSE	C05	5	C	3	1	147	1210	0.156258372
33	Y2943	m76.m90.TATA.22	SINGLE	GLUCOSE	C06	6	C	3	1	147	1170	0.143098738
2	Y1189	BARRY	SINGLE	GLUCOSE	C07	7	C	3	1	147	1260	0.172721633
20	Y1156	m76	SINGLE	GLUCOSE	C08	8	C	3	1	147	1290	0.182607663
13	Y2883	TATA.135	SINGLE	GLUCOSE	C09	9	C	3	1	147	1130	0.129947963
19	Y1200	m75	SINGLE	GLUCOSE	C10	10	C	3	1	147	1170	0.143098738
35	Y2947	m76.TATA.22	SINGLE	GLUCOSE	C11	11	C	3	1	147	1070	0.110236728
17	Y2889	TATA.42	SINGLE	GLUCOSE	C12	12	C	3	1	147	1060	0.106953109
2	Y1189	BARRY	SINGLE	GLUCOSE	D01	1	D	3	1	148	1350	0.20239995
23	Y1153	m89	SINGLE	GLUCOSE	D02	2	D	3	1	148	1390	0.215611213
12	Y2894	TATA.129	SINGLE	GLUCOSE	D03	3	D	3	1	148	1190	0.1496774
18	Y2891	TATA.81	SINGLE	GLUCOSE	D04	4	D	3	1	148	1190	0.1496774
36	Y2951	m63.m89.TATA.22	SINGLE	GLUCOSE	D05	5	D	3	1	148	1230	0.162841757
10	Y2868	m63.m89	SINGLE	GLUCOSE	D06	6	D	3	1	148	1280	0.179311609
37	Y2952	m75.TATA.22	SINGLE	GLUCOSE	D07	7	D	3	1	148	1130	0.129947963
30	Y2939	m63.m89.TATA.26	SINGLE	GLUCOSE	D08	8	D	3	1	148	1240	0.166134392
2	Y1189	BARRY	SINGLE	GLUCOSE	D09	9	D	3	1	148	1330	0.195799371
14	Y2884	TATA.22	SINGLE	GLUCOSE	D10	10	D	3	1	148	1280	0.179311609
11	Y2879	TATA.26	SINGLE	GLUCOSE	D11	11	D	3	1	148	1030	0.097104734
32	Y2941	m75.m63.TATA.22	SINGLE	GLUCOSE	D12	12	D	3	1	148	1050	0.103669912
35	Y2947	m76.TATA.22	SINGLE	GLUCOSE	E01	1	E	3	1	149	1180	0.146387786
17	Y2889	TATA.42	SINGLE	GLUCOSE	E02	2	E	3	1	149	1290	0.182607663
9	Y2865	m63.m90	SINGLE	GLUCOSE	E03	3	E	3	1	149	1390	0.215611213
3	Y1177	TDH3.Deletion	SINGLE	GLUCOSE	E04	4	E	3	1	149	1190	0.1496774
16	Y2888	m75.TATA.42	SINGLE	GLUCOSE	E05	5	E	3	1	149	1480	0.245390606
2	Y1189	BARRY	SINGLE	GLUCOSE	E06	6	E	3	1	149	1430	0.228836822
14	Y2884	TATA.22	SINGLE	GLUCOSE	E07	7	E	3	1	149	1230	0.162841757
21	Y1209	m66	SINGLE	GLUCOSE	E08	8	E	3	1	149	1340	0.199099254
24	Y1215	m90	SINGLE	GLUCOSE	E09	9	E	3	1	149	1380	0.212307093
36	Y2951	m63.m89.TATA.22	SINGLE	GLUCOSE	E10	10	E	3	1	149	1130	0.129947963
19	Y1200	m75	SINGLE	GLUCOSE	E11	11	E	3	1	149	1160	0.139810244
25	Y1217	m91	SINGLE	GLUCOSE	E12	12	E	3	1	149	1190	0.1496774
30	Y2939	m63.m89.TATA.26	SINGLE	GLUCOSE	F01	1	F	3	1	150	1040	0.100387124
28	Y2930	m75.m90.TATA.26	SINGLE	GLUCOSE	F02	2	F	3	1	150	1190	0.1496774
6	Y2857	m75.m63	SINGLE	GLUCOSE	F03	3	F	3	1	150	1130	0.129947963
5	Y2855	m76.m63	SINGLE	GLUCOSE	F04	4	F	3	1	150	1060	0.106953109
22	Y1188	m63	SINGLE	GLUCOSE	F05	5	F	3	1	150	1210	0.156258372
20	Y1156	m76	SINGLE	GLUCOSE	F06	6	F	3	1	150	1080	0.11352078
34	Y3001	m75.m90.TATA.22	SINGLE	GLUCOSE	F07	7	F	3	1	150	1060	0.106953109
7	Y2860	m76.m90	SINGLE	GLUCOSE	F08	8	F	3	1	150	1140	0.133234869
26	Y2925	m75.m63.TATA.26	SINGLE	GLUCOSE	F09	9	F	3	1	150	1100	0.120090233
8	Y2863	m75.m90	SINGLE	GLUCOSE	F10	10	F	3	1	150	1060	0.106953109
2	Y1189	BARRY	SINGLE	GLUCOSE	F11	11	F	3	1	150	1210	0.156258372
33	Y2943	m76.m90.TATA.22	SINGLE	GLUCOSE	F12	12	F	3	1	150	1040	0.100387124
23	Y1153	m89	SINGLE	GLUCOSE	G01	1	G	3	1	151	1360	0.205701478
2	Y1189	BARRY	SINGLE	GLUCOSE	G02	2	G	3	1	151	1550	0.268610217
15	Y2885	TATA.2	SINGLE	GLUCOSE	G03	3	G	3	1	151	1420	0.225529017
25	Y1217	m91	SINGLE	GLUCOSE	G04	4	G	3	1	151	1300	0.18590445
11	Y2879	TATA.26	SINGLE	GLUCOSE	G05	5	G	3	1	151	1240	0.166134392
1	Y1001	WT	SINGLE	GLUCOSE	G06	6	G	3	1	151	1280	0.179311609
13	Y2883	TATA.135	SINGLE	GLUCOSE	G07	7	G	3	1	151	1220	0.159549755
18	Y2891	TATA.81	SINGLE	GLUCOSE	G08	8	G	3	1	151	1310	0.189201986
4	Y2854	m76.m66	SINGLE	GLUCOSE	G09	9	G	3	1	151	1170	0.143098738
21	Y1209	m66	SINGLE	GLUCOSE	G10	10	G	3	1	151	1270	0.176016271
29	Y2934	m76.TATA.26	SINGLE	GLUCOSE	G11	11	G	3	1	151	1200	0.152967591
16	Y2888	m75.TATA.42	SINGLE	GLUCOSE	G12	12	G	3	1	151	1100	0.120090233
12	Y2894	TATA.129	SINGLE	GLUCOSE	H01	1	H	3	1	152	1230	0.162841757
37	Y2952	m75.TATA.22	SINGLE	GLUCOSE	H02	2	H	3	1	152	1230	0.162841757
19	Y1200	m75	SINGLE	GLUCOSE	H03	3	H	3	1	152	1260	0.172721633
10	Y2868	m63.m89	SINGLE	GLUCOSE	H04	4	H	3	1	152	1080	0.11352078
32	Y2941	m75.m63.TATA.22	SINGLE	GLUCOSE	H05	5	H	3	1	152	1120	0.126661564
17	Y2889	TATA.42	SINGLE	GLUCOSE	H06	6	H	3	1	152	1130	0.129947963
31	Y2940	m75.TATA.26	SINGLE	GLUCOSE	H07	7	H	3	1	152	1110	0.123375658
24	Y1215	m90	SINGLE	GLUCOSE	H08	8	H	3	1	152	1370	0.209003854
2	Y1189	BARRY	SINGLE	GLUCOSE	H09	9	H	3	1	152	1320	0.192500288
22	Y1188	m63	SINGLE	GLUCOSE	H10	10	H	3	1	152	1280	0.179311609
14	Y2884	TATA.22	SINGLE	GLUCOSE	H11	11	H	3	1	152	1190	0.1496774
27	Y2928	m76.m90.TATA.26	SINGLE	GLUCOSE	H12	12	H	3	1	152	970	0.077418065
38	Y3041	m63.m90_m63.m90	DOUBLE	GLUCOSE	A01	1	A	4	1	153	1410	0.222222158
42	Y3048	TATA.42_TATA.42	DOUBLE	GLUCOSE	A02	2	A	4	1	153	1440	0.232145589
51	Y2682	URA3	SINGLE	GLUCOSE	A03	3	A	4	1	153	1530	0.261970494
44	Y3055	m75_m75	DOUBLE	GLUCOSE	A04	4	A	4	1	153	1410	0.222222158
40	Y3045	m63.m90_TATA.26	DOUBLE	GLUCOSE	A05	5	A	4	1	153	1260	0.172721633
47	Y3059	m66_m66	DOUBLE	GLUCOSE	A06	6	A	4	1	153	1400	0.218916229
39	Y3043	TATA.26_TATA.26	DOUBLE	GLUCOSE	A07	7	A	4	1	153	1210	0.156258372
49	Y3064	m66_TATA.129	DOUBLE	GLUCOSE	A08	8	A	4	1	153	1420	0.225529017
45	Y3056	TATA.81_TATA.81	DOUBLE	GLUCOSE	A09	9	A	4	1	153	1340	0.199099254
48	Y3062	TATA.129_TATA.129	DOUBLE	GLUCOSE	A10	10	A	4	1	153	1270	0.176016271
41	Y3047	m63.m89_m63.m89	DOUBLE	GLUCOSE	A11	11	A	4	1	153	1360	0.205701478
50	Y2679	URA3	DOUBLE	GLUCOSE	A12	12	A	4	1	153	1230	0.162841757
48	Y3062	TATA.129_TATA.129	DOUBLE	GLUCOSE	B01	1	B	4	1	154	1310	0.189201986
43	Y3051	m63.m89_TATA.42	DOUBLE	GLUCOSE	B02	2	B	4	1	154	1450	0.235455334
39	Y3043	TATA.26_TATA.26	DOUBLE	GLUCOSE	B03	3	B	4	1	154	1330	0.195799371
41	Y3047	m63.m89_m63.m89	DOUBLE	GLUCOSE	B04	4	B	4	1	154	1400	0.218916229
38	Y3041	m63.m90_m63.m90	DOUBLE	GLUCOSE	B05	5	B	4	1	154	1230	0.162841757
50	Y2679	URA3	DOUBLE	GLUCOSE	B06	6	B	4	1	154	1320	0.192500288
44	Y3055	m75_m75	DOUBLE	GLUCOSE	B07	7	B	4	1	154	1270	0.176016271
51	Y2682	URA3	SINGLE	GLUCOSE	B08	8	B	4	1	154	1440	0.232145589
40	Y3045	m63.m90_TATA.26	DOUBLE	GLUCOSE	B09	9	B	4	1	154	1230	0.162841757
47	Y3059	m66_m66	DOUBLE	GLUCOSE	B10	10	B	4	1	154	1260	0.172721633
45	Y3056	TATA.81_TATA.81	DOUBLE	GLUCOSE	B11	11	B	4	1	154	1320	0.192500288
42	Y3048	TATA.42_TATA.42	DOUBLE	GLUCOSE	B12	12	B	4	1	154	1270	0.176016271
47	Y3059	m66_m66	DOUBLE	GLUCOSE	C01	1	C	4	1	155	1450	0.235455334
41	Y3047	m63.m89_m63.m89	DOUBLE	GLUCOSE	C02	2	C	4	1	155	1540	0.265289784
38	Y3041	m63.m90_m63.m90	DOUBLE	GLUCOSE	C03	3	C	4	1	155	1280	0.179311609
50	Y2679	URA3	DOUBLE	GLUCOSE	C04	4	C	4	1	155	1300	0.18590445
45	Y3056	TATA.81_TATA.81	DOUBLE	GLUCOSE	C05	5	C	4	1	155	1330	0.195799371
46	Y3058	m75_TATA.81	DOUBLE	GLUCOSE	C06	6	C	4	1	155	1610	0.288557724
48	Y3062	TATA.129_TATA.129	DOUBLE	GLUCOSE	C07	7	C	4	1	155	1210	0.156258372
39	Y3043	TATA.26_TATA.26	DOUBLE	GLUCOSE	C08	8	C	4	1	155	1090	0.116805278
42	Y3048	TATA.42_TATA.42	DOUBLE	GLUCOSE	C09	9	C	4	1	155	1320	0.192500288
44	Y3055	m75_m75	DOUBLE	GLUCOSE	C10	10	C	4	1	155	1260	0.172721633
51	Y2682	URA3	SINGLE	GLUCOSE	C11	11	C	4	1	155	1240	0.166134392
49	Y3064	m66_TATA.129	DOUBLE	GLUCOSE	C12	12	C	4	1	155	1290	0.182607663
45	Y3056	TATA.81_TATA.81	DOUBLE	GLUCOSE	D01	1	D	4	1	156	1410	0.222222158
39	Y3043	TATA.26_TATA.26	DOUBLE	GLUCOSE	D02	2	D	4	1	156	1340	0.199099254
47	Y3059	m66_m66	DOUBLE	GLUCOSE	D03	3	D	4	1	156	1460	0.238766075
42	Y3048	TATA.42_TATA.42	DOUBLE	GLUCOSE	D04	4	D	4	1	156	1420	0.225529017
51	Y2682	URA3	SINGLE	GLUCOSE	D05	5	D	4	1	156	1350	0.20239995
44	Y3055	m75_m75	DOUBLE	GLUCOSE	D06	6	D	4	1	156	4060	1.193997111
46	Y3058	m75_TATA.81	DOUBLE	GLUCOSE	D07	7	D	4	1	156	1650	0.301881094
48	Y3062	TATA.129_TATA.129	DOUBLE	GLUCOSE	D08	8	D	4	1	156	1300	0.18590445
50	Y2679	URA3	DOUBLE	GLUCOSE	D09	9	D	4	1	156	1260	0.172721633
43	Y3051	m63.m89_TATA.42	DOUBLE	GLUCOSE	D10	10	D	4	1	156	1240	0.166134392
38	Y3041	m63.m90_m63.m90	DOUBLE	GLUCOSE	D11	11	D	4	1	156	1160	0.139810244
41	Y3047	m63.m89_m63.m89	DOUBLE	GLUCOSE	D12	12	D	4	1	156	1240	0.166134392
42	Y3048	TATA.42_TATA.42	DOUBLE	GLUCOSE	E01	1	E	4	1	157	1470	0.242077826
44	Y3055	m75_m75	DOUBLE	GLUCOSE	E02	2	E	4	1	157	1550	0.268610217
40	Y3045	m63.m90_TATA.26	DOUBLE	GLUCOSE	E03	3	E	4	1	157	1520	0.25865233
45	Y3056	TATA.81_TATA.81	DOUBLE	GLUCOSE	E04	4	E	4	1	157	1560	0.271931809
50	Y2679	URA3	DOUBLE	GLUCOSE	E05	5	E	4	1	157	1480	0.245390606
48	Y3062	TATA.129_TATA.129	DOUBLE	GLUCOSE	E06	6	E	4	1	157	1930	0.395826358
41	Y3047	m63.m89_m63.m89	DOUBLE	GLUCOSE	E07	7	E	4	1	157	1350	0.20239995
38	Y3041	m63.m90_m63.m90	DOUBLE	GLUCOSE	E08	8	E	4	1	157	1470	0.242077826
39	Y3043	TATA.26_TATA.26	DOUBLE	GLUCOSE	E09	9	E	4	1	157	1410	0.222222158
49	Y3064	m66_TATA.129	DOUBLE	GLUCOSE	E10	10	E	4	1	157	1340	0.199099254
47	Y3059	m66_m66	DOUBLE	GLUCOSE	E11	11	E	4	1	157	1410	0.222222158
51	Y2682	URA3	SINGLE	GLUCOSE	E12	12	E	4	1	157	1360	0.205701478
49	Y3064	m66_TATA.129	DOUBLE	GLUCOSE	F01	1	F	4	1	158	1450	0.235455334
51	Y2682	URA3	SINGLE	GLUCOSE	F02	2	F	4	1	158	1440	0.232145589
48	Y3062	TATA.129_TATA.129	DOUBLE	GLUCOSE	F03	3	F	4	1	158	1270	0.176016271
38	Y3041	m63.m90_m63.m90	DOUBLE	GLUCOSE	F04	4	F	4	1	158	1400	0.218916229
41	Y3047	m63.m89_m63.m89	DOUBLE	GLUCOSE	F05	5	F	4	1	158	1400	0.218916229
39	Y3043	TATA.26_TATA.26	DOUBLE	GLUCOSE	F06	6	F	4	1	158	1230	0.162841757
42	Y3048	TATA.42_TATA.42	DOUBLE	GLUCOSE	F07	7	F	4	1	158	1230	0.162841757
43	Y3051	m63.m89_TATA.42	DOUBLE	GLUCOSE	F08	8	F	4	1	158	1410	0.222222158
45	Y3056	TATA.81_TATA.81	DOUBLE	GLUCOSE	F09	9	F	4	1	158	1390	0.215611213
50	Y2679	URA3	DOUBLE	GLUCOSE	F10	10	F	4	1	158	1260	0.172721633
44	Y3055	m75_m75	DOUBLE	GLUCOSE	F11	11	F	4	1	158	1340	0.199099254
47	Y3059	m66_m66	DOUBLE	GLUCOSE	F12	12	F	4	1	158	1290	0.182607663
41	Y3047	m63.m89_m63.m89	DOUBLE	GLUCOSE	G01	1	G	4	1	159	1510	0.255335275
50	Y2679	URA3	DOUBLE	GLUCOSE	G02	2	G	4	1	159	1460	0.238766075
45	Y3056	TATA.81_TATA.81	DOUBLE	GLUCOSE	G03	3	G	4	1	159	1440	0.232145589
39	Y3043	TATA.26_TATA.26	DOUBLE	GLUCOSE	G04	4	G	4	1	159	1340	0.199099254
47	Y3059	m66_m66	DOUBLE	GLUCOSE	G05	5	G	4	1	159	1490	0.24870443
42	Y3048	TATA.42_TATA.42	DOUBLE	GLUCOSE	G06	6	G	4	1	159	1380	0.212307093
40	Y3045	m63.m90_TATA.26	DOUBLE	GLUCOSE	G07	7	G	4	1	159	1320	0.192500288
44	Y3055	m75_m75	DOUBLE	GLUCOSE	G08	8	G	4	1	159	1500	0.252019314
46	Y3058	m75_TATA.81	DOUBLE	GLUCOSE	G09	9	G	4	1	159	1720	0.325249752
51	Y2682	URA3	SINGLE	GLUCOSE	G10	10	G	4	1	159	1340	0.199099254
48	Y3062	TATA.129_TATA.129	DOUBLE	GLUCOSE	G11	11	G	4	1	159	1330	0.195799371
38	Y3041	m63.m90_m63.m90	DOUBLE	GLUCOSE	G12	12	G	4	1	159	1330	0.195799371
44	Y3055	m75_m75	DOUBLE	GLUCOSE	H01	1	H	4	1	160	1390	0.215611213
47	Y3059	m66_m66	DOUBLE	GLUCOSE	H02	2	H	4	1	160	1360	0.205701478
46	Y3058	m75_TATA.81	DOUBLE	GLUCOSE	H03	3	H	4	1	160	1640	0.298548282
51	Y2682	URA3	SINGLE	GLUCOSE	H04	4	H	4	1	160	1340	0.199099254
48	Y3062	TATA.129_TATA.129	DOUBLE	GLUCOSE	H05	5	H	4	1	160	1340	0.199099254
45	Y3056	TATA.81_TATA.81	DOUBLE	GLUCOSE	H06	6	H	4	1	160	1410	0.222222158
38	Y3041	m63.m90_m63.m90	DOUBLE	GLUCOSE	H07	7	H	4	1	160	1280	0.179311609
50	Y2679	URA3	DOUBLE	GLUCOSE	H08	8	H	4	1	160	1390	0.215611213
41	Y3047	m63.m89_m63.m89	DOUBLE	GLUCOSE	H09	9	H	4	1	160	1450	0.235455334
42	Y3048	TATA.42_TATA.42	DOUBLE	GLUCOSE	H10	10	H	4	1	160	1280	0.179311609
39	Y3043	TATA.26_TATA.26	DOUBLE	GLUCOSE	H11	11	H	4	1	160	1290	0.182607663
43	Y3051	m63.m89_TATA.42	DOUBLE	GLUCOSE	H12	12	H	4	1	160	1320	0.192500288
21	Y1209	m66	SINGLE	GLUCOSE	A01	1	A	1	2	161	3200	0.848151725
4	Y2854	m76.m66	SINGLE	GLUCOSE	A02	2	A	1	2	161	2480	0.585264524
2	Y1189	BARRY	SINGLE	GLUCOSE	A03	3	A	1	2	161	3000	0.773039341
20	Y1156	m76	SINGLE	GLUCOSE	A04	4	A	1	2	161	2370	0.546731617
11	Y2879	TATA.26	SINGLE	GLUCOSE	A05	5	A	1	2	161	2420	0.564201286
15	Y2885	TATA.2	SINGLE	GLUCOSE	A06	6	A	1	2	161	2690	0.659906506
28	Y2930	m75.m90.TATA.26	SINGLE	GLUCOSE	A07	7	A	1	2	161	2330	0.532808284
18	Y2891	TATA.81	SINGLE	GLUCOSE	A08	8	A	1	2	161	2670	0.652732691
25	Y1217	m91	SINGLE	GLUCOSE	A09	9	A	1	2	161	2900	0.736129888
6	Y2857	m75.m63	SINGLE	GLUCOSE	A10	10	A	1	2	161	2480	0.585264524
26	Y2925	m75.m63.TATA.26	SINGLE	GLUCOSE	A11	11	A	1	2	161	2460	0.578231108
13	Y2883	TATA.135	SINGLE	GLUCOSE	A12	12	A	1	2	161	2820	0.706893484
8	Y2863	m75.m90	SINGLE	GLUCOSE	B01	1	B	1	2	162	2600	0.627734857
1	Y1001	WT	SINGLE	GLUCOSE	B02	2	B	1	2	162	3120	0.817892376
27	Y2928	m76.m90.TATA.26	SINGLE	GLUCOSE	B03	3	B	1	2	162	2420	0.564201286
16	Y2888	m75.TATA.42	SINGLE	GLUCOSE	B04	4	B	1	2	162	2330	0.532808284
24	Y1215	m90	SINGLE	GLUCOSE	B05	5	B	1	2	162	2770	0.688746892
23	Y1153	m89	SINGLE	GLUCOSE	B06	6	B	1	2	162	2820	0.706893484
9	Y2865	m63.m90	SINGLE	GLUCOSE	B07	7	B	1	2	162	2500	0.592310505
12	Y2894	TATA.129	SINGLE	GLUCOSE	B08	8	B	1	2	162	2760	0.685128923
3	Y1177	TDH3.Deletion	SINGLE	GLUCOSE	B09	9	B	1	2	162	2360	0.543246482
22	Y1188	m63	SINGLE	GLUCOSE	B10	10	B	1	2	162	2760	0.685128923
5	Y2855	m76.m63	SINGLE	GLUCOSE	B11	11	B	1	2	162	2450	0.574719059
2	Y1189	BARRY	SINGLE	GLUCOSE	B12	12	B	1	2	162	2900	0.736129888
34	Y3001	m75.m90.TATA.22	SINGLE	GLUCOSE	C01	1	C	1	2	163	2420	0.564201286
29	Y2934	m76.TATA.26	SINGLE	GLUCOSE	C02	2	C	1	2	163	2410	0.560701415
15	Y2885	TATA.2	SINGLE	GLUCOSE	C03	3	C	1	2	163	2920	0.743478864
31	Y2940	m75.TATA.26	SINGLE	GLUCOSE	C04	4	C	1	2	163	2470	0.581746256
7	Y2860	m76.m90	SINGLE	GLUCOSE	C05	5	C	1	2	163	2620	0.6348598
33	Y2943	m76.m90.TATA.22	SINGLE	GLUCOSE	C06	6	C	1	2	163	2390	0.553710621
2	Y1189	BARRY	SINGLE	GLUCOSE	C07	7	C	1	2	163	3050	0.79165179
20	Y1156	m76	SINGLE	GLUCOSE	C08	8	C	1	2	163	1840	0.365485411
13	Y2883	TATA.135	SINGLE	GLUCOSE	C09	9	C	1	2	163	2560	0.613525551
19	Y1200	m75	SINGLE	GLUCOSE	C10	10	C	1	2	163	2710	0.667094664
35	Y2947	m76.TATA.22	SINGLE	GLUCOSE	C11	11	C	1	2	163	2530	0.602903413
17	Y2889	TATA.42	SINGLE	GLUCOSE	C12	12	C	1	2	163	2580	0.620623497
2	Y1189	BARRY	SINGLE	GLUCOSE	D01	1	D	1	2	164	3430	0.936836892
23	Y1153	m89	SINGLE	GLUCOSE	D02	2	D	1	2	164	3260	0.87104126
12	Y2894	TATA.129	SINGLE	GLUCOSE	D03	3	D	1	2	164	2640	0.641998495
18	Y2891	TATA.81	SINGLE	GLUCOSE	D04	4	D	1	2	164	2750	0.681514688
36	Y2951	m63.m89.TATA.22	SINGLE	GLUCOSE	D05	5	D	1	2	164	2480	0.585264524
10	Y2868	m63.m89	SINGLE	GLUCOSE	D06	6	D	1	2	164	2550	0.609981556
37	Y2952	m75.TATA.22	SINGLE	GLUCOSE	D07	7	D	1	2	164	2390	0.553710621
30	Y2939	m63.m89.TATA.26	SINGLE	GLUCOSE	D08	8	D	1	2	164	2610	0.63129562
2	Y1189	BARRY	SINGLE	GLUCOSE	D09	9	D	1	2	164	3150	0.82920534
14	Y2884	TATA.22	SINGLE	GLUCOSE	D10	10	D	1	2	164	2890	0.732461455
11	Y2879	TATA.26	SINGLE	GLUCOSE	D11	11	D	1	2	164	2560	0.613525551
32	Y2941	m75.m63.TATA.22	SINGLE	GLUCOSE	D12	12	D	1	2	164	2650	0.645573052
35	Y2947	m76.TATA.22	SINGLE	GLUCOSE	E01	1	E	1	2	165	2500	0.592310505
17	Y2889	TATA.42	SINGLE	GLUCOSE	E02	2	E	1	2	165	2790	0.695994116
9	Y2865	m63.m90	SINGLE	GLUCOSE	E03	3	E	1	2	165	2460	0.578231108
3	Y1177	TDH3.Deletion	SINGLE	GLUCOSE	E04	4	E	1	2	165	2530	0.602903413
16	Y2888	m75.TATA.42	SINGLE	GLUCOSE	E05	5	E	1	2	165	2620	0.6348598
2	Y1189	BARRY	SINGLE	GLUCOSE	E06	6	E	1	2	165	3050	0.79165179
14	Y2884	TATA.22	SINGLE	GLUCOSE	E07	7	E	1	2	165	2820	0.706893484
21	Y1209	m66	SINGLE	GLUCOSE	E08	8	E	1	2	165	3130	0.821658841
24	Y1215	m90	SINGLE	GLUCOSE	E09	9	E	1	2	165	3040	0.787920691
36	Y2951	m63.m89.TATA.22	SINGLE	GLUCOSE	E10	10	E	1	2	165	2670	0.652732691
19	Y1200	m75	SINGLE	GLUCOSE	E11	11	E	1	2	165	2810	0.703256529
25	Y1217	m91	SINGLE	GLUCOSE	E12	12	E	1	2	165	3230	0.859575304
30	Y2939	m63.m89.TATA.26	SINGLE	GLUCOSE	F01	1	F	1	2	166	2590	0.62417749
28	Y2930	m75.m90.TATA.26	SINGLE	GLUCOSE	F02	2	F	1	2	166	2650	0.645573052
6	Y2857	m75.m63	SINGLE	GLUCOSE	F03	3	F	1	2	166	2630	0.638427418
5	Y2855	m76.m63	SINGLE	GLUCOSE	F04	4	F	1	2	166	2460	0.578231108
22	Y1188	m63	SINGLE	GLUCOSE	F05	5	F	1	2	166	2790	0.695994116
20	Y1156	m76	SINGLE	GLUCOSE	F06	6	F	1	2	166	2520	0.599369224
34	Y3001	m75.m90.TATA.22	SINGLE	GLUCOSE	F07	7	F	1	2	166	2300	0.522395444
7	Y2860	m76.m90	SINGLE	GLUCOSE	F08	8	F	1	2	166	2360	0.543246482
26	Y2925	m75.m63.TATA.26	SINGLE	GLUCOSE	F09	9	F	1	2	166	2400	0.557204534
8	Y2863	m75.m90	SINGLE	GLUCOSE	F10	10	F	1	2	166	2480	0.585264524
2	Y1189	BARRY	SINGLE	GLUCOSE	F11	11	F	1	2	166	2920	0.743478864
33	Y2943	m76.m90.TATA.22	SINGLE	GLUCOSE	F12	12	F	1	2	166	2630	0.638427418
23	Y1153	m89	SINGLE	GLUCOSE	G01	1	G	1	2	167	3550	0.984152616
2	Y1189	BARRY	SINGLE	GLUCOSE	G02	2	G	1	2	167	3460	0.948596707
15	Y2885	TATA.2	SINGLE	GLUCOSE	G03	3	G	1	2	167	3290	0.882550036
25	Y1217	m91	SINGLE	GLUCOSE	G04	4	G	1	2	167	3230	0.859575304
11	Y2879	TATA.26	SINGLE	GLUCOSE	G05	5	G	1	2	167	2770	0.688746892
1	Y1001	WT	SINGLE	GLUCOSE	G06	6	G	1	2	167	3410	0.92902223
13	Y2883	TATA.135	SINGLE	GLUCOSE	G07	7	G	1	2	167	2860	0.721480124
18	Y2891	TATA.81	SINGLE	GLUCOSE	G08	8	G	1	2	167	2780	0.692368615
4	Y2854	m76.m66	SINGLE	GLUCOSE	G09	9	G	1	2	167	390	-0.112598281
21	Y1209	m66	SINGLE	GLUCOSE	G10	10	G	1	2	167	2960	0.75822585
29	Y2934	m76.TATA.26	SINGLE	GLUCOSE	G11	11	G	1	2	167	2640	0.641998495
16	Y2888	m75.TATA.42	SINGLE	GLUCOSE	G12	12	G	1	2	167	2790	0.695994116
12	Y2894	TATA.129	SINGLE	GLUCOSE	H01	1	H	1	2	168	3010	0.776753264
37	Y2952	m75.TATA.22	SINGLE	GLUCOSE	H02	2	H	1	2	168	2770	0.688746892
19	Y1200	m75	SINGLE	GLUCOSE	H03	3	H	1	2	168	3090	0.806619864
10	Y2868	m63.m89	SINGLE	GLUCOSE	H04	4	H	1	2	168	2720	0.670694175
32	Y2941	m75.m63.TATA.22	SINGLE	GLUCOSE	H05	5	H	1	2	168	2740	0.677904165
17	Y2889	TATA.42	SINGLE	GLUCOSE	H06	6	H	1	2	168	2770	0.688746892
31	Y2940	m75.TATA.26	SINGLE	GLUCOSE	H07	7	H	1	2	168	2650	0.645573052
24	Y1215	m90	SINGLE	GLUCOSE	H08	8	H	1	2	168	3310	0.890246562
2	Y1189	BARRY	SINGLE	GLUCOSE	H09	9	H	1	2	168	3200	0.848151725
22	Y1188	m63	SINGLE	GLUCOSE	H10	10	H	1	2	168	3160	0.832985416
14	Y2884	TATA.22	SINGLE	GLUCOSE	H11	11	H	1	2	168	2930	0.747159449
27	Y2928	m76.m90.TATA.26	SINGLE	GLUCOSE	H12	12	H	1	2	168	2710	0.667094664
21	Y1209	m66	SINGLE	GLUCOSE	A01	1	A	2	2	169	3200	0.848151725
4	Y2854	m76.m66	SINGLE	GLUCOSE	A02	2	A	2	2	169	2640	0.641998495
2	Y1189	BARRY	SINGLE	GLUCOSE	A03	3	A	2	2	169	3050	0.79165179
20	Y1156	m76	SINGLE	GLUCOSE	A04	4	A	2	2	169	2570	0.617072858
11	Y2879	TATA.26	SINGLE	GLUCOSE	A05	5	A	2	2	169	2470	0.581746256
15	Y2885	TATA.2	SINGLE	GLUCOSE	A06	6	A	2	2	169	2710	0.667094664
28	Y2930	m75.m90.TATA.26	SINGLE	GLUCOSE	A07	7	A	2	2	169	2060	0.439935654
18	Y2891	TATA.81	SINGLE	GLUCOSE	A08	8	A	2	2	169	2790	0.695994116
25	Y1217	m91	SINGLE	GLUCOSE	A09	9	A	2	2	169	3000	0.773039341
6	Y2857	m75.m63	SINGLE	GLUCOSE	A10	10	A	2	2	169	2330	0.532808284
26	Y2925	m75.m63.TATA.26	SINGLE	GLUCOSE	A11	11	A	2	2	169	2460	0.578231108
13	Y2883	TATA.135	SINGLE	GLUCOSE	A12	12	A	2	2	169	2450	0.574719059
8	Y2863	m75.m90	SINGLE	GLUCOSE	B01	1	B	2	2	170	2780	0.692368615
1	Y1001	WT	SINGLE	GLUCOSE	B02	2	B	2	2	170	3240	0.863392559
27	Y2928	m76.m90.TATA.26	SINGLE	GLUCOSE	B03	3	B	2	2	170	2690	0.659906506
16	Y2888	m75.TATA.42	SINGLE	GLUCOSE	B04	4	B	2	2	170	2680	0.656317816
24	Y1215	m90	SINGLE	GLUCOSE	B05	5	B	2	2	170	3120	0.817892376
23	Y1153	m89	SINGLE	GLUCOSE	B06	6	B	2	2	170	2520	0.599369224
9	Y2865	m63.m90	SINGLE	GLUCOSE	B07	7	B	2	2	170	2080	0.446754028
12	Y2894	TATA.129	SINGLE	GLUCOSE	B08	8	B	2	2	170	2780	0.692368615
3	Y1177	TDH3.Deletion	SINGLE	GLUCOSE	B09	9	B	2	2	170	2590	0.62417749
22	Y1188	m63	SINGLE	GLUCOSE	B10	10	B	2	2	170	3010	0.776753264
5	Y2855	m76.m63	SINGLE	GLUCOSE	B11	11	B	2	2	170	2440	0.571210087
2	Y1189	BARRY	SINGLE	GLUCOSE	B12	12	B	2	2	170	3060	0.795387235
34	Y3001	m75.m90.TATA.22	SINGLE	GLUCOSE	C01	1	C	2	2	171	2800	0.699623413
29	Y2934	m76.TATA.26	SINGLE	GLUCOSE	C02	2	C	2	2	171	2660	0.64915111
15	Y2885	TATA.2	SINGLE	GLUCOSE	C03	3	C	2	2	171	3220	0.855762758
31	Y2940	m75.TATA.26	SINGLE	GLUCOSE	C04	4	C	2	2	171	2520	0.599369224
7	Y2860	m76.m90	SINGLE	GLUCOSE	C05	5	C	2	2	171	2530	0.602903413
33	Y2943	m76.m90.TATA.22	SINGLE	GLUCOSE	C06	6	C	2	2	171	2550	0.609981556
2	Y1189	BARRY	SINGLE	GLUCOSE	C07	7	C	2	2	171	2920	0.743478864
20	Y1156	m76	SINGLE	GLUCOSE	C08	8	C	2	2	171	2540	0.60644085
13	Y2883	TATA.135	SINGLE	GLUCOSE	C09	9	C	2	2	171	2600	0.627734857
19	Y1200	m75	SINGLE	GLUCOSE	C10	10	C	2	2	171	2690	0.659906506
35	Y2947	m76.TATA.22	SINGLE	GLUCOSE	C11	11	C	2	2	171	2290	0.518930032
17	Y2889	TATA.42	SINGLE	GLUCOSE	C12	12	C	2	2	171	2640	0.641998495
2	Y1189	BARRY	SINGLE	GLUCOSE	D01	1	D	2	2	172	3270	0.874872739
23	Y1153	m89	SINGLE	GLUCOSE	D02	2	D	2	2	172	3210	0.851954903
12	Y2894	TATA.129	SINGLE	GLUCOSE	D03	3	D	2	2	172	2700	0.663498781
18	Y2891	TATA.81	SINGLE	GLUCOSE	D04	4	D	2	2	172	2780	0.692368615
36	Y2951	m63.m89.TATA.22	SINGLE	GLUCOSE	D05	5	D	2	2	172	2660	0.64915111
10	Y2868	m63.m89	SINGLE	GLUCOSE	D06	6	D	2	2	172	2470	0.581746256
37	Y2952	m75.TATA.22	SINGLE	GLUCOSE	D07	7	D	2	2	172	2310	0.525863609
30	Y2939	m63.m89.TATA.26	SINGLE	GLUCOSE	D08	8	D	2	2	172	2670	0.652732691
2	Y1189	BARRY	SINGLE	GLUCOSE	D09	9	D	2	2	172	3190	0.844353205
14	Y2884	TATA.22	SINGLE	GLUCOSE	D10	10	D	2	2	172	2870	0.725136594
11	Y2879	TATA.26	SINGLE	GLUCOSE	D11	11	D	2	2	172	2530	0.602903413
32	Y2941	m75.m63.TATA.22	SINGLE	GLUCOSE	D12	12	D	2	2	172	2570	0.617072858
35	Y2947	m76.TATA.22	SINGLE	GLUCOSE	E01	1	E	2	2	173	2640	0.641998495
17	Y2889	TATA.42	SINGLE	GLUCOSE	E02	2	E	2	2	173	2830	0.7105343
9	Y2865	m63.m90	SINGLE	GLUCOSE	E03	3	E	2	2	173	2770	0.688746892
3	Y1177	TDH3.Deletion	SINGLE	GLUCOSE	E04	4	E	2	2	173	2640	0.641998495
16	Y2888	m75.TATA.42	SINGLE	GLUCOSE	E05	5	E	2	2	173	2710	0.667094664
2	Y1189	BARRY	SINGLE	GLUCOSE	E06	6	E	2	2	173	2880	0.728797031
14	Y2884	TATA.22	SINGLE	GLUCOSE	E07	7	E	2	2	173	2770	0.688746892
21	Y1209	m66	SINGLE	GLUCOSE	E08	8	E	2	2	173	3060	0.795387235
24	Y1215	m90	SINGLE	GLUCOSE	E09	9	E	2	2	173	3300	0.886395888
36	Y2951	m63.m89.TATA.22	SINGLE	GLUCOSE	E10	10	E	2	2	173	2630	0.638427418
19	Y1200	m75	SINGLE	GLUCOSE	E11	11	E	2	2	173	2980	0.765624198
25	Y1217	m91	SINGLE	GLUCOSE	E12	12	E	2	2	173	3090	0.806619864
30	Y2939	m63.m89.TATA.26	SINGLE	GLUCOSE	F01	1	F	2	2	174	2700	0.663498781
28	Y2930	m75.m90.TATA.26	SINGLE	GLUCOSE	F02	2	F	2	2	174	2700	0.663498781
6	Y2857	m75.m63	SINGLE	GLUCOSE	F03	3	F	2	2	174	2570	0.617072858
5	Y2855	m76.m63	SINGLE	GLUCOSE	F04	4	F	2	2	174	2440	0.571210087
22	Y1188	m63	SINGLE	GLUCOSE	F05	5	F	2	2	174	2830	0.7105343
20	Y1156	m76	SINGLE	GLUCOSE	F06	6	F	2	2	174	2540	0.60644085
34	Y3001	m75.m90.TATA.22	SINGLE	GLUCOSE	F07	7	F	2	2	174	2560	0.613525551
7	Y2860	m76.m90	SINGLE	GLUCOSE	F08	8	F	2	2	174	2690	0.659906506
26	Y2925	m75.m63.TATA.26	SINGLE	GLUCOSE	F09	9	F	2	2	174	2660	0.64915111
8	Y2863	m75.m90	SINGLE	GLUCOSE	F10	10	F	2	2	174	2530	0.602903413
2	Y1189	BARRY	SINGLE	GLUCOSE	F11	11	F	2	2	174	3040	0.787920691
33	Y2943	m76.m90.TATA.22	SINGLE	GLUCOSE	F12	12	F	2	2	174	2610	0.63129562
23	Y1153	m89	SINGLE	GLUCOSE	G01	1	G	2	2	175	3220	0.855762758
2	Y1189	BARRY	SINGLE	GLUCOSE	G02	2	G	2	2	175	3210	0.851954903
15	Y2885	TATA.2	SINGLE	GLUCOSE	G03	3	G	2	2	175	3130	0.821658841
25	Y1217	m91	SINGLE	GLUCOSE	G04	4	G	2	2	175	3110	0.814130405
11	Y2879	TATA.26	SINGLE	GLUCOSE	G05	5	G	2	2	175	2600	0.627734857
1	Y1001	WT	SINGLE	GLUCOSE	G06	6	G	2	2	175	2840	0.714178998
13	Y2883	TATA.135	SINGLE	GLUCOSE	G07	7	G	2	2	175	2830	0.7105343
18	Y2891	TATA.81	SINGLE	GLUCOSE	G08	8	G	2	2	175	3060	0.795387235
4	Y2854	m76.m66	SINGLE	GLUCOSE	G09	9	G	2	2	175	2930	0.747159449
21	Y1209	m66	SINGLE	GLUCOSE	G10	10	G	2	2	175	3210	0.851954903
29	Y2934	m76.TATA.26	SINGLE	GLUCOSE	G11	11	G	2	2	175	2680	0.656317816
16	Y2888	m75.TATA.42	SINGLE	GLUCOSE	G12	12	G	2	2	175	2490	0.588785933
12	Y2894	TATA.129	SINGLE	GLUCOSE	H01	1	H	2	2	176	3000	0.773039341
37	Y2952	m75.TATA.22	SINGLE	GLUCOSE	H02	2	H	2	2	176	2830	0.7105343
19	Y1200	m75	SINGLE	GLUCOSE	H03	3	H	2	2	176	2910	0.73980235
10	Y2868	m63.m89	SINGLE	GLUCOSE	H04	4	H	2	2	176	2820	0.706893484
32	Y2941	m75.m63.TATA.22	SINGLE	GLUCOSE	H05	5	H	2	2	176	2680	0.656317816
17	Y2889	TATA.42	SINGLE	GLUCOSE	H06	6	H	2	2	176	2740	0.677904165
31	Y2940	m75.TATA.26	SINGLE	GLUCOSE	H07	7	H	2	2	176	2640	0.641998495
24	Y1215	m90	SINGLE	GLUCOSE	H08	8	H	2	2	176	3580	0.99609822
2	Y1189	BARRY	SINGLE	GLUCOSE	H09	9	H	2	2	176	3520	0.972254125
22	Y1188	m63	SINGLE	GLUCOSE	H10	10	H	2	2	176	3310	0.890246562
14	Y2884	TATA.22	SINGLE	GLUCOSE	H11	11	H	2	2	176	2890	0.732461455
27	Y2928	m76.m90.TATA.26	SINGLE	GLUCOSE	H12	12	H	2	2	176	2550	0.609981556
21	Y1209	m66	SINGLE	GLUCOSE	A01	1	A	3	2	177	3040	0.787920691
4	Y2854	m76.m66	SINGLE	GLUCOSE	A02	2	A	3	2	177	2590	0.62417749
2	Y1189	BARRY	SINGLE	GLUCOSE	A03	3	A	3	2	177	3280	0.878708992
20	Y1156	m76	SINGLE	GLUCOSE	A04	4	A	3	2	177	2430	0.56770417
11	Y2879	TATA.26	SINGLE	GLUCOSE	A05	5	A	3	2	177	2600	0.627734857
15	Y2885	TATA.2	SINGLE	GLUCOSE	A06	6	A	3	2	177	3250	0.867214539
28	Y2930	m75.m90.TATA.26	SINGLE	GLUCOSE	A07	7	A	3	2	177	2220	0.494747413
18	Y2891	TATA.81	SINGLE	GLUCOSE	A08	8	A	3	2	177	2680	0.656317816
25	Y1217	m91	SINGLE	GLUCOSE	A09	9	A	3	2	177	2930	0.747159449
6	Y2857	m75.m63	SINGLE	GLUCOSE	A10	10	A	3	2	177	2310	0.525863609
26	Y2925	m75.m63.TATA.26	SINGLE	GLUCOSE	A11	11	A	3	2	177	1980	0.412749808
13	Y2883	TATA.135	SINGLE	GLUCOSE	A12	12	A	3	2	177	2560	0.613525551
8	Y2863	m75.m90	SINGLE	GLUCOSE	B01	1	B	3	2	178	3060	0.795387235
1	Y1001	WT	SINGLE	GLUCOSE	B02	2	B	3	2	178	3220	0.855762758
27	Y2928	m76.m90.TATA.26	SINGLE	GLUCOSE	B03	3	B	3	2	178	2760	0.685128923
16	Y2888	m75.TATA.42	SINGLE	GLUCOSE	B04	4	B	3	2	178	2670	0.652732691
24	Y1215	m90	SINGLE	GLUCOSE	B05	5	B	3	2	178	3130	0.821658841
23	Y1153	m89	SINGLE	GLUCOSE	B06	6	B	3	2	178	3110	0.814130405
9	Y2865	m63.m90	SINGLE	GLUCOSE	B07	7	B	3	2	178	2490	0.588785933
12	Y2894	TATA.129	SINGLE	GLUCOSE	B08	8	B	3	2	178	2870	0.725136594
3	Y1177	TDH3.Deletion	SINGLE	GLUCOSE	B09	9	B	3	2	178	2330	0.532808284
22	Y1188	m63	SINGLE	GLUCOSE	B10	10	B	3	2	178	2990	0.769329659
5	Y2855	m76.m63	SINGLE	GLUCOSE	B11	11	B	3	2	178	2320	0.529334548
2	Y1189	BARRY	SINGLE	GLUCOSE	B12	12	B	3	2	178	3080	0.802871251
34	Y3001	m75.m90.TATA.22	SINGLE	GLUCOSE	C01	1	C	3	2	179	2850	0.717827599
29	Y2934	m76.TATA.26	SINGLE	GLUCOSE	C02	2	C	3	2	179	2660	0.64915111
15	Y2885	TATA.2	SINGLE	GLUCOSE	C03	3	C	3	2	179	3190	0.844353205
31	Y2940	m75.TATA.26	SINGLE	GLUCOSE	C04	4	C	3	2	179	2480	0.585264524
7	Y2860	m76.m90	SINGLE	GLUCOSE	C05	5	C	3	2	179	2760	0.685128923
33	Y2943	m76.m90.TATA.22	SINGLE	GLUCOSE	C06	6	C	3	2	179	2960	0.75822585
2	Y1189	BARRY	SINGLE	GLUCOSE	C07	7	C	3	2	179	2980	0.765624198
20	Y1156	m76	SINGLE	GLUCOSE	C08	8	C	3	2	179	2680	0.656317816
13	Y2883	TATA.135	SINGLE	GLUCOSE	C09	9	C	3	2	179	2500	0.592310505
19	Y1200	m75	SINGLE	GLUCOSE	C10	10	C	3	2	179	2600	0.627734857
35	Y2947	m76.TATA.22	SINGLE	GLUCOSE	C11	11	C	3	2	179	2410	0.560701415
17	Y2889	TATA.42	SINGLE	GLUCOSE	C12	12	C	3	2	179	2670	0.652732691
2	Y1189	BARRY	SINGLE	GLUCOSE	D01	1	D	3	2	180	3370	0.913452829
23	Y1153	m89	SINGLE	GLUCOSE	D02	2	D	3	2	180	3550	0.984152616
12	Y2894	TATA.129	SINGLE	GLUCOSE	D03	3	D	3	2	180	2830	0.7105343
18	Y2891	TATA.81	SINGLE	GLUCOSE	D04	4	D	3	2	180	2880	0.728797031
36	Y2951	m63.m89.TATA.22	SINGLE	GLUCOSE	D05	5	D	3	2	180	2900	0.736129888
10	Y2868	m63.m89	SINGLE	GLUCOSE	D06	6	D	3	2	180	3190	0.844353205
37	Y2952	m75.TATA.22	SINGLE	GLUCOSE	D07	7	D	3	2	180	2480	0.585264524
30	Y2939	m63.m89.TATA.26	SINGLE	GLUCOSE	D08	8	D	3	2	180	2600	0.627734857
2	Y1189	BARRY	SINGLE	GLUCOSE	D09	9	D	3	2	180	2930	0.747159449
14	Y2884	TATA.22	SINGLE	GLUCOSE	D10	10	D	3	2	180	3010	0.776753264
11	Y2879	TATA.26	SINGLE	GLUCOSE	D11	11	D	3	2	180	2550	0.609981556
32	Y2941	m75.m63.TATA.22	SINGLE	GLUCOSE	D12	12	D	3	2	180	2660	0.64915111
35	Y2947	m76.TATA.22	SINGLE	GLUCOSE	E01	1	E	3	2	181	2770	0.688746892
17	Y2889	TATA.42	SINGLE	GLUCOSE	E02	2	E	3	2	181	2950	0.754532921
9	Y2865	m63.m90	SINGLE	GLUCOSE	E03	3	E	3	2	181	3510	0.968298354
3	Y1177	TDH3.Deletion	SINGLE	GLUCOSE	E04	4	E	3	2	181	2890	0.732461455
16	Y2888	m75.TATA.42	SINGLE	GLUCOSE	E05	5	E	3	2	181	3660	1.028186874
2	Y1189	BARRY	SINGLE	GLUCOSE	E06	6	E	3	2	181	3810	1.089293939
14	Y2884	TATA.22	SINGLE	GLUCOSE	E07	7	E	3	2	181	2850	0.717827599
21	Y1209	m66	SINGLE	GLUCOSE	E08	8	E	3	2	181	2730	0.674297335
24	Y1215	m90	SINGLE	GLUCOSE	E09	9	E	3	2	181	3030	0.784193918
36	Y2951	m63.m89.TATA.22	SINGLE	GLUCOSE	E10	10	E	3	2	181	2430	0.56770417
19	Y1200	m75	SINGLE	GLUCOSE	E11	11	E	3	2	181	2750	0.681514688
25	Y1217	m91	SINGLE	GLUCOSE	E12	12	E	3	2	181	2890	0.732461455
30	Y2939	m63.m89.TATA.26	SINGLE	GLUCOSE	F01	1	F	3	2	182	2690	0.659906506
28	Y2930	m75.m90.TATA.26	SINGLE	GLUCOSE	F02	2	F	3	2	182	2650	0.645573052
6	Y2857	m75.m63	SINGLE	GLUCOSE	F03	3	F	3	2	182	2870	0.725136594
5	Y2855	m76.m63	SINGLE	GLUCOSE	F04	4	F	3	2	182	2530	0.602903413
22	Y1188	m63	SINGLE	GLUCOSE	F05	5	F	3	2	182	3020	0.780471449
20	Y1156	m76	SINGLE	GLUCOSE	F06	6	F	3	2	182	2730	0.674297335
34	Y3001	m75.m90.TATA.22	SINGLE	GLUCOSE	F07	7	F	3	2	182	2420	0.564201286
7	Y2860	m76.m90	SINGLE	GLUCOSE	F08	8	F	3	2	182	2320	0.529334548
26	Y2925	m75.m63.TATA.26	SINGLE	GLUCOSE	F09	9	F	3	2	182	2540	0.60644085
8	Y2863	m75.m90	SINGLE	GLUCOSE	F10	10	F	3	2	182	2480	0.585264524
2	Y1189	BARRY	SINGLE	GLUCOSE	F11	11	F	3	2	182	3100	0.810372908
33	Y2943	m76.m90.TATA.22	SINGLE	GLUCOSE	F12	12	F	3	2	182	2620	0.6348598
23	Y1153	m89	SINGLE	GLUCOSE	G01	1	G	3	2	183	3690	1.040309027
2	Y1189	BARRY	SINGLE	GLUCOSE	G02	2	G	3	2	183	3590	1.000090634
15	Y2885	TATA.2	SINGLE	GLUCOSE	G03	3	G	3	2	183	3580	0.99609822
25	Y1217	m91	SINGLE	GLUCOSE	G04	4	G	3	2	183	3250	0.867214539
11	Y2879	TATA.26	SINGLE	GLUCOSE	G05	5	G	3	2	183	2940	0.750844128
1	Y1001	WT	SINGLE	GLUCOSE	G06	6	G	3	2	183	3460	0.948596707
13	Y2883	TATA.135	SINGLE	GLUCOSE	G07	7	G	3	2	183	2670	0.652732691
18	Y2891	TATA.81	SINGLE	GLUCOSE	G08	8	G	3	2	183	2860	0.721480124
4	Y2854	m76.m66	SINGLE	GLUCOSE	G09	9	G	3	2	183	2790	0.695994116
21	Y1209	m66	SINGLE	GLUCOSE	G10	10	G	3	2	183	2840	0.714178998
29	Y2934	m76.TATA.26	SINGLE	GLUCOSE	G11	11	G	3	2	183	2620	0.6348598
16	Y2888	m75.TATA.42	SINGLE	GLUCOSE	G12	12	G	3	2	183	2690	0.659906506
12	Y2894	TATA.129	SINGLE	GLUCOSE	H01	1	H	3	2	184	3100	0.810372908
37	Y2952	m75.TATA.22	SINGLE	GLUCOSE	H02	2	H	3	2	184	2850	0.717827599
19	Y1200	m75	SINGLE	GLUCOSE	H03	3	H	3	2	184	3080	0.802871251
10	Y2868	m63.m89	SINGLE	GLUCOSE	H04	4	H	3	2	184	2620	0.6348598
32	Y2941	m75.m63.TATA.22	SINGLE	GLUCOSE	H05	5	H	3	2	184	2540	0.60644085
17	Y2889	TATA.42	SINGLE	GLUCOSE	H06	6	H	3	2	184	2840	0.714178998
31	Y2940	m75.TATA.26	SINGLE	GLUCOSE	H07	7	H	3	2	184	2570	0.617072858
24	Y1215	m90	SINGLE	GLUCOSE	H08	8	H	3	2	184	3000	0.773039341
2	Y1189	BARRY	SINGLE	GLUCOSE	H09	9	H	3	2	184	3180	0.840559328
22	Y1188	m63	SINGLE	GLUCOSE	H10	10	H	3	2	184	2840	0.714178998
14	Y2884	TATA.22	SINGLE	GLUCOSE	H11	11	H	3	2	184	3000	0.773039341
27	Y2928	m76.m90.TATA.26	SINGLE	GLUCOSE	H12	12	H	3	2	184	2470	0.581746256
38	Y3041	m63.m90_m63.m90	DOUBLE	GLUCOSE	A01	1	A	4	2	185	2680	0.656317816
42	Y3048	TATA.42_TATA.42	DOUBLE	GLUCOSE	A02	2	A	4	2	185	2720	0.670694175
51	Y2682	URA3	SINGLE	GLUCOSE	A03	3	A	4	2	185	3140	0.825429822
44	Y3055	m75_m75	DOUBLE	GLUCOSE	A04	4	A	4	2	185	2710	0.667094664
40	Y3045	m63.m90_TATA.26	DOUBLE	GLUCOSE	A05	5	A	4	2	185	2250	0.505095481
47	Y3059	m66_m66	DOUBLE	GLUCOSE	A06	6	A	4	2	185	2620	0.6348598
39	Y3043	TATA.26_TATA.26	DOUBLE	GLUCOSE	A07	7	A	4	2	185	2320	0.529334548
49	Y3064	m66_TATA.129	DOUBLE	GLUCOSE	A08	8	A	4	2	185	2720	0.670694175
45	Y3056	TATA.81_TATA.81	DOUBLE	GLUCOSE	A09	9	A	4	2	185	2590	0.62417749
48	Y3062	TATA.129_TATA.129	DOUBLE	GLUCOSE	A10	10	A	4	2	185	2410	0.560701415
41	Y3047	m63.m89_m63.m89	DOUBLE	GLUCOSE	A11	11	A	4	2	185	2580	0.620623497
50	Y2679	URA3	DOUBLE	GLUCOSE	A12	12	A	4	2	185	2420	0.564201286
48	Y3062	TATA.129_TATA.129	DOUBLE	GLUCOSE	B01	1	B	4	2	186	2440	0.571210087
43	Y3051	m63.m89_TATA.42	DOUBLE	GLUCOSE	B02	2	B	4	2	186	2660	0.64915111
39	Y3043	TATA.26_TATA.26	DOUBLE	GLUCOSE	B03	3	B	4	2	186	2400	0.557204534
41	Y3047	m63.m89_m63.m89	DOUBLE	GLUCOSE	B04	4	B	4	2	186	2710	0.667094664
38	Y3041	m63.m90_m63.m90	DOUBLE	GLUCOSE	B05	5	B	4	2	186	2180	0.480986009
50	Y2679	URA3	DOUBLE	GLUCOSE	B06	6	B	4	2	186	2380	0.550219656
44	Y3055	m75_m75	DOUBLE	GLUCOSE	B07	7	B	4	2	186	2500	0.592310505
51	Y2682	URA3	SINGLE	GLUCOSE	B08	8	B	4	2	186	2490	0.588785933
40	Y3045	m63.m90_TATA.26	DOUBLE	GLUCOSE	B09	9	B	4	2	186	2150	0.470691214
47	Y3059	m66_m66	DOUBLE	GLUCOSE	B10	10	B	4	2	186	2410	0.560701415
45	Y3056	TATA.81_TATA.81	DOUBLE	GLUCOSE	B11	11	B	4	2	186	2430	0.56770417
42	Y3048	TATA.42_TATA.42	DOUBLE	GLUCOSE	B12	12	B	4	2	186	2290	0.518930032
47	Y3059	m66_m66	DOUBLE	GLUCOSE	C01	1	C	4	2	187	2750	0.681514688
41	Y3047	m63.m89_m63.m89	DOUBLE	GLUCOSE	C02	2	C	4	2	187	2740	0.677904165
38	Y3041	m63.m90_m63.m90	DOUBLE	GLUCOSE	C03	3	C	4	2	187	2390	0.553710621
50	Y2679	URA3	DOUBLE	GLUCOSE	C04	4	C	4	2	187	2220	0.494747413
45	Y3056	TATA.81_TATA.81	DOUBLE	GLUCOSE	C05	5	C	4	2	187	2450	0.574719059
46	Y3058	m75_TATA.81	DOUBLE	GLUCOSE	C06	6	C	4	2	187	3520	0.972254125
48	Y3062	TATA.129_TATA.129	DOUBLE	GLUCOSE	C07	7	C	4	2	187	2340	0.536284837
39	Y3043	TATA.26_TATA.26	DOUBLE	GLUCOSE	C08	8	C	4	2	187	1760	0.338635795
42	Y3048	TATA.42_TATA.42	DOUBLE	GLUCOSE	C09	9	C	4	2	187	2340	0.536284837
44	Y3055	m75_m75	DOUBLE	GLUCOSE	C10	10	C	4	2	187	2270	0.51200738
51	Y2682	URA3	SINGLE	GLUCOSE	C11	11	C	4	2	187	2380	0.550219656
49	Y3064	m66_TATA.129	DOUBLE	GLUCOSE	C12	12	C	4	2	187	2530	0.602903413
45	Y3056	TATA.81_TATA.81	DOUBLE	GLUCOSE	D01	1	D	4	2	188	2650	0.645573052
39	Y3043	TATA.26_TATA.26	DOUBLE	GLUCOSE	D02	2	D	4	2	188	2340	0.536284837
47	Y3059	m66_m66	DOUBLE	GLUCOSE	D03	3	D	4	2	188	2780	0.692368615
42	Y3048	TATA.42_TATA.42	DOUBLE	GLUCOSE	D04	4	D	4	2	188	2670	0.652732691
51	Y2682	URA3	SINGLE	GLUCOSE	D05	5	D	4	2	188	2610	0.63129562
44	Y3055	m75_m75	DOUBLE	GLUCOSE	D06	6	D	4	2	188	390	-0.112598281
46	Y3058	m75_TATA.81	DOUBLE	GLUCOSE	D07	7	D	4	2	188	3690	1.040309027
48	Y3062	TATA.129_TATA.129	DOUBLE	GLUCOSE	D08	8	D	4	2	188	2260	0.508550097
50	Y2679	URA3	DOUBLE	GLUCOSE	D09	9	D	4	2	188	2210	0.491303246
43	Y3051	m63.m89_TATA.42	DOUBLE	GLUCOSE	D10	10	D	4	2	188	2500	0.592310505
38	Y3041	m63.m90_m63.m90	DOUBLE	GLUCOSE	D11	11	D	4	2	188	2140	0.467264503
41	Y3047	m63.m89_m63.m89	DOUBLE	GLUCOSE	D12	12	D	4	2	188	2470	0.581746256
42	Y3048	TATA.42_TATA.42	DOUBLE	GLUCOSE	E01	1	E	4	2	189	2540	0.60644085
44	Y3055	m75_m75	DOUBLE	GLUCOSE	E02	2	E	4	2	189	2670	0.652732691
40	Y3045	m63.m90_TATA.26	DOUBLE	GLUCOSE	E03	3	E	4	2	189	2750	0.681514688
45	Y3056	TATA.81_TATA.81	DOUBLE	GLUCOSE	E04	4	E	4	2	189	2730	0.674297335
50	Y2679	URA3	DOUBLE	GLUCOSE	E05	5	E	4	2	189	2480	0.585264524
48	Y3062	TATA.129_TATA.129	DOUBLE	GLUCOSE	E06	6	E	4	2	189	3420	0.932927051
41	Y3047	m63.m89_m63.m89	DOUBLE	GLUCOSE	E07	7	E	4	2	189	2360	0.543246482
38	Y3041	m63.m90_m63.m90	DOUBLE	GLUCOSE	E08	8	E	4	2	189	2460	0.578231108
39	Y3043	TATA.26_TATA.26	DOUBLE	GLUCOSE	E09	9	E	4	2	189	2350	0.539764229
49	Y3064	m66_TATA.129	DOUBLE	GLUCOSE	E10	10	E	4	2	189	2550	0.609981556
47	Y3059	m66_m66	DOUBLE	GLUCOSE	E11	11	E	4	2	189	2570	0.617072858
51	Y2682	URA3	SINGLE	GLUCOSE	E12	12	E	4	2	189	2490	0.588785933
49	Y3064	m66_TATA.129	DOUBLE	GLUCOSE	F01	1	F	4	2	190	3000	0.773039341
51	Y2682	URA3	SINGLE	GLUCOSE	F02	2	F	4	2	190	2810	0.703256529
48	Y3062	TATA.129_TATA.129	DOUBLE	GLUCOSE	F03	3	F	4	2	190	2340	0.536284837
38	Y3041	m63.m90_m63.m90	DOUBLE	GLUCOSE	F04	4	F	4	2	190	2720	0.670694175
41	Y3047	m63.m89_m63.m89	DOUBLE	GLUCOSE	F05	5	F	4	2	190	2800	0.699623413
39	Y3043	TATA.26_TATA.26	DOUBLE	GLUCOSE	F06	6	F	4	2	190	2240	0.501643509
42	Y3048	TATA.42_TATA.42	DOUBLE	GLUCOSE	F07	7	F	4	2	190	2430	0.56770417
43	Y3051	m63.m89_TATA.42	DOUBLE	GLUCOSE	F08	8	F	4	2	190	2520	0.599369224
45	Y3056	TATA.81_TATA.81	DOUBLE	GLUCOSE	F09	9	F	4	2	190	2550	0.609981556
50	Y2679	URA3	DOUBLE	GLUCOSE	F10	10	F	4	2	190	2190	0.484422566
44	Y3055	m75_m75	DOUBLE	GLUCOSE	F11	11	F	4	2	190	2650	0.645573052
47	Y3059	m66_m66	DOUBLE	GLUCOSE	F12	12	F	4	2	190	2480	0.585264524
41	Y3047	m63.m89_m63.m89	DOUBLE	GLUCOSE	G01	1	G	4	2	191	2980	0.765624198
50	Y2679	URA3	DOUBLE	GLUCOSE	G02	2	G	4	2	191	2660	0.64915111
45	Y3056	TATA.81_TATA.81	DOUBLE	GLUCOSE	G03	3	G	4	2	191	2880	0.728797031
39	Y3043	TATA.26_TATA.26	DOUBLE	GLUCOSE	G04	4	G	4	2	191	2440	0.571210087
47	Y3059	m66_m66	DOUBLE	GLUCOSE	G05	5	G	4	2	191	3040	0.787920691
42	Y3048	TATA.42_TATA.42	DOUBLE	GLUCOSE	G06	6	G	4	2	191	2560	0.613525551
40	Y3045	m63.m90_TATA.26	DOUBLE	GLUCOSE	G07	7	G	4	2	191	2540	0.60644085
44	Y3055	m75_m75	DOUBLE	GLUCOSE	G08	8	G	4	2	191	2890	0.732461455
46	Y3058	m75_TATA.81	DOUBLE	GLUCOSE	G09	9	G	4	2	191	3820	1.093412429
51	Y2682	URA3	SINGLE	GLUCOSE	G10	10	G	4	2	191	2490	0.588785933
48	Y3062	TATA.129_TATA.129	DOUBLE	GLUCOSE	G11	11	G	4	2	191	2320	0.529334548
38	Y3041	m63.m90_m63.m90	DOUBLE	GLUCOSE	G12	12	G	4	2	191	2490	0.588785933
44	Y3055	m75_m75	DOUBLE	GLUCOSE	H01	1	H	4	2	192	2910	0.73980235
47	Y3059	m66_m66	DOUBLE	GLUCOSE	H02	2	H	4	2	192	2700	0.663498781
46	Y3058	m75_TATA.81	DOUBLE	GLUCOSE	H03	3	H	4	2	192	3830	1.097536598
51	Y2682	URA3	SINGLE	GLUCOSE	H04	4	H	4	2	192	2600	0.627734857
48	Y3062	TATA.129_TATA.129	DOUBLE	GLUCOSE	H05	5	H	4	2	192	2640	0.641998495
45	Y3056	TATA.81_TATA.81	DOUBLE	GLUCOSE	H06	6	H	4	2	192	2860	0.721480124
38	Y3041	m63.m90_m63.m90	DOUBLE	GLUCOSE	H07	7	H	4	2	192	2470	0.581746256
50	Y2679	URA3	DOUBLE	GLUCOSE	H08	8	H	4	2	192	2610	0.63129562
41	Y3047	m63.m89_m63.m89	DOUBLE	GLUCOSE	H09	9	H	4	2	192	2780	0.692368615
42	Y3048	TATA.42_TATA.42	DOUBLE	GLUCOSE	H10	10	H	4	2	192	2570	0.617072858
39	Y3043	TATA.26_TATA.26	DOUBLE	GLUCOSE	H11	11	H	4	2	192	2430	0.56770417
43	Y3051	m63.m89_TATA.42	DOUBLE	GLUCOSE	H12	12	H	4	2	192	2700	0.663498781
21	Y1209	m66	SINGLE	GLUCOSE	A01	1	A	1	3	193	1890	0.382322892
4	Y2854	m76.m66	SINGLE	GLUCOSE	A02	2	A	1	3	193	1580	0.278578534
2	Y1189	BARRY	SINGLE	GLUCOSE	A03	3	A	1	3	193	1900	0.385695904
20	Y1156	m76	SINGLE	GLUCOSE	A04	4	A	1	3	193	1430	0.228836822
11	Y2879	TATA.26	SINGLE	GLUCOSE	A05	5	A	1	3	193	1520	0.25865233
15	Y2885	TATA.2	SINGLE	GLUCOSE	A06	6	A	1	3	193	1640	0.298548282
28	Y2930	m75.m90.TATA.26	SINGLE	GLUCOSE	A07	7	A	1	3	193	1490	0.24870443
18	Y2891	TATA.81	SINGLE	GLUCOSE	A08	8	A	1	3	193	1640	0.298548282
25	Y1217	m91	SINGLE	GLUCOSE	A09	9	A	1	3	193	1850	0.368849302
6	Y2857	m75.m63	SINGLE	GLUCOSE	A10	10	A	1	3	193	1520	0.25865233
26	Y2925	m75.m63.TATA.26	SINGLE	GLUCOSE	A11	11	A	1	3	193	1510	0.255335275
13	Y2883	TATA.135	SINGLE	GLUCOSE	A12	12	A	1	3	193	1600	0.285230091
8	Y2863	m75.m90	SINGLE	GLUCOSE	B01	1	B	1	3	194	1640	0.298548282
1	Y1001	WT	SINGLE	GLUCOSE	B02	2	B	1	3	194	1990	0.416140596
27	Y2928	m76.m90.TATA.26	SINGLE	GLUCOSE	B03	3	B	1	3	194	1540	0.265289784
16	Y2888	m75.TATA.42	SINGLE	GLUCOSE	B04	4	B	1	3	194	1420	0.225529017
24	Y1215	m90	SINGLE	GLUCOSE	B05	5	B	1	3	194	1750	0.335286958
23	Y1153	m89	SINGLE	GLUCOSE	B06	6	B	1	3	194	1750	0.335286958
9	Y2865	m63.m90	SINGLE	GLUCOSE	B07	7	B	1	3	194	1560	0.271931809
12	Y2894	TATA.129	SINGLE	GLUCOSE	B08	8	B	1	3	194	1720	0.325249752
3	Y1177	TDH3.Deletion	SINGLE	GLUCOSE	B09	9	B	1	3	194	1560	0.271931809
22	Y1188	m63	SINGLE	GLUCOSE	B10	10	B	1	3	194	1820	0.358762883
5	Y2855	m76.m63	SINGLE	GLUCOSE	B11	11	B	1	3	194	1520	0.25865233
2	Y1189	BARRY	SINGLE	GLUCOSE	B12	12	B	1	3	194	1970	0.409361081
34	Y3001	m75.m90.TATA.22	SINGLE	GLUCOSE	C01	1	C	1	3	195	1560	0.271931809
29	Y2934	m76.TATA.26	SINGLE	GLUCOSE	C02	2	C	1	3	195	1590	0.281903701
15	Y2885	TATA.2	SINGLE	GLUCOSE	C03	3	C	1	3	195	1840	0.365485411
31	Y2940	m75.TATA.26	SINGLE	GLUCOSE	C04	4	C	1	3	195	1520	0.25865233
7	Y2860	m76.m90	SINGLE	GLUCOSE	C05	5	C	1	3	195	1610	0.288557724
33	Y2943	m76.m90.TATA.22	SINGLE	GLUCOSE	C06	6	C	1	3	195	1490	0.24870443
2	Y1189	BARRY	SINGLE	GLUCOSE	C07	7	C	1	3	195	1880	0.378951748
20	Y1156	m76	SINGLE	GLUCOSE	C08	8	C	1	3	195	1120	0.126661564
13	Y2883	TATA.135	SINGLE	GLUCOSE	C09	9	C	1	3	195	1640	0.298548282
19	Y1200	m75	SINGLE	GLUCOSE	C10	10	C	1	3	195	1720	0.325249752
35	Y2947	m76.TATA.22	SINGLE	GLUCOSE	C11	11	C	1	3	195	1530	0.261970494
17	Y2889	TATA.42	SINGLE	GLUCOSE	C12	12	C	1	3	195	1600	0.285230091
2	Y1189	BARRY	SINGLE	GLUCOSE	D01	1	D	1	3	196	2220	0.494747413
23	Y1153	m89	SINGLE	GLUCOSE	D02	2	D	1	3	196	2070	0.443343713
12	Y2894	TATA.129	SINGLE	GLUCOSE	D03	3	D	1	3	196	1760	0.338635795
18	Y2891	TATA.81	SINGLE	GLUCOSE	D04	4	D	1	3	196	1610	0.288557724
36	Y2951	m63.m89.TATA.22	SINGLE	GLUCOSE	D05	5	D	1	3	196	1590	0.281903701
10	Y2868	m63.m89	SINGLE	GLUCOSE	D06	6	D	1	3	196	1540	0.265289784
37	Y2952	m75.TATA.22	SINGLE	GLUCOSE	D07	7	D	1	3	196	1510	0.255335275
30	Y2939	m63.m89.TATA.26	SINGLE	GLUCOSE	D08	8	D	1	3	196	1610	0.288557724
2	Y1189	BARRY	SINGLE	GLUCOSE	D09	9	D	1	3	196	2000	0.419533468
14	Y2884	TATA.22	SINGLE	GLUCOSE	D10	10	D	1	3	196	1830	0.362123278
11	Y2879	TATA.26	SINGLE	GLUCOSE	D11	11	D	1	3	196	1630	0.295216798
32	Y2941	m75.m63.TATA.22	SINGLE	GLUCOSE	D12	12	D	1	3	196	1680	0.311887708
35	Y2947	m76.TATA.22	SINGLE	GLUCOSE	E01	1	E	1	3	197	1580	0.278578534
17	Y2889	TATA.42	SINGLE	GLUCOSE	E02	2	E	1	3	197	1740	0.331939687
9	Y2865	m63.m90	SINGLE	GLUCOSE	E03	3	E	1	3	197	1640	0.298548282
3	Y1177	TDH3.Deletion	SINGLE	GLUCOSE	E04	4	E	1	3	197	1570	0.275254576
16	Y2888	m75.TATA.42	SINGLE	GLUCOSE	E05	5	E	1	3	197	1580	0.278578534
2	Y1189	BARRY	SINGLE	GLUCOSE	E06	6	E	1	3	197	1930	0.395826358
14	Y2884	TATA.22	SINGLE	GLUCOSE	E07	7	E	1	3	197	1720	0.325249752
21	Y1209	m66	SINGLE	GLUCOSE	E08	8	E	1	3	197	1920	0.392447615
24	Y1215	m90	SINGLE	GLUCOSE	E09	9	E	1	3	197	2010	0.422928444
36	Y2951	m63.m89.TATA.22	SINGLE	GLUCOSE	E10	10	E	1	3	197	1670	0.308550785
19	Y1200	m75	SINGLE	GLUCOSE	E11	11	E	1	3	197	1910	0.389070804
25	Y1217	m91	SINGLE	GLUCOSE	E12	12	E	1	3	197	2010	0.422928444
30	Y2939	m63.m89.TATA.26	SINGLE	GLUCOSE	F01	1	F	1	3	198	1540	0.265289784
28	Y2930	m75.m90.TATA.26	SINGLE	GLUCOSE	F02	2	F	1	3	198	1640	0.298548282
6	Y2857	m75.m63	SINGLE	GLUCOSE	F03	3	F	1	3	198	1560	0.271931809
5	Y2855	m76.m63	SINGLE	GLUCOSE	F04	4	F	1	3	198	1460	0.238766075
22	Y1188	m63	SINGLE	GLUCOSE	F05	5	F	1	3	198	1700	0.318565816
20	Y1156	m76	SINGLE	GLUCOSE	F06	6	F	1	3	198	1560	0.271931809
34	Y3001	m75.m90.TATA.22	SINGLE	GLUCOSE	F07	7	F	1	3	198	1440	0.232145589
7	Y2860	m76.m90	SINGLE	GLUCOSE	F08	8	F	1	3	198	1500	0.252019314
26	Y2925	m75.m63.TATA.26	SINGLE	GLUCOSE	F09	9	F	1	3	198	1530	0.261970494
8	Y2863	m75.m90	SINGLE	GLUCOSE	F10	10	F	1	3	198	1550	0.268610217
2	Y1189	BARRY	SINGLE	GLUCOSE	F11	11	F	1	3	198	1900	0.385695904
33	Y2943	m76.m90.TATA.22	SINGLE	GLUCOSE	F12	12	F	1	3	198	1560	0.271931809
23	Y1153	m89	SINGLE	GLUCOSE	G01	1	G	1	3	199	2340	0.536284837
2	Y1189	BARRY	SINGLE	GLUCOSE	G02	2	G	1	3	199	2350	0.539764229
15	Y2885	TATA.2	SINGLE	GLUCOSE	G03	3	G	1	3	199	2210	0.491303246
25	Y1217	m91	SINGLE	GLUCOSE	G04	4	G	1	3	199	2180	0.480986009
11	Y2879	TATA.26	SINGLE	GLUCOSE	G05	5	G	1	3	199	1760	0.338635795
1	Y1001	WT	SINGLE	GLUCOSE	G06	6	G	1	3	199	2260	0.508550097
13	Y2883	TATA.135	SINGLE	GLUCOSE	G07	7	G	1	3	199	1860	0.372214974
18	Y2891	TATA.81	SINGLE	GLUCOSE	G08	8	G	1	3	199	1800	0.35204722
4	Y2854	m76.m66	SINGLE	GLUCOSE	G09	9	G	1	3	199	440	-0.096222712
21	Y1209	m66	SINGLE	GLUCOSE	G10	10	G	1	3	199	1980	0.412749808
29	Y2934	m76.TATA.26	SINGLE	GLUCOSE	G11	11	G	1	3	199	1740	0.331939687
16	Y2888	m75.TATA.42	SINGLE	GLUCOSE	G12	12	G	1	3	199	1700	0.318565816
12	Y2894	TATA.129	SINGLE	GLUCOSE	H01	1	H	1	3	200	1740	0.331939687
37	Y2952	m75.TATA.22	SINGLE	GLUCOSE	H02	2	H	1	3	200	1600	0.285230091
19	Y1200	m75	SINGLE	GLUCOSE	H03	3	H	1	3	200	1810	0.355404205
10	Y2868	m63.m89	SINGLE	GLUCOSE	H04	4	H	1	3	200	1580	0.278578534
32	Y2941	m75.m63.TATA.22	SINGLE	GLUCOSE	H05	5	H	1	3	200	1560	0.271931809
17	Y2889	TATA.42	SINGLE	GLUCOSE	H06	6	H	1	3	200	1600	0.285230091
31	Y2940	m75.TATA.26	SINGLE	GLUCOSE	H07	7	H	1	3	200	1580	0.278578534
24	Y1215	m90	SINGLE	GLUCOSE	H08	8	H	1	3	200	1990	0.416140596
2	Y1189	BARRY	SINGLE	GLUCOSE	H09	9	H	1	3	200	1990	0.416140596
22	Y1188	m63	SINGLE	GLUCOSE	H10	10	H	1	3	200	1910	0.389070804
14	Y2884	TATA.22	SINGLE	GLUCOSE	H11	11	H	1	3	200	1840	0.365485411
27	Y2928	m76.m90.TATA.26	SINGLE	GLUCOSE	H12	12	H	1	3	200	1600	0.285230091
21	Y1209	m66	SINGLE	GLUCOSE	A01	1	A	2	3	201	2080	0.446754028
4	Y2854	m76.m66	SINGLE	GLUCOSE	A02	2	A	2	3	201	1770	0.341986218
2	Y1189	BARRY	SINGLE	GLUCOSE	A03	3	A	2	3	201	2220	0.494747413
20	Y1156	m76	SINGLE	GLUCOSE	A04	4	A	2	3	201	1560	0.271931809
11	Y2879	TATA.26	SINGLE	GLUCOSE	A05	5	A	2	3	201	1620	0.291886619
15	Y2885	TATA.2	SINGLE	GLUCOSE	A06	6	A	2	3	201	1800	0.35204722
28	Y2930	m75.m90.TATA.26	SINGLE	GLUCOSE	A07	7	A	2	3	201	1340	0.199099254
18	Y2891	TATA.81	SINGLE	GLUCOSE	A08	8	A	2	3	201	1830	0.362123278
25	Y1217	m91	SINGLE	GLUCOSE	A09	9	A	2	3	201	1890	0.382322892
6	Y2857	m75.m63	SINGLE	GLUCOSE	A10	10	A	2	3	201	1530	0.261970494
26	Y2925	m75.m63.TATA.26	SINGLE	GLUCOSE	A11	11	A	2	3	201	1650	0.301881094
13	Y2883	TATA.135	SINGLE	GLUCOSE	A12	12	A	2	3	201	1600	0.285230091
8	Y2863	m75.m90	SINGLE	GLUCOSE	B01	1	B	2	3	202	1880	0.378951748
1	Y1001	WT	SINGLE	GLUCOSE	B02	2	B	2	3	202	2340	0.536284837
27	Y2928	m76.m90.TATA.26	SINGLE	GLUCOSE	B03	3	B	2	3	202	1710	0.321907045
16	Y2888	m75.TATA.42	SINGLE	GLUCOSE	B04	4	B	2	3	202	1760	0.338635795
24	Y1215	m90	SINGLE	GLUCOSE	B05	5	B	2	3	202	2110	0.456998724
23	Y1153	m89	SINGLE	GLUCOSE	B06	6	B	2	3	202	1740	0.331939687
9	Y2865	m63.m90	SINGLE	GLUCOSE	B07	7	B	2	3	202	1420	0.225529017
12	Y2894	TATA.129	SINGLE	GLUCOSE	B08	8	B	2	3	202	1840	0.365485411
3	Y1177	TDH3.Deletion	SINGLE	GLUCOSE	B09	9	B	2	3	202	1580	0.278578534
22	Y1188	m63	SINGLE	GLUCOSE	B10	10	B	2	3	202	1920	0.392447615
5	Y2855	m76.m63	SINGLE	GLUCOSE	B11	11	B	2	3	202	1700	0.318565816
2	Y1189	BARRY	SINGLE	GLUCOSE	B12	12	B	2	3	202	1940	0.399207054
34	Y3001	m75.m90.TATA.22	SINGLE	GLUCOSE	C01	1	C	2	3	203	1840	0.365485411
29	Y2934	m76.TATA.26	SINGLE	GLUCOSE	C02	2	C	2	3	203	1750	0.335286958
15	Y2885	TATA.2	SINGLE	GLUCOSE	C03	3	C	2	3	203	2100	0.453581512
31	Y2940	m75.TATA.26	SINGLE	GLUCOSE	C04	4	C	2	3	203	1570	0.275254576
7	Y2860	m76.m90	SINGLE	GLUCOSE	C05	5	C	2	3	203	1640	0.298548282
33	Y2943	m76.m90.TATA.22	SINGLE	GLUCOSE	C06	6	C	2	3	203	1610	0.288557724
2	Y1189	BARRY	SINGLE	GLUCOSE	C07	7	C	2	3	203	1890	0.382322892
20	Y1156	m76	SINGLE	GLUCOSE	C08	8	C	2	3	203	1610	0.288557724
13	Y2883	TATA.135	SINGLE	GLUCOSE	C09	9	C	2	3	203	1590	0.281903701
19	Y1200	m75	SINGLE	GLUCOSE	C10	10	C	2	3	203	1770	0.341986218
35	Y2947	m76.TATA.22	SINGLE	GLUCOSE	C11	11	C	2	3	203	1510	0.255335275
17	Y2889	TATA.42	SINGLE	GLUCOSE	C12	12	C	2	3	203	1650	0.301881094
2	Y1189	BARRY	SINGLE	GLUCOSE	D01	1	D	2	3	204	2150	0.470691214
23	Y1153	m89	SINGLE	GLUCOSE	D02	2	D	2	3	204	2200	0.487861637
12	Y2894	TATA.129	SINGLE	GLUCOSE	D03	3	D	2	3	204	1790	0.348691909
18	Y2891	TATA.81	SINGLE	GLUCOSE	D04	4	D	2	3	204	1740	0.331939687
36	Y2951	m63.m89.TATA.22	SINGLE	GLUCOSE	D05	5	D	2	3	204	1720	0.325249752
10	Y2868	m63.m89	SINGLE	GLUCOSE	D06	6	D	2	3	204	1650	0.301881094
37	Y2952	m75.TATA.22	SINGLE	GLUCOSE	D07	7	D	2	3	204	1500	0.252019314
30	Y2939	m63.m89.TATA.26	SINGLE	GLUCOSE	D08	8	D	2	3	204	1710	0.321907045
2	Y1189	BARRY	SINGLE	GLUCOSE	D09	9	D	2	3	204	2040	0.433126218
14	Y2884	TATA.22	SINGLE	GLUCOSE	D10	10	D	2	3	204	1920	0.392447615
11	Y2879	TATA.26	SINGLE	GLUCOSE	D11	11	D	2	3	204	1640	0.298548282
32	Y2941	m75.m63.TATA.22	SINGLE	GLUCOSE	D12	12	D	2	3	204	1670	0.308550785
35	Y2947	m76.TATA.22	SINGLE	GLUCOSE	E01	1	E	2	3	205	1810	0.355404205
17	Y2889	TATA.42	SINGLE	GLUCOSE	E02	2	E	2	3	205	2120	0.460418279
9	Y2865	m63.m90	SINGLE	GLUCOSE	E03	3	E	2	3	205	1890	0.382322892
3	Y1177	TDH3.Deletion	SINGLE	GLUCOSE	E04	4	E	2	3	205	1710	0.321907045
16	Y2888	m75.TATA.42	SINGLE	GLUCOSE	E05	5	E	2	3	205	1750	0.335286958
2	Y1189	BARRY	SINGLE	GLUCOSE	E06	6	E	2	3	205	1980	0.412749808
14	Y2884	TATA.22	SINGLE	GLUCOSE	E07	7	E	2	3	205	1900	0.385695904
21	Y1209	m66	SINGLE	GLUCOSE	E08	8	E	2	3	205	2140	0.467264503
24	Y1215	m90	SINGLE	GLUCOSE	E09	9	E	2	3	205	2280	0.515467352
36	Y2951	m63.m89.TATA.22	SINGLE	GLUCOSE	E10	10	E	2	3	205	1790	0.348691909
19	Y1200	m75	SINGLE	GLUCOSE	E11	11	E	2	3	205	1970	0.409361081
25	Y1217	m91	SINGLE	GLUCOSE	E12	12	E	2	3	205	2100	0.453581512
30	Y2939	m63.m89.TATA.26	SINGLE	GLUCOSE	F01	1	F	2	3	206	1740	0.331939687
28	Y2930	m75.m90.TATA.26	SINGLE	GLUCOSE	F02	2	F	2	3	206	1800	0.35204722
6	Y2857	m75.m63	SINGLE	GLUCOSE	F03	3	F	2	3	206	1620	0.291886619
5	Y2855	m76.m63	SINGLE	GLUCOSE	F04	4	F	2	3	206	1540	0.265289784
22	Y1188	m63	SINGLE	GLUCOSE	F05	5	F	2	3	206	1910	0.389070804
20	Y1156	m76	SINGLE	GLUCOSE	F06	6	F	2	3	206	1730	0.328593958
34	Y3001	m75.m90.TATA.22	SINGLE	GLUCOSE	F07	7	F	2	3	206	1740	0.331939687
7	Y2860	m76.m90	SINGLE	GLUCOSE	F08	8	F	2	3	206	1760	0.338635795
26	Y2925	m75.m63.TATA.26	SINGLE	GLUCOSE	F09	9	F	2	3	206	1680	0.311887708
8	Y2863	m75.m90	SINGLE	GLUCOSE	F10	10	F	2	3	206	1710	0.321907045
2	Y1189	BARRY	SINGLE	GLUCOSE	F11	11	F	2	3	206	2050	0.43652983
33	Y2943	m76.m90.TATA.22	SINGLE	GLUCOSE	F12	12	F	2	3	206	1670	0.308550785
23	Y1153	m89	SINGLE	GLUCOSE	G01	1	G	2	3	207	2210	0.491303246
2	Y1189	BARRY	SINGLE	GLUCOSE	G02	2	G	2	3	207	2320	0.529334548
15	Y2885	TATA.2	SINGLE	GLUCOSE	G03	3	G	2	3	207	2220	0.494747413
25	Y1217	m91	SINGLE	GLUCOSE	G04	4	G	2	3	207	2140	0.467264503
11	Y2879	TATA.26	SINGLE	GLUCOSE	G05	5	G	2	3	207	1820	0.358762883
1	Y1001	WT	SINGLE	GLUCOSE	G06	6	G	2	3	207	2120	0.460418279
13	Y2883	TATA.135	SINGLE	GLUCOSE	G07	7	G	2	3	207	1880	0.378951748
18	Y2891	TATA.81	SINGLE	GLUCOSE	G08	8	G	2	3	207	2030	0.429724798
4	Y2854	m76.m66	SINGLE	GLUCOSE	G09	9	G	2	3	207	2090	0.45016662
21	Y1209	m66	SINGLE	GLUCOSE	G10	10	G	2	3	207	2220	0.494747413
29	Y2934	m76.TATA.26	SINGLE	GLUCOSE	G11	11	G	2	3	207	1770	0.341986218
16	Y2888	m75.TATA.42	SINGLE	GLUCOSE	G12	12	G	2	3	207	1660	0.305215254
12	Y2894	TATA.129	SINGLE	GLUCOSE	H01	1	H	2	3	208	1990	0.416140596
37	Y2952	m75.TATA.22	SINGLE	GLUCOSE	H02	2	H	2	3	208	1970	0.409361081
19	Y1200	m75	SINGLE	GLUCOSE	H03	3	H	2	3	208	2050	0.43652983
10	Y2868	m63.m89	SINGLE	GLUCOSE	H04	4	H	2	3	208	1660	0.305215254
32	Y2941	m75.m63.TATA.22	SINGLE	GLUCOSE	H05	5	H	2	3	208	1730	0.328593958
17	Y2889	TATA.42	SINGLE	GLUCOSE	H06	6	H	2	3	208	1890	0.382322892
31	Y2940	m75.TATA.26	SINGLE	GLUCOSE	H07	7	H	2	3	208	1810	0.355404205
24	Y1215	m90	SINGLE	GLUCOSE	H08	8	H	2	3	208	2380	0.550219656
2	Y1189	BARRY	SINGLE	GLUCOSE	H09	9	H	2	3	208	2350	0.539764229
22	Y1188	m63	SINGLE	GLUCOSE	H10	10	H	2	3	208	2210	0.491303246
14	Y2884	TATA.22	SINGLE	GLUCOSE	H11	11	H	2	3	208	1930	0.395826358
27	Y2928	m76.m90.TATA.26	SINGLE	GLUCOSE	H12	12	H	2	3	208	1750	0.335286958
21	Y1209	m66	SINGLE	GLUCOSE	A01	1	A	3	3	209	1860	0.372214974
4	Y2854	m76.m66	SINGLE	GLUCOSE	A02	2	A	3	3	209	1570	0.275254576
2	Y1189	BARRY	SINGLE	GLUCOSE	A03	3	A	3	3	209	2020	0.426325547
20	Y1156	m76	SINGLE	GLUCOSE	A04	4	A	3	3	209	1410	0.222222158
11	Y2879	TATA.26	SINGLE	GLUCOSE	A05	5	A	3	3	209	1480	0.245390606
15	Y2885	TATA.2	SINGLE	GLUCOSE	A06	6	A	3	3	209	1920	0.392447615
28	Y2930	m75.m90.TATA.26	SINGLE	GLUCOSE	A07	7	A	3	3	209	1430	0.228836822
18	Y2891	TATA.81	SINGLE	GLUCOSE	A08	8	A	3	3	209	1710	0.321907045
25	Y1217	m91	SINGLE	GLUCOSE	A09	9	A	3	3	209	1800	0.35204722
6	Y2857	m75.m63	SINGLE	GLUCOSE	A10	10	A	3	3	209	1550	0.268610217
26	Y2925	m75.m63.TATA.26	SINGLE	GLUCOSE	A11	11	A	3	3	209	1240	0.166134392
13	Y2883	TATA.135	SINGLE	GLUCOSE	A12	12	A	3	3	209	1570	0.275254576
8	Y2863	m75.m90	SINGLE	GLUCOSE	B01	1	B	3	3	210	1710	0.321907045
1	Y1001	WT	SINGLE	GLUCOSE	B02	2	B	3	3	210	1860	0.372214974
27	Y2928	m76.m90.TATA.26	SINGLE	GLUCOSE	B03	3	B	3	3	210	1670	0.308550785
16	Y2888	m75.TATA.42	SINGLE	GLUCOSE	B04	4	B	3	3	210	1510	0.255335275
24	Y1215	m90	SINGLE	GLUCOSE	B05	5	B	3	3	210	1960	0.405974394
23	Y1153	m89	SINGLE	GLUCOSE	B06	6	B	3	3	210	1960	0.405974394
9	Y2865	m63.m90	SINGLE	GLUCOSE	B07	7	B	3	3	210	1540	0.265289784
12	Y2894	TATA.129	SINGLE	GLUCOSE	B08	8	B	3	3	210	1960	0.405974394
3	Y1177	TDH3.Deletion	SINGLE	GLUCOSE	B09	9	B	3	3	210	1510	0.255335275
22	Y1188	m63	SINGLE	GLUCOSE	B10	10	B	3	3	210	2020	0.426325547
5	Y2855	m76.m63	SINGLE	GLUCOSE	B11	11	B	3	3	210	1490	0.24870443
2	Y1189	BARRY	SINGLE	GLUCOSE	B12	12	B	3	3	210	1960	0.405974394
34	Y3001	m75.m90.TATA.22	SINGLE	GLUCOSE	C01	1	C	3	3	211	1650	0.301881094
29	Y2934	m76.TATA.26	SINGLE	GLUCOSE	C02	2	C	3	3	211	1460	0.238766075
15	Y2885	TATA.2	SINGLE	GLUCOSE	C03	3	C	3	3	211	1910	0.389070804
31	Y2940	m75.TATA.26	SINGLE	GLUCOSE	C04	4	C	3	3	211	1450	0.235455334
7	Y2860	m76.m90	SINGLE	GLUCOSE	C05	5	C	3	3	211	1500	0.252019314
33	Y2943	m76.m90.TATA.22	SINGLE	GLUCOSE	C06	6	C	3	3	211	1680	0.311887708
2	Y1189	BARRY	SINGLE	GLUCOSE	C07	7	C	3	3	211	1760	0.338635795
20	Y1156	m76	SINGLE	GLUCOSE	C08	8	C	3	3	211	1650	0.301881094
13	Y2883	TATA.135	SINGLE	GLUCOSE	C09	9	C	3	3	211	1490	0.24870443
19	Y1200	m75	SINGLE	GLUCOSE	C10	10	C	3	3	211	1680	0.311887708
35	Y2947	m76.TATA.22	SINGLE	GLUCOSE	C11	11	C	3	3	211	1380	0.212307093
17	Y2889	TATA.42	SINGLE	GLUCOSE	C12	12	C	3	3	211	1630	0.295216798
2	Y1189	BARRY	SINGLE	GLUCOSE	D01	1	D	3	3	212	2100	0.453581512
23	Y1153	m89	SINGLE	GLUCOSE	D02	2	D	3	3	212	2540	0.60644085
12	Y2894	TATA.129	SINGLE	GLUCOSE	D03	3	D	3	3	212	1740	0.331939687
18	Y2891	TATA.81	SINGLE	GLUCOSE	D04	4	D	3	3	212	1630	0.295216798
36	Y2951	m63.m89.TATA.22	SINGLE	GLUCOSE	D05	5	D	3	3	212	1650	0.301881094
10	Y2868	m63.m89	SINGLE	GLUCOSE	D06	6	D	3	3	212	1850	0.368849302
37	Y2952	m75.TATA.22	SINGLE	GLUCOSE	D07	7	D	3	3	212	1510	0.255335275
30	Y2939	m63.m89.TATA.26	SINGLE	GLUCOSE	D08	8	D	3	3	212	1710	0.321907045
2	Y1189	BARRY	SINGLE	GLUCOSE	D09	9	D	3	3	212	1860	0.372214974
14	Y2884	TATA.22	SINGLE	GLUCOSE	D10	10	D	3	3	212	1950	0.402589726
11	Y2879	TATA.26	SINGLE	GLUCOSE	D11	11	D	3	3	212	1640	0.298548282
32	Y2941	m75.m63.TATA.22	SINGLE	GLUCOSE	D12	12	D	3	3	212	1630	0.295216798
35	Y2947	m76.TATA.22	SINGLE	GLUCOSE	E01	1	E	3	3	213	1570	0.275254576
17	Y2889	TATA.42	SINGLE	GLUCOSE	E02	2	E	3	3	213	1660	0.305215254
9	Y2865	m63.m90	SINGLE	GLUCOSE	E03	3	E	3	3	213	1970	0.409361081
3	Y1177	TDH3.Deletion	SINGLE	GLUCOSE	E04	4	E	3	3	213	1580	0.278578534
16	Y2888	m75.TATA.42	SINGLE	GLUCOSE	E05	5	E	3	3	213	2000	0.419533468
2	Y1189	BARRY	SINGLE	GLUCOSE	E06	6	E	3	3	213	2310	0.525863609
14	Y2884	TATA.22	SINGLE	GLUCOSE	E07	7	E	3	3	213	1620	0.291886619
21	Y1209	m66	SINGLE	GLUCOSE	E08	8	E	3	3	213	1900	0.385695904
24	Y1215	m90	SINGLE	GLUCOSE	E09	9	E	3	3	213	1900	0.385695904
36	Y2951	m63.m89.TATA.22	SINGLE	GLUCOSE	E10	10	E	3	3	213	1660	0.305215254
19	Y1200	m75	SINGLE	GLUCOSE	E11	11	E	3	3	213	1730	0.328593958
25	Y1217	m91	SINGLE	GLUCOSE	E12	12	E	3	3	213	1940	0.399207054
30	Y2939	m63.m89.TATA.26	SINGLE	GLUCOSE	F01	1	F	3	3	214	1560	0.271931809
28	Y2930	m75.m90.TATA.26	SINGLE	GLUCOSE	F02	2	F	3	3	214	1510	0.255335275
6	Y2857	m75.m63	SINGLE	GLUCOSE	F03	3	F	3	3	214	1630	0.295216798
5	Y2855	m76.m63	SINGLE	GLUCOSE	F04	4	F	3	3	214	1430	0.228836822
22	Y1188	m63	SINGLE	GLUCOSE	F05	5	F	3	3	214	1790	0.348691909
20	Y1156	m76	SINGLE	GLUCOSE	F06	6	F	3	3	214	1570	0.275254576
34	Y3001	m75.m90.TATA.22	SINGLE	GLUCOSE	F07	7	F	3	3	214	1410	0.222222158
7	Y2860	m76.m90	SINGLE	GLUCOSE	F08	8	F	3	3	214	1560	0.271931809
26	Y2925	m75.m63.TATA.26	SINGLE	GLUCOSE	F09	9	F	3	3	214	1540	0.265289784
8	Y2863	m75.m90	SINGLE	GLUCOSE	F10	10	F	3	3	214	1560	0.271931809
2	Y1189	BARRY	SINGLE	GLUCOSE	F11	11	F	3	3	214	2040	0.433126218
33	Y2943	m76.m90.TATA.22	SINGLE	GLUCOSE	F12	12	F	3	3	214	1590	0.281903701
23	Y1153	m89	SINGLE	GLUCOSE	G01	1	G	3	3	215	2120	0.460418279
2	Y1189	BARRY	SINGLE	GLUCOSE	G02	2	G	3	3	215	2100	0.453581512
15	Y2885	TATA.2	SINGLE	GLUCOSE	G03	3	G	3	3	215	2080	0.446754028
25	Y1217	m91	SINGLE	GLUCOSE	G04	4	G	3	3	215	1890	0.382322892
11	Y2879	TATA.26	SINGLE	GLUCOSE	G05	5	G	3	3	215	1550	0.268610217
1	Y1001	WT	SINGLE	GLUCOSE	G06	6	G	3	3	215	2030	0.429724798
13	Y2883	TATA.135	SINGLE	GLUCOSE	G07	7	G	3	3	215	1520	0.25865233
18	Y2891	TATA.81	SINGLE	GLUCOSE	G08	8	G	3	3	215	1850	0.368849302
4	Y2854	m76.m66	SINGLE	GLUCOSE	G09	9	G	3	3	215	1640	0.298548282
21	Y1209	m66	SINGLE	GLUCOSE	G10	10	G	3	3	215	1830	0.362123278
29	Y2934	m76.TATA.26	SINGLE	GLUCOSE	G11	11	G	3	3	215	1620	0.291886619
16	Y2888	m75.TATA.42	SINGLE	GLUCOSE	G12	12	G	3	3	215	1700	0.318565816
12	Y2894	TATA.129	SINGLE	GLUCOSE	H01	1	H	3	3	216	1760	0.338635795
37	Y2952	m75.TATA.22	SINGLE	GLUCOSE	H02	2	H	3	3	216	1640	0.298548282
19	Y1200	m75	SINGLE	GLUCOSE	H03	3	H	3	3	216	1830	0.362123278
10	Y2868	m63.m89	SINGLE	GLUCOSE	H04	4	H	3	3	216	1500	0.252019314
32	Y2941	m75.m63.TATA.22	SINGLE	GLUCOSE	H05	5	H	3	3	216	1500	0.252019314
17	Y2889	TATA.42	SINGLE	GLUCOSE	H06	6	H	3	3	216	1740	0.331939687
31	Y2940	m75.TATA.26	SINGLE	GLUCOSE	H07	7	H	3	3	216	1500	0.252019314
24	Y1215	m90	SINGLE	GLUCOSE	H08	8	H	3	3	216	2000	0.419533468
2	Y1189	BARRY	SINGLE	GLUCOSE	H09	9	H	3	3	216	2090	0.45016662
22	Y1188	m63	SINGLE	GLUCOSE	H10	10	H	3	3	216	1880	0.378951748
14	Y2884	TATA.22	SINGLE	GLUCOSE	H11	11	H	3	3	216	1930	0.395826358
27	Y2928	m76.m90.TATA.26	SINGLE	GLUCOSE	H12	12	H	3	3	216	1530	0.261970494
38	Y3041	m63.m90_m63.m90	DOUBLE	GLUCOSE	A01	1	A	4	3	217	1940	0.399207054
42	Y3048	TATA.42_TATA.42	DOUBLE	GLUCOSE	A02	2	A	4	3	217	2020	0.426325547
51	Y2682	URA3	SINGLE	GLUCOSE	A03	3	A	4	3	217	2390	0.553710621
44	Y3055	m75_m75	DOUBLE	GLUCOSE	A04	4	A	4	3	217	1920	0.392447615
40	Y3045	m63.m90_TATA.26	DOUBLE	GLUCOSE	A05	5	A	4	3	217	1660	0.305215254
47	Y3059	m66_m66	DOUBLE	GLUCOSE	A06	6	A	4	3	217	1950	0.402589726
39	Y3043	TATA.26_TATA.26	DOUBLE	GLUCOSE	A07	7	A	4	3	217	1690	0.315226045
49	Y3064	m66_TATA.129	DOUBLE	GLUCOSE	A08	8	A	4	3	217	2140	0.467264503
45	Y3056	TATA.81_TATA.81	DOUBLE	GLUCOSE	A09	9	A	4	3	217	1950	0.402589726
48	Y3062	TATA.129_TATA.129	DOUBLE	GLUCOSE	A10	10	A	4	3	217	1780	0.345338248
41	Y3047	m63.m89_m63.m89	DOUBLE	GLUCOSE	A11	11	A	4	3	217	1940	0.399207054
50	Y2679	URA3	DOUBLE	GLUCOSE	A12	12	A	4	3	217	1730	0.328593958
48	Y3062	TATA.129_TATA.129	DOUBLE	GLUCOSE	B01	1	B	4	3	218	1830	0.362123278
43	Y3051	m63.m89_TATA.42	DOUBLE	GLUCOSE	B02	2	B	4	3	218	2070	0.443343713
39	Y3043	TATA.26_TATA.26	DOUBLE	GLUCOSE	B03	3	B	4	3	218	1620	0.291886619
41	Y3047	m63.m89_m63.m89	DOUBLE	GLUCOSE	B04	4	B	4	3	218	1880	0.378951748
38	Y3041	m63.m90_m63.m90	DOUBLE	GLUCOSE	B05	5	B	4	3	218	1550	0.268610217
50	Y2679	URA3	DOUBLE	GLUCOSE	B06	6	B	4	3	218	1730	0.328593958
44	Y3055	m75_m75	DOUBLE	GLUCOSE	B07	7	B	4	3	218	1920	0.392447615
51	Y2682	URA3	SINGLE	GLUCOSE	B08	8	B	4	3	218	2100	0.453581512
40	Y3045	m63.m90_TATA.26	DOUBLE	GLUCOSE	B09	9	B	4	3	218	1630	0.295216798
47	Y3059	m66_m66	DOUBLE	GLUCOSE	B10	10	B	4	3	218	1830	0.362123278
45	Y3056	TATA.81_TATA.81	DOUBLE	GLUCOSE	B11	11	B	4	3	218	1880	0.378951748
42	Y3048	TATA.42_TATA.42	DOUBLE	GLUCOSE	B12	12	B	4	3	218	1730	0.328593958
47	Y3059	m66_m66	DOUBLE	GLUCOSE	C01	1	C	4	3	219	2050	0.43652983
41	Y3047	m63.m89_m63.m89	DOUBLE	GLUCOSE	C02	2	C	4	3	219	2170	0.477551946
38	Y3041	m63.m90_m63.m90	DOUBLE	GLUCOSE	C03	3	C	4	3	219	1710	0.321907045
50	Y2679	URA3	DOUBLE	GLUCOSE	C04	4	C	4	3	219	1640	0.298548282
45	Y3056	TATA.81_TATA.81	DOUBLE	GLUCOSE	C05	5	C	4	3	219	1810	0.355404205
46	Y3058	m75_TATA.81	DOUBLE	GLUCOSE	C06	6	C	4	3	219	3020	0.780471449
48	Y3062	TATA.129_TATA.129	DOUBLE	GLUCOSE	C07	7	C	4	3	219	1760	0.338635795
39	Y3043	TATA.26_TATA.26	DOUBLE	GLUCOSE	C08	8	C	4	3	219	1320	0.192500288
42	Y3048	TATA.42_TATA.42	DOUBLE	GLUCOSE	C09	9	C	4	3	219	1750	0.335286958
44	Y3055	m75_m75	DOUBLE	GLUCOSE	C10	10	C	4	3	219	1790	0.348691909
51	Y2682	URA3	SINGLE	GLUCOSE	C11	11	C	4	3	219	1750	0.335286958
49	Y3064	m66_TATA.129	DOUBLE	GLUCOSE	C12	12	C	4	3	219	1890	0.382322892
45	Y3056	TATA.81_TATA.81	DOUBLE	GLUCOSE	D01	1	D	4	3	220	2040	0.433126218
39	Y3043	TATA.26_TATA.26	DOUBLE	GLUCOSE	D02	2	D	4	3	220	1650	0.301881094
47	Y3059	m66_m66	DOUBLE	GLUCOSE	D03	3	D	4	3	220	2070	0.443343713
42	Y3048	TATA.42_TATA.42	DOUBLE	GLUCOSE	D04	4	D	4	3	220	1820	0.358762883
51	Y2682	URA3	SINGLE	GLUCOSE	D05	5	D	4	3	220	1910	0.389070804
44	Y3055	m75_m75	DOUBLE	GLUCOSE	D06	6	D	4	3	220	430	-0.099497826
46	Y3058	m75_TATA.81	DOUBLE	GLUCOSE	D07	7	D	4	3	220	3200	0.848151725
48	Y3062	TATA.129_TATA.129	DOUBLE	GLUCOSE	D08	8	D	4	3	220	1840	0.365485411
50	Y2679	URA3	DOUBLE	GLUCOSE	D09	9	D	4	3	220	1640	0.298548282
43	Y3051	m63.m89_TATA.42	DOUBLE	GLUCOSE	D10	10	D	4	3	220	2000	0.419533468
38	Y3041	m63.m90_m63.m90	DOUBLE	GLUCOSE	D11	11	D	4	3	220	1550	0.268610217
41	Y3047	m63.m89_m63.m89	DOUBLE	GLUCOSE	D12	12	D	4	3	220	1930	0.395826358
42	Y3048	TATA.42_TATA.42	DOUBLE	GLUCOSE	E01	1	E	4	3	221	1910	0.389070804
44	Y3055	m75_m75	DOUBLE	GLUCOSE	E02	2	E	4	3	221	2110	0.456998724
40	Y3045	m63.m90_TATA.26	DOUBLE	GLUCOSE	E03	3	E	4	3	221	1980	0.412749808
45	Y3056	TATA.81_TATA.81	DOUBLE	GLUCOSE	E04	4	E	4	3	221	1990	0.416140596
50	Y2679	URA3	DOUBLE	GLUCOSE	E05	5	E	4	3	221	1900	0.385695904
48	Y3062	TATA.129_TATA.129	DOUBLE	GLUCOSE	E06	6	E	4	3	221	2510	0.595838262
41	Y3047	m63.m89_m63.m89	DOUBLE	GLUCOSE	E07	7	E	4	3	221	1940	0.399207054
38	Y3041	m63.m90_m63.m90	DOUBLE	GLUCOSE	E08	8	E	4	3	221	1930	0.395826358
39	Y3043	TATA.26_TATA.26	DOUBLE	GLUCOSE	E09	9	E	4	3	221	1760	0.338635795
49	Y3064	m66_TATA.129	DOUBLE	GLUCOSE	E10	10	E	4	3	221	1980	0.412749808
47	Y3059	m66_m66	DOUBLE	GLUCOSE	E11	11	E	4	3	221	1970	0.409361081
51	Y2682	URA3	SINGLE	GLUCOSE	E12	12	E	4	3	221	1950	0.402589726
49	Y3064	m66_TATA.129	DOUBLE	GLUCOSE	F01	1	F	4	3	222	2240	0.501643509
51	Y2682	URA3	SINGLE	GLUCOSE	F02	2	F	4	3	222	2270	0.51200738
48	Y3062	TATA.129_TATA.129	DOUBLE	GLUCOSE	F03	3	F	4	3	222	1700	0.318565816
38	Y3041	m63.m90_m63.m90	DOUBLE	GLUCOSE	F04	4	F	4	3	222	1920	0.392447615
41	Y3047	m63.m89_m63.m89	DOUBLE	GLUCOSE	F05	5	F	4	3	222	2070	0.443343713
39	Y3043	TATA.26_TATA.26	DOUBLE	GLUCOSE	F06	6	F	4	3	222	1620	0.291886619
42	Y3048	TATA.42_TATA.42	DOUBLE	GLUCOSE	F07	7	F	4	3	222	1910	0.389070804
43	Y3051	m63.m89_TATA.42	DOUBLE	GLUCOSE	F08	8	F	4	3	222	2040	0.433126218
45	Y3056	TATA.81_TATA.81	DOUBLE	GLUCOSE	F09	9	F	4	3	222	1940	0.399207054
50	Y2679	URA3	DOUBLE	GLUCOSE	F10	10	F	4	3	222	1680	0.311887708
44	Y3055	m75_m75	DOUBLE	GLUCOSE	F11	11	F	4	3	222	2050	0.43652983
47	Y3059	m66_m66	DOUBLE	GLUCOSE	F12	12	F	4	3	222	1960	0.405974394
41	Y3047	m63.m89_m63.m89	DOUBLE	GLUCOSE	G01	1	G	4	3	223	2230	0.49819416
50	Y2679	URA3	DOUBLE	GLUCOSE	G02	2	G	4	3	223	1960	0.405974394
45	Y3056	TATA.81_TATA.81	DOUBLE	GLUCOSE	G03	3	G	4	3	223	2100	0.453581512
39	Y3043	TATA.26_TATA.26	DOUBLE	GLUCOSE	G04	4	G	4	3	223	1710	0.321907045
47	Y3059	m66_m66	DOUBLE	GLUCOSE	G05	5	G	4	3	223	2090	0.45016662
42	Y3048	TATA.42_TATA.42	DOUBLE	GLUCOSE	G06	6	G	4	3	223	1850	0.368849302
40	Y3045	m63.m90_TATA.26	DOUBLE	GLUCOSE	G07	7	G	4	3	223	1740	0.331939687
44	Y3055	m75_m75	DOUBLE	GLUCOSE	G08	8	G	4	3	223	2200	0.487861637
46	Y3058	m75_TATA.81	DOUBLE	GLUCOSE	G09	9	G	4	3	223	3460	0.948596707
51	Y2682	URA3	SINGLE	GLUCOSE	G10	10	G	4	3	223	1900	0.385695904
48	Y3062	TATA.129_TATA.129	DOUBLE	GLUCOSE	G11	11	G	4	3	223	1610	0.288557724
38	Y3041	m63.m90_m63.m90	DOUBLE	GLUCOSE	G12	12	G	4	3	223	1790	0.348691909
44	Y3055	m75_m75	DOUBLE	GLUCOSE	H01	1	H	4	3	224	2080	0.446754028
47	Y3059	m66_m66	DOUBLE	GLUCOSE	H02	2	H	4	3	224	2070	0.443343713
46	Y3058	m75_TATA.81	DOUBLE	GLUCOSE	H03	3	H	4	3	224	3310	0.890246562
51	Y2682	URA3	SINGLE	GLUCOSE	H04	4	H	4	3	224	1960	0.405974394
48	Y3062	TATA.129_TATA.129	DOUBLE	GLUCOSE	H05	5	H	4	3	224	1910	0.389070804
45	Y3056	TATA.81_TATA.81	DOUBLE	GLUCOSE	H06	6	H	4	3	224	2130	0.463840198
38	Y3041	m63.m90_m63.m90	DOUBLE	GLUCOSE	H07	7	H	4	3	224	1860	0.372214974
50	Y2679	URA3	DOUBLE	GLUCOSE	H08	8	H	4	3	224	2000	0.419533468
41	Y3047	m63.m89_m63.m89	DOUBLE	GLUCOSE	H09	9	H	4	3	224	2190	0.484422566
42	Y3048	TATA.42_TATA.42	DOUBLE	GLUCOSE	H10	10	H	4	3	224	1910	0.389070804
39	Y3043	TATA.26_TATA.26	DOUBLE	GLUCOSE	H11	11	H	4	3	224	1680	0.311887708
43	Y3051	m63.m89_TATA.42	DOUBLE	GLUCOSE	H12	12	H	4	3	224	2050	0.43652983
21	Y1209	m66	SINGLE	GLUCOSE	A01	1	A	1	4	225	3220	0.855762758
4	Y2854	m76.m66	SINGLE	GLUCOSE	A02	2	A	1	4	225	2370	0.546731617
2	Y1189	BARRY	SINGLE	GLUCOSE	A03	3	A	1	4	225	3330	0.897962449
20	Y1156	m76	SINGLE	GLUCOSE	A04	4	A	1	4	225	2250	0.505095481
11	Y2879	TATA.26	SINGLE	GLUCOSE	A05	5	A	1	4	225	2250	0.505095481
15	Y2885	TATA.2	SINGLE	GLUCOSE	A06	6	A	1	4	225	2730	0.674297335
28	Y2930	m75.m90.TATA.26	SINGLE	GLUCOSE	A07	7	A	1	4	225	2350	0.539764229
18	Y2891	TATA.81	SINGLE	GLUCOSE	A08	8	A	1	4	225	2530	0.602903413
25	Y1217	m91	SINGLE	GLUCOSE	A09	9	A	1	4	225	2950	0.754532921
6	Y2857	m75.m63	SINGLE	GLUCOSE	A10	10	A	1	4	225	2460	0.578231108
26	Y2925	m75.m63.TATA.26	SINGLE	GLUCOSE	A11	11	A	1	4	225	2390	0.553710621
13	Y2883	TATA.135	SINGLE	GLUCOSE	A12	12	A	1	4	225	2420	0.564201286
8	Y2863	m75.m90	SINGLE	GLUCOSE	B01	1	B	1	4	226	2710	0.667094664
1	Y1001	WT	SINGLE	GLUCOSE	B02	2	B	1	4	226	2940	0.750844128
27	Y2928	m76.m90.TATA.26	SINGLE	GLUCOSE	B03	3	B	1	4	226	2490	0.588785933
16	Y2888	m75.TATA.42	SINGLE	GLUCOSE	B04	4	B	1	4	226	2290	0.518930032
24	Y1215	m90	SINGLE	GLUCOSE	B05	5	B	1	4	226	2680	0.656317816
23	Y1153	m89	SINGLE	GLUCOSE	B06	6	B	1	4	226	2990	0.769329659
9	Y2865	m63.m90	SINGLE	GLUCOSE	B07	7	B	1	4	226	2500	0.592310505
12	Y2894	TATA.129	SINGLE	GLUCOSE	B08	8	B	1	4	226	2790	0.695994116
3	Y1177	TDH3.Deletion	SINGLE	GLUCOSE	B09	9	B	1	4	226	2310	0.525863609
22	Y1188	m63	SINGLE	GLUCOSE	B10	10	B	1	4	226	2950	0.754532921
5	Y2855	m76.m63	SINGLE	GLUCOSE	B11	11	B	1	4	226	2360	0.543246482
2	Y1189	BARRY	SINGLE	GLUCOSE	B12	12	B	1	4	226	3030	0.784193918
34	Y3001	m75.m90.TATA.22	SINGLE	GLUCOSE	C01	1	C	1	4	227	2430	0.56770417
29	Y2934	m76.TATA.26	SINGLE	GLUCOSE	C02	2	C	1	4	227	2290	0.518930032
15	Y2885	TATA.2	SINGLE	GLUCOSE	C03	3	C	1	4	227	3120	0.817892376
31	Y2940	m75.TATA.26	SINGLE	GLUCOSE	C04	4	C	1	4	227	2330	0.532808284
7	Y2860	m76.m90	SINGLE	GLUCOSE	C05	5	C	1	4	227	2480	0.585264524
33	Y2943	m76.m90.TATA.22	SINGLE	GLUCOSE	C06	6	C	1	4	227	2340	0.536284837
2	Y1189	BARRY	SINGLE	GLUCOSE	C07	7	C	1	4	227	3160	0.832985416
20	Y1156	m76	SINGLE	GLUCOSE	C08	8	C	1	4	227	1660	0.305215254
13	Y2883	TATA.135	SINGLE	GLUCOSE	C09	9	C	1	4	227	2570	0.617072858
19	Y1200	m75	SINGLE	GLUCOSE	C10	10	C	1	4	227	2660	0.64915111
35	Y2947	m76.TATA.22	SINGLE	GLUCOSE	C11	11	C	1	4	227	2520	0.599369224
17	Y2889	TATA.42	SINGLE	GLUCOSE	C12	12	C	1	4	227	2570	0.617072858
2	Y1189	BARRY	SINGLE	GLUCOSE	D01	1	D	1	4	228	3580	0.99609822
23	Y1153	m89	SINGLE	GLUCOSE	D02	2	D	1	4	228	3110	0.814130405
12	Y2894	TATA.129	SINGLE	GLUCOSE	D03	3	D	1	4	228	2720	0.670694175
18	Y2891	TATA.81	SINGLE	GLUCOSE	D04	4	D	1	4	228	2420	0.564201286
36	Y2951	m63.m89.TATA.22	SINGLE	GLUCOSE	D05	5	D	1	4	228	2320	0.529334548
10	Y2868	m63.m89	SINGLE	GLUCOSE	D06	6	D	1	4	228	2490	0.588785933
37	Y2952	m75.TATA.22	SINGLE	GLUCOSE	D07	7	D	1	4	228	2340	0.536284837
30	Y2939	m63.m89.TATA.26	SINGLE	GLUCOSE	D08	8	D	1	4	228	2530	0.602903413
2	Y1189	BARRY	SINGLE	GLUCOSE	D09	9	D	1	4	228	3280	0.878708992
14	Y2884	TATA.22	SINGLE	GLUCOSE	D10	10	D	1	4	228	3020	0.780471449
11	Y2879	TATA.26	SINGLE	GLUCOSE	D11	11	D	1	4	228	2600	0.627734857
32	Y2941	m75.m63.TATA.22	SINGLE	GLUCOSE	D12	12	D	1	4	228	2640	0.641998495
35	Y2947	m76.TATA.22	SINGLE	GLUCOSE	E01	1	E	1	4	229	2330	0.532808284
17	Y2889	TATA.42	SINGLE	GLUCOSE	E02	2	E	1	4	229	2370	0.546731617
9	Y2865	m63.m90	SINGLE	GLUCOSE	E03	3	E	1	4	229	2290	0.518930032
3	Y1177	TDH3.Deletion	SINGLE	GLUCOSE	E04	4	E	1	4	229	2340	0.536284837
16	Y2888	m75.TATA.42	SINGLE	GLUCOSE	E05	5	E	1	4	229	2310	0.525863609
2	Y1189	BARRY	SINGLE	GLUCOSE	E06	6	E	1	4	229	3090	0.806619864
14	Y2884	TATA.22	SINGLE	GLUCOSE	E07	7	E	1	4	229	2710	0.667094664
21	Y1209	m66	SINGLE	GLUCOSE	E08	8	E	1	4	229	3220	0.855762758
24	Y1215	m90	SINGLE	GLUCOSE	E09	9	E	1	4	229	3310	0.890246562
36	Y2951	m63.m89.TATA.22	SINGLE	GLUCOSE	E10	10	E	1	4	229	2580	0.620623497
19	Y1200	m75	SINGLE	GLUCOSE	E11	11	E	1	4	229	2980	0.765624198
25	Y1217	m91	SINGLE	GLUCOSE	E12	12	E	1	4	229	3430	0.936836892
30	Y2939	m63.m89.TATA.26	SINGLE	GLUCOSE	F01	1	F	1	4	230	2460	0.578231108
28	Y2930	m75.m90.TATA.26	SINGLE	GLUCOSE	F02	2	F	1	4	230	2340	0.536284837
6	Y2857	m75.m63	SINGLE	GLUCOSE	F03	3	F	1	4	230	2410	0.560701415
5	Y2855	m76.m63	SINGLE	GLUCOSE	F04	4	F	1	4	230	2280	0.515467352
22	Y1188	m63	SINGLE	GLUCOSE	F05	5	F	1	4	230	2800	0.699623413
20	Y1156	m76	SINGLE	GLUCOSE	F06	6	F	1	4	230	2550	0.609981556
34	Y3001	m75.m90.TATA.22	SINGLE	GLUCOSE	F07	7	F	1	4	230	2250	0.505095481
7	Y2860	m76.m90	SINGLE	GLUCOSE	F08	8	F	1	4	230	2390	0.553710621
26	Y2925	m75.m63.TATA.26	SINGLE	GLUCOSE	F09	9	F	1	4	230	2410	0.560701415
8	Y2863	m75.m90	SINGLE	GLUCOSE	F10	10	F	1	4	230	2540	0.60644085
2	Y1189	BARRY	SINGLE	GLUCOSE	F11	11	F	1	4	230	3170	0.836770072
33	Y2943	m76.m90.TATA.22	SINGLE	GLUCOSE	F12	12	F	1	4	230	2530	0.602903413
23	Y1153	m89	SINGLE	GLUCOSE	G01	1	G	1	4	231	3590	1.000090634
2	Y1189	BARRY	SINGLE	GLUCOSE	G02	2	G	1	4	231	3320	0.894102077
15	Y2885	TATA.2	SINGLE	GLUCOSE	G03	3	G	1	4	231	3250	0.867214539
25	Y1217	m91	SINGLE	GLUCOSE	G04	4	G	1	4	231	3270	0.874872739
11	Y2879	TATA.26	SINGLE	GLUCOSE	G05	5	G	1	4	231	2620	0.6348598
1	Y1001	WT	SINGLE	GLUCOSE	G06	6	G	1	4	231	3800	1.085181111
13	Y2883	TATA.135	SINGLE	GLUCOSE	G07	7	G	1	4	231	2760	0.685128923
18	Y2891	TATA.81	SINGLE	GLUCOSE	G08	8	G	1	4	231	2690	0.659906506
4	Y2854	m76.m66	SINGLE	GLUCOSE	G09	9	G	1	4	231	440	-0.096222712
21	Y1209	m66	SINGLE	GLUCOSE	G10	10	G	1	4	231	3010	0.776753264
29	Y2934	m76.TATA.26	SINGLE	GLUCOSE	G11	11	G	1	4	231	2660	0.64915111
16	Y2888	m75.TATA.42	SINGLE	GLUCOSE	G12	12	G	1	4	231	2700	0.663498781
12	Y2894	TATA.129	SINGLE	GLUCOSE	H01	1	H	1	4	232	2910	0.73980235
37	Y2952	m75.TATA.22	SINGLE	GLUCOSE	H02	2	H	1	4	232	2620	0.6348598
19	Y1200	m75	SINGLE	GLUCOSE	H03	3	H	1	4	232	3050	0.79165179
10	Y2868	m63.m89	SINGLE	GLUCOSE	H04	4	H	1	4	232	2580	0.620623497
32	Y2941	m75.m63.TATA.22	SINGLE	GLUCOSE	H05	5	H	1	4	232	2660	0.64915111
17	Y2889	TATA.42	SINGLE	GLUCOSE	H06	6	H	1	4	232	2680	0.656317816
31	Y2940	m75.TATA.26	SINGLE	GLUCOSE	H07	7	H	1	4	232	2570	0.617072858
24	Y1215	m90	SINGLE	GLUCOSE	H08	8	H	1	4	232	3320	0.894102077
2	Y1189	BARRY	SINGLE	GLUCOSE	H09	9	H	1	4	232	3390	0.921227586
22	Y1188	m63	SINGLE	GLUCOSE	H10	10	H	1	4	232	3290	0.882550036
14	Y2884	TATA.22	SINGLE	GLUCOSE	H11	11	H	1	4	232	3060	0.795387235
27	Y2928	m76.m90.TATA.26	SINGLE	GLUCOSE	H12	12	H	1	4	232	2620	0.6348598
21	Y1209	m66	SINGLE	GLUCOSE	A01	1	A	2	4	233	2830	0.7105343
4	Y2854	m76.m66	SINGLE	GLUCOSE	A02	2	A	2	4	233	2190	0.484422566
2	Y1189	BARRY	SINGLE	GLUCOSE	A03	3	A	2	4	233	3160	0.832985416
20	Y1156	m76	SINGLE	GLUCOSE	A04	4	A	2	4	233	2160	0.474120355
11	Y2879	TATA.26	SINGLE	GLUCOSE	A05	5	A	2	4	233	2150	0.470691214
15	Y2885	TATA.2	SINGLE	GLUCOSE	A06	6	A	2	4	233	2370	0.546731617
28	Y2930	m75.m90.TATA.26	SINGLE	GLUCOSE	A07	7	A	2	4	233	1680	0.311887708
18	Y2891	TATA.81	SINGLE	GLUCOSE	A08	8	A	2	4	233	2500	0.592310505
25	Y1217	m91	SINGLE	GLUCOSE	A09	9	A	2	4	233	2480	0.585264524
6	Y2857	m75.m63	SINGLE	GLUCOSE	A10	10	A	2	4	233	1970	0.409361081
26	Y2925	m75.m63.TATA.26	SINGLE	GLUCOSE	A11	11	A	2	4	233	2180	0.480986009
13	Y2883	TATA.135	SINGLE	GLUCOSE	A12	12	A	2	4	233	2100	0.453581512
8	Y2863	m75.m90	SINGLE	GLUCOSE	B01	1	B	2	4	234	2390	0.553710621
1	Y1001	WT	SINGLE	GLUCOSE	B02	2	B	2	4	234	2940	0.750844128
27	Y2928	m76.m90.TATA.26	SINGLE	GLUCOSE	B03	3	B	2	4	234	2210	0.491303246
16	Y2888	m75.TATA.42	SINGLE	GLUCOSE	B04	4	B	2	4	234	2270	0.51200738
24	Y1215	m90	SINGLE	GLUCOSE	B05	5	B	2	4	234	2790	0.695994116
23	Y1153	m89	SINGLE	GLUCOSE	B06	6	B	2	4	234	2280	0.515467352
9	Y2865	m63.m90	SINGLE	GLUCOSE	B07	7	B	2	4	234	1690	0.315226045
12	Y2894	TATA.129	SINGLE	GLUCOSE	B08	8	B	2	4	234	2390	0.553710621
3	Y1177	TDH3.Deletion	SINGLE	GLUCOSE	B09	9	B	2	4	234	1810	0.355404205
22	Y1188	m63	SINGLE	GLUCOSE	B10	10	B	2	4	234	2520	0.599369224
5	Y2855	m76.m63	SINGLE	GLUCOSE	B11	11	B	2	4	234	2040	0.433126218
2	Y1189	BARRY	SINGLE	GLUCOSE	B12	12	B	2	4	234	2670	0.652732691
34	Y3001	m75.m90.TATA.22	SINGLE	GLUCOSE	C01	1	C	2	4	235	2420	0.564201286
29	Y2934	m76.TATA.26	SINGLE	GLUCOSE	C02	2	C	2	4	235	2180	0.480986009
15	Y2885	TATA.2	SINGLE	GLUCOSE	C03	3	C	2	4	235	2830	0.7105343
31	Y2940	m75.TATA.26	SINGLE	GLUCOSE	C04	4	C	2	4	235	2080	0.446754028
7	Y2860	m76.m90	SINGLE	GLUCOSE	C05	5	C	2	4	235	2200	0.487861637
33	Y2943	m76.m90.TATA.22	SINGLE	GLUCOSE	C06	6	C	2	4	235	2040	0.433126218
2	Y1189	BARRY	SINGLE	GLUCOSE	C07	7	C	2	4	235	2630	0.638427418
20	Y1156	m76	SINGLE	GLUCOSE	C08	8	C	2	4	235	2150	0.470691214
13	Y2883	TATA.135	SINGLE	GLUCOSE	C09	9	C	2	4	235	2120	0.460418279
19	Y1200	m75	SINGLE	GLUCOSE	C10	10	C	2	4	235	2310	0.525863609
35	Y2947	m76.TATA.22	SINGLE	GLUCOSE	C11	11	C	2	4	235	1930	0.395826358
17	Y2889	TATA.42	SINGLE	GLUCOSE	C12	12	C	2	4	235	2210	0.491303246
2	Y1189	BARRY	SINGLE	GLUCOSE	D01	1	D	2	4	236	2890	0.732461455
23	Y1153	m89	SINGLE	GLUCOSE	D02	2	D	2	4	236	2800	0.699623413
12	Y2894	TATA.129	SINGLE	GLUCOSE	D03	3	D	2	4	236	2260	0.508550097
18	Y2891	TATA.81	SINGLE	GLUCOSE	D04	4	D	2	4	236	2350	0.539764229
36	Y2951	m63.m89.TATA.22	SINGLE	GLUCOSE	D05	5	D	2	4	236	2120	0.460418279
10	Y2868	m63.m89	SINGLE	GLUCOSE	D06	6	D	2	4	236	2140	0.467264503
37	Y2952	m75.TATA.22	SINGLE	GLUCOSE	D07	7	D	2	4	236	1890	0.382322892
30	Y2939	m63.m89.TATA.26	SINGLE	GLUCOSE	D08	8	D	2	4	236	2200	0.487861637
2	Y1189	BARRY	SINGLE	GLUCOSE	D09	9	D	2	4	236	2770	0.688746892
14	Y2884	TATA.22	SINGLE	GLUCOSE	D10	10	D	2	4	236	2460	0.578231108
11	Y2879	TATA.26	SINGLE	GLUCOSE	D11	11	D	2	4	236	2100	0.453581512
32	Y2941	m75.m63.TATA.22	SINGLE	GLUCOSE	D12	12	D	2	4	236	2160	0.474120355
35	Y2947	m76.TATA.22	SINGLE	GLUCOSE	E01	1	E	2	4	237	2370	0.546731617
17	Y2889	TATA.42	SINGLE	GLUCOSE	E02	2	E	2	4	237	2460	0.578231108
9	Y2865	m63.m90	SINGLE	GLUCOSE	E03	3	E	2	4	237	2470	0.581746256
3	Y1177	TDH3.Deletion	SINGLE	GLUCOSE	E04	4	E	2	4	237	2420	0.564201286
16	Y2888	m75.TATA.42	SINGLE	GLUCOSE	E05	5	E	2	4	237	2320	0.529334548
2	Y1189	BARRY	SINGLE	GLUCOSE	E06	6	E	2	4	237	2730	0.674297335
14	Y2884	TATA.22	SINGLE	GLUCOSE	E07	7	E	2	4	237	2430	0.56770417
21	Y1209	m66	SINGLE	GLUCOSE	E08	8	E	2	4	237	2850	0.717827599
24	Y1215	m90	SINGLE	GLUCOSE	E09	9	E	2	4	237	2800	0.699623413
36	Y2951	m63.m89.TATA.22	SINGLE	GLUCOSE	E10	10	E	2	4	237	2140	0.467264503
19	Y1200	m75	SINGLE	GLUCOSE	E11	11	E	2	4	237	2590	0.62417749
25	Y1217	m91	SINGLE	GLUCOSE	E12	12	E	2	4	237	2760	0.685128923
30	Y2939	m63.m89.TATA.26	SINGLE	GLUCOSE	F01	1	F	2	4	238	2170	0.477551946
28	Y2930	m75.m90.TATA.26	SINGLE	GLUCOSE	F02	2	F	2	4	238	2170	0.477551946
6	Y2857	m75.m63	SINGLE	GLUCOSE	F03	3	F	2	4	238	2070	0.443343713
5	Y2855	m76.m63	SINGLE	GLUCOSE	F04	4	F	2	4	238	2210	0.491303246
22	Y1188	m63	SINGLE	GLUCOSE	F05	5	F	2	4	238	2520	0.599369224
20	Y1156	m76	SINGLE	GLUCOSE	F06	6	F	2	4	238	2200	0.487861637
34	Y3001	m75.m90.TATA.22	SINGLE	GLUCOSE	F07	7	F	2	4	238	2240	0.501643509
7	Y2860	m76.m90	SINGLE	GLUCOSE	F08	8	F	2	4	238	2310	0.525863609
26	Y2925	m75.m63.TATA.26	SINGLE	GLUCOSE	F09	9	F	2	4	238	2200	0.487861637
8	Y2863	m75.m90	SINGLE	GLUCOSE	F10	10	F	2	4	238	2080	0.446754028
2	Y1189	BARRY	SINGLE	GLUCOSE	F11	11	F	2	4	238	2790	0.695994116
33	Y2943	m76.m90.TATA.22	SINGLE	GLUCOSE	F12	12	F	2	4	238	2240	0.501643509
23	Y1153	m89	SINGLE	GLUCOSE	G01	1	G	2	4	239	2980	0.765624198
2	Y1189	BARRY	SINGLE	GLUCOSE	G02	2	G	2	4	239	3000	0.773039341
15	Y2885	TATA.2	SINGLE	GLUCOSE	G03	3	G	2	4	239	2960	0.75822585
25	Y1217	m91	SINGLE	GLUCOSE	G04	4	G	2	4	239	3030	0.784193918
11	Y2879	TATA.26	SINGLE	GLUCOSE	G05	5	G	2	4	239	2230	0.49819416
1	Y1001	WT	SINGLE	GLUCOSE	G06	6	G	2	4	239	2860	0.721480124
13	Y2883	TATA.135	SINGLE	GLUCOSE	G07	7	G	2	4	239	2350	0.539764229
18	Y2891	TATA.81	SINGLE	GLUCOSE	G08	8	G	2	4	239	2680	0.656317816
4	Y2854	m76.m66	SINGLE	GLUCOSE	G09	9	G	2	4	239	2510	0.595838262
21	Y1209	m66	SINGLE	GLUCOSE	G10	10	G	2	4	239	2740	0.677904165
29	Y2934	m76.TATA.26	SINGLE	GLUCOSE	G11	11	G	2	4	239	2230	0.49819416
16	Y2888	m75.TATA.42	SINGLE	GLUCOSE	G12	12	G	2	4	239	2020	0.426325547
12	Y2894	TATA.129	SINGLE	GLUCOSE	H01	1	H	2	4	240	2500	0.592310505
37	Y2952	m75.TATA.22	SINGLE	GLUCOSE	H02	2	H	2	4	240	2230	0.49819416
19	Y1200	m75	SINGLE	GLUCOSE	H03	3	H	2	4	240	2450	0.574719059
10	Y2868	m63.m89	SINGLE	GLUCOSE	H04	4	H	2	4	240	2270	0.51200738
32	Y2941	m75.m63.TATA.22	SINGLE	GLUCOSE	H05	5	H	2	4	240	2080	0.446754028
17	Y2889	TATA.42	SINGLE	GLUCOSE	H06	6	H	2	4	240	2360	0.543246482
31	Y2940	m75.TATA.26	SINGLE	GLUCOSE	H07	7	H	2	4	240	2200	0.487861637
24	Y1215	m90	SINGLE	GLUCOSE	H08	8	H	2	4	240	2870	0.725136594
2	Y1189	BARRY	SINGLE	GLUCOSE	H09	9	H	2	4	240	2900	0.736129888
22	Y1188	m63	SINGLE	GLUCOSE	H10	10	H	2	4	240	2840	0.714178998
14	Y2884	TATA.22	SINGLE	GLUCOSE	H11	11	H	2	4	240	2480	0.585264524
27	Y2928	m76.m90.TATA.26	SINGLE	GLUCOSE	H12	12	H	2	4	240	2230	0.49819416
21	Y1209	m66	SINGLE	GLUCOSE	A01	1	A	3	4	241	2670	0.652732691
4	Y2854	m76.m66	SINGLE	GLUCOSE	A02	2	A	3	4	241	2320	0.529334548
2	Y1189	BARRY	SINGLE	GLUCOSE	A03	3	A	3	4	241	3180	0.840559328
20	Y1156	m76	SINGLE	GLUCOSE	A04	4	A	3	4	241	2150	0.470691214
11	Y2879	TATA.26	SINGLE	GLUCOSE	A05	5	A	3	4	241	2110	0.456998724
15	Y2885	TATA.2	SINGLE	GLUCOSE	A06	6	A	3	4	241	2720	0.670694175
28	Y2930	m75.m90.TATA.26	SINGLE	GLUCOSE	A07	7	A	3	4	241	1970	0.409361081
18	Y2891	TATA.81	SINGLE	GLUCOSE	A08	8	A	3	4	241	2420	0.564201286
25	Y1217	m91	SINGLE	GLUCOSE	A09	9	A	3	4	241	2530	0.602903413
6	Y2857	m75.m63	SINGLE	GLUCOSE	A10	10	A	3	4	241	2180	0.480986009
26	Y2925	m75.m63.TATA.26	SINGLE	GLUCOSE	A11	11	A	3	4	241	1630	0.295216798
13	Y2883	TATA.135	SINGLE	GLUCOSE	A12	12	A	3	4	241	2090	0.45016662
8	Y2863	m75.m90	SINGLE	GLUCOSE	B01	1	B	3	4	242	2520	0.599369224
1	Y1001	WT	SINGLE	GLUCOSE	B02	2	B	3	4	242	2840	0.714178998
27	Y2928	m76.m90.TATA.26	SINGLE	GLUCOSE	B03	3	B	3	4	242	2500	0.592310505
16	Y2888	m75.TATA.42	SINGLE	GLUCOSE	B04	4	B	3	4	242	2130	0.463840198
24	Y1215	m90	SINGLE	GLUCOSE	B05	5	B	3	4	242	2710	0.667094664
23	Y1153	m89	SINGLE	GLUCOSE	B06	6	B	3	4	242	2820	0.706893484
9	Y2865	m63.m90	SINGLE	GLUCOSE	B07	7	B	3	4	242	2130	0.463840198
12	Y2894	TATA.129	SINGLE	GLUCOSE	B08	8	B	3	4	242	2610	0.63129562
3	Y1177	TDH3.Deletion	SINGLE	GLUCOSE	B09	9	B	3	4	242	1970	0.409361081
22	Y1188	m63	SINGLE	GLUCOSE	B10	10	B	3	4	242	2800	0.699623413
5	Y2855	m76.m63	SINGLE	GLUCOSE	B11	11	B	3	4	242	1930	0.395826358
2	Y1189	BARRY	SINGLE	GLUCOSE	B12	12	B	3	4	242	2710	0.667094664
34	Y3001	m75.m90.TATA.22	SINGLE	GLUCOSE	C01	1	C	3	4	243	2430	0.56770417
29	Y2934	m76.TATA.26	SINGLE	GLUCOSE	C02	2	C	3	4	243	2230	0.49819416
15	Y2885	TATA.2	SINGLE	GLUCOSE	C03	3	C	3	4	243	3030	0.784193918
31	Y2940	m75.TATA.26	SINGLE	GLUCOSE	C04	4	C	3	4	243	2070	0.443343713
7	Y2860	m76.m90	SINGLE	GLUCOSE	C05	5	C	3	4	243	2340	0.536284837
33	Y2943	m76.m90.TATA.22	SINGLE	GLUCOSE	C06	6	C	3	4	243	2330	0.532808284
2	Y1189	BARRY	SINGLE	GLUCOSE	C07	7	C	3	4	243	2840	0.714178998
20	Y1156	m76	SINGLE	GLUCOSE	C08	8	C	3	4	243	2390	0.553710621
13	Y2883	TATA.135	SINGLE	GLUCOSE	C09	9	C	3	4	243	2110	0.456998724
19	Y1200	m75	SINGLE	GLUCOSE	C10	10	C	3	4	243	2310	0.525863609
35	Y2947	m76.TATA.22	SINGLE	GLUCOSE	C11	11	C	3	4	243	1910	0.389070804
17	Y2889	TATA.42	SINGLE	GLUCOSE	C12	12	C	3	4	243	2280	0.515467352
2	Y1189	BARRY	SINGLE	GLUCOSE	D01	1	D	3	4	244	3020	0.780471449
23	Y1153	m89	SINGLE	GLUCOSE	D02	2	D	3	4	244	3840	1.101666462
12	Y2894	TATA.129	SINGLE	GLUCOSE	D03	3	D	3	4	244	2640	0.641998495
18	Y2891	TATA.81	SINGLE	GLUCOSE	D04	4	D	3	4	244	2460	0.578231108
36	Y2951	m63.m89.TATA.22	SINGLE	GLUCOSE	D05	5	D	3	4	244	2530	0.602903413
10	Y2868	m63.m89	SINGLE	GLUCOSE	D06	6	D	3	4	244	2520	0.599369224
37	Y2952	m75.TATA.22	SINGLE	GLUCOSE	D07	7	D	3	4	244	2150	0.470691214
30	Y2939	m63.m89.TATA.26	SINGLE	GLUCOSE	D08	8	D	3	4	244	2400	0.557204534
2	Y1189	BARRY	SINGLE	GLUCOSE	D09	9	D	3	4	244	2620	0.6348598
14	Y2884	TATA.22	SINGLE	GLUCOSE	D10	10	D	3	4	244	2770	0.688746892
11	Y2879	TATA.26	SINGLE	GLUCOSE	D11	11	D	3	4	244	2130	0.463840198
32	Y2941	m75.m63.TATA.22	SINGLE	GLUCOSE	D12	12	D	3	4	244	2370	0.546731617
35	Y2947	m76.TATA.22	SINGLE	GLUCOSE	E01	1	E	3	4	245	2390	0.553710621
17	Y2889	TATA.42	SINGLE	GLUCOSE	E02	2	E	3	4	245	2570	0.617072858
9	Y2865	m63.m90	SINGLE	GLUCOSE	E03	3	E	3	4	245	3160	0.832985416
3	Y1177	TDH3.Deletion	SINGLE	GLUCOSE	E04	4	E	3	4	245	2580	0.620623497
16	Y2888	m75.TATA.42	SINGLE	GLUCOSE	E05	5	E	3	4	245	3240	0.863392559
2	Y1189	BARRY	SINGLE	GLUCOSE	E06	6	E	3	4	245	3330	0.897962449
14	Y2884	TATA.22	SINGLE	GLUCOSE	E07	7	E	3	4	245	2800	0.699623413
21	Y1209	m66	SINGLE	GLUCOSE	E08	8	E	3	4	245	2850	0.717827599
24	Y1215	m90	SINGLE	GLUCOSE	E09	9	E	3	4	245	2740	0.677904165
36	Y2951	m63.m89.TATA.22	SINGLE	GLUCOSE	E10	10	E	3	4	245	2340	0.536284837
19	Y1200	m75	SINGLE	GLUCOSE	E11	11	E	3	4	245	2340	0.536284837
25	Y1217	m91	SINGLE	GLUCOSE	E12	12	E	3	4	245	2910	0.73980235
30	Y2939	m63.m89.TATA.26	SINGLE	GLUCOSE	F01	1	F	3	4	246	2240	0.501643509
28	Y2930	m75.m90.TATA.26	SINGLE	GLUCOSE	F02	2	F	3	4	246	2140	0.467264503
6	Y2857	m75.m63	SINGLE	GLUCOSE	F03	3	F	3	4	246	2580	0.620623497
5	Y2855	m76.m63	SINGLE	GLUCOSE	F04	4	F	3	4	246	2060	0.439935654
22	Y1188	m63	SINGLE	GLUCOSE	F05	5	F	3	4	246	2870	0.725136594
20	Y1156	m76	SINGLE	GLUCOSE	F06	6	F	3	4	246	2290	0.518930032
34	Y3001	m75.m90.TATA.22	SINGLE	GLUCOSE	F07	7	F	3	4	246	2150	0.470691214
7	Y2860	m76.m90	SINGLE	GLUCOSE	F08	8	F	3	4	246	2240	0.501643509
26	Y2925	m75.m63.TATA.26	SINGLE	GLUCOSE	F09	9	F	3	4	246	2110	0.456998724
8	Y2863	m75.m90	SINGLE	GLUCOSE	F10	10	F	3	4	246	2200	0.487861637
2	Y1189	BARRY	SINGLE	GLUCOSE	F11	11	F	3	4	246	2810	0.703256529
33	Y2943	m76.m90.TATA.22	SINGLE	GLUCOSE	F12	12	F	3	4	246	2310	0.525863609
23	Y1153	m89	SINGLE	GLUCOSE	G01	1	G	3	4	247	3200	0.848151725
2	Y1189	BARRY	SINGLE	GLUCOSE	G02	2	G	3	4	247	3100	0.810372908
15	Y2885	TATA.2	SINGLE	GLUCOSE	G03	3	G	3	4	247	3210	0.851954903
25	Y1217	m91	SINGLE	GLUCOSE	G04	4	G	3	4	247	2980	0.765624198
11	Y2879	TATA.26	SINGLE	GLUCOSE	G05	5	G	3	4	247	2560	0.613525551
1	Y1001	WT	SINGLE	GLUCOSE	G06	6	G	3	4	247	2880	0.728797031
13	Y2883	TATA.135	SINGLE	GLUCOSE	G07	7	G	3	4	247	2300	0.522395444
18	Y2891	TATA.81	SINGLE	GLUCOSE	G08	8	G	3	4	247	2490	0.588785933
4	Y2854	m76.m66	SINGLE	GLUCOSE	G09	9	G	3	4	247	2250	0.505095481
21	Y1209	m66	SINGLE	GLUCOSE	G10	10	G	3	4	247	2480	0.585264524
29	Y2934	m76.TATA.26	SINGLE	GLUCOSE	G11	11	G	3	4	247	2150	0.470691214
16	Y2888	m75.TATA.42	SINGLE	GLUCOSE	G12	12	G	3	4	247	2480	0.585264524
12	Y2894	TATA.129	SINGLE	GLUCOSE	H01	1	H	3	4	248	2560	0.613525551
37	Y2952	m75.TATA.22	SINGLE	GLUCOSE	H02	2	H	3	4	248	2470	0.581746256
19	Y1200	m75	SINGLE	GLUCOSE	H03	3	H	3	4	248	2990	0.769329659
10	Y2868	m63.m89	SINGLE	GLUCOSE	H04	4	H	3	4	248	2390	0.553710621
32	Y2941	m75.m63.TATA.22	SINGLE	GLUCOSE	H05	5	H	3	4	248	2380	0.550219656
17	Y2889	TATA.42	SINGLE	GLUCOSE	H06	6	H	3	4	248	2530	0.602903413
31	Y2940	m75.TATA.26	SINGLE	GLUCOSE	H07	7	H	3	4	248	2390	0.553710621
24	Y1215	m90	SINGLE	GLUCOSE	H08	8	H	3	4	248	3010	0.776753264
2	Y1189	BARRY	SINGLE	GLUCOSE	H09	9	H	3	4	248	3030	0.784193918
22	Y1188	m63	SINGLE	GLUCOSE	H10	10	H	3	4	248	2750	0.681514688
14	Y2884	TATA.22	SINGLE	GLUCOSE	H11	11	H	3	4	248	2570	0.617072858
27	Y2928	m76.m90.TATA.26	SINGLE	GLUCOSE	H12	12	H	3	4	248	2160	0.474120355
38	Y3041	m63.m90_m63.m90	DOUBLE	GLUCOSE	A01	1	A	4	4	249	2290	0.518930032
42	Y3048	TATA.42_TATA.42	DOUBLE	GLUCOSE	A02	2	A	4	4	249	2270	0.51200738
51	Y2682	URA3	SINGLE	GLUCOSE	A03	3	A	4	4	249	2820	0.706893484
44	Y3055	m75_m75	DOUBLE	GLUCOSE	A04	4	A	4	4	249	2290	0.518930032
40	Y3045	m63.m90_TATA.26	DOUBLE	GLUCOSE	A05	5	A	4	4	249	1900	0.385695904
47	Y3059	m66_m66	DOUBLE	GLUCOSE	A06	6	A	4	4	249	2480	0.585264524
39	Y3043	TATA.26_TATA.26	DOUBLE	GLUCOSE	A07	7	A	4	4	249	1820	0.358762883
49	Y3064	m66_TATA.129	DOUBLE	GLUCOSE	A08	8	A	4	4	249	2410	0.560701415
45	Y3056	TATA.81_TATA.81	DOUBLE	GLUCOSE	A09	9	A	4	4	249	2240	0.501643509
48	Y3062	TATA.129_TATA.129	DOUBLE	GLUCOSE	A10	10	A	4	4	249	2080	0.446754028
41	Y3047	m63.m89_m63.m89	DOUBLE	GLUCOSE	A11	11	A	4	4	249	2450	0.574719059
50	Y2679	URA3	DOUBLE	GLUCOSE	A12	12	A	4	4	249	1930	0.395826358
48	Y3062	TATA.129_TATA.129	DOUBLE	GLUCOSE	B01	1	B	4	4	250	2280	0.515467352
43	Y3051	m63.m89_TATA.42	DOUBLE	GLUCOSE	B02	2	B	4	4	250	2580	0.620623497
39	Y3043	TATA.26_TATA.26	DOUBLE	GLUCOSE	B03	3	B	4	4	250	1950	0.402589726
41	Y3047	m63.m89_m63.m89	DOUBLE	GLUCOSE	B04	4	B	4	4	250	2490	0.588785933
38	Y3041	m63.m90_m63.m90	DOUBLE	GLUCOSE	B05	5	B	4	4	250	1910	0.389070804
50	Y2679	URA3	DOUBLE	GLUCOSE	B06	6	B	4	4	250	2170	0.477551946
44	Y3055	m75_m75	DOUBLE	GLUCOSE	B07	7	B	4	4	250	2420	0.564201286
51	Y2682	URA3	SINGLE	GLUCOSE	B08	8	B	4	4	250	2430	0.56770417
40	Y3045	m63.m90_TATA.26	DOUBLE	GLUCOSE	B09	9	B	4	4	250	1950	0.402589726
47	Y3059	m66_m66	DOUBLE	GLUCOSE	B10	10	B	4	4	250	2370	0.546731617
45	Y3056	TATA.81_TATA.81	DOUBLE	GLUCOSE	B11	11	B	4	4	250	2380	0.550219656
42	Y3048	TATA.42_TATA.42	DOUBLE	GLUCOSE	B12	12	B	4	4	250	2160	0.474120355
47	Y3059	m66_m66	DOUBLE	GLUCOSE	C01	1	C	4	4	251	2780	0.692368615
41	Y3047	m63.m89_m63.m89	DOUBLE	GLUCOSE	C02	2	C	4	4	251	2850	0.717827599
38	Y3041	m63.m90_m63.m90	DOUBLE	GLUCOSE	C03	3	C	4	4	251	1990	0.416140596
50	Y2679	URA3	DOUBLE	GLUCOSE	C04	4	C	4	4	251	1930	0.395826358
45	Y3056	TATA.81_TATA.81	DOUBLE	GLUCOSE	C05	5	C	4	4	251	2230	0.49819416
46	Y3058	m75_TATA.81	DOUBLE	GLUCOSE	C06	6	C	4	4	251	4520	1.396506753
48	Y3062	TATA.129_TATA.129	DOUBLE	GLUCOSE	C07	7	C	4	4	251	2140	0.467264503
39	Y3043	TATA.26_TATA.26	DOUBLE	GLUCOSE	C08	8	C	4	4	251	1480	0.245390606
42	Y3048	TATA.42_TATA.42	DOUBLE	GLUCOSE	C09	9	C	4	4	251	2130	0.463840198
44	Y3055	m75_m75	DOUBLE	GLUCOSE	C10	10	C	4	4	251	2230	0.49819416
51	Y2682	URA3	SINGLE	GLUCOSE	C11	11	C	4	4	251	2460	0.578231108
49	Y3064	m66_TATA.129	DOUBLE	GLUCOSE	C12	12	C	4	4	251	2370	0.546731617
45	Y3056	TATA.81_TATA.81	DOUBLE	GLUCOSE	D01	1	D	4	4	252	2770	0.688746892
39	Y3043	TATA.26_TATA.26	DOUBLE	GLUCOSE	D02	2	D	4	4	252	2000	0.419533468
47	Y3059	m66_m66	DOUBLE	GLUCOSE	D03	3	D	4	4	252	2710	0.667094664
42	Y3048	TATA.42_TATA.42	DOUBLE	GLUCOSE	D04	4	D	4	4	252	2390	0.553710621
51	Y2682	URA3	SINGLE	GLUCOSE	D05	5	D	4	4	252	2460	0.578231108
44	Y3055	m75_m75	DOUBLE	GLUCOSE	D06	6	D	4	4	252	440	-0.096222712
46	Y3058	m75_TATA.81	DOUBLE	GLUCOSE	D07	7	D	4	4	252	4770	1.51211116
48	Y3062	TATA.129_TATA.129	DOUBLE	GLUCOSE	D08	8	D	4	4	252	2240	0.501643509
50	Y2679	URA3	DOUBLE	GLUCOSE	D09	9	D	4	4	252	2000	0.419533468
43	Y3051	m63.m89_TATA.42	DOUBLE	GLUCOSE	D10	10	D	4	4	252	2510	0.595838262
38	Y3041	m63.m90_m63.m90	DOUBLE	GLUCOSE	D11	11	D	4	4	252	2040	0.433126218
41	Y3047	m63.m89_m63.m89	DOUBLE	GLUCOSE	D12	12	D	4	4	252	2420	0.564201286
42	Y3048	TATA.42_TATA.42	DOUBLE	GLUCOSE	E01	1	E	4	4	253	2480	0.585264524
44	Y3055	m75_m75	DOUBLE	GLUCOSE	E02	2	E	4	4	253	2700	0.663498781
40	Y3045	m63.m90_TATA.26	DOUBLE	GLUCOSE	E03	3	E	4	4	253	2480	0.585264524
45	Y3056	TATA.81_TATA.81	DOUBLE	GLUCOSE	E04	4	E	4	4	253	2600	0.627734857
50	Y2679	URA3	DOUBLE	GLUCOSE	E05	5	E	4	4	253	2290	0.518930032
48	Y3062	TATA.129_TATA.129	DOUBLE	GLUCOSE	E06	6	E	4	4	253	3210	0.851954903
41	Y3047	m63.m89_m63.m89	DOUBLE	GLUCOSE	E07	7	E	4	4	253	2420	0.564201286
38	Y3041	m63.m90_m63.m90	DOUBLE	GLUCOSE	E08	8	E	4	4	253	2270	0.51200738
39	Y3043	TATA.26_TATA.26	DOUBLE	GLUCOSE	E09	9	E	4	4	253	2070	0.443343713
49	Y3064	m66_TATA.129	DOUBLE	GLUCOSE	E10	10	E	4	4	253	2680	0.656317816
47	Y3059	m66_m66	DOUBLE	GLUCOSE	E11	11	E	4	4	253	2580	0.620623497
51	Y2682	URA3	SINGLE	GLUCOSE	E12	12	E	4	4	253	2450	0.574719059
49	Y3064	m66_TATA.129	DOUBLE	GLUCOSE	F01	1	F	4	4	254	3060	0.795387235
51	Y2682	URA3	SINGLE	GLUCOSE	F02	2	F	4	4	254	2940	0.750844128
48	Y3062	TATA.129_TATA.129	DOUBLE	GLUCOSE	F03	3	F	4	4	254	2100	0.453581512
38	Y3041	m63.m90_m63.m90	DOUBLE	GLUCOSE	F04	4	F	4	4	254	2260	0.508550097
41	Y3047	m63.m89_m63.m89	DOUBLE	GLUCOSE	F05	5	F	4	4	254	2750	0.681514688
39	Y3043	TATA.26_TATA.26	DOUBLE	GLUCOSE	F06	6	F	4	4	254	2040	0.433126218
42	Y3048	TATA.42_TATA.42	DOUBLE	GLUCOSE	F07	7	F	4	4	254	2280	0.515467352
43	Y3051	m63.m89_TATA.42	DOUBLE	GLUCOSE	F08	8	F	4	4	254	2550	0.609981556
45	Y3056	TATA.81_TATA.81	DOUBLE	GLUCOSE	F09	9	F	4	4	254	2430	0.56770417
50	Y2679	URA3	DOUBLE	GLUCOSE	F10	10	F	4	4	254	2110	0.456998724
44	Y3055	m75_m75	DOUBLE	GLUCOSE	F11	11	F	4	4	254	2740	0.677904165
47	Y3059	m66_m66	DOUBLE	GLUCOSE	F12	12	F	4	4	254	2530	0.602903413
41	Y3047	m63.m89_m63.m89	DOUBLE	GLUCOSE	G01	1	G	4	4	255	2880	0.728797031
50	Y2679	URA3	DOUBLE	GLUCOSE	G02	2	G	4	4	255	2380	0.550219656
45	Y3056	TATA.81_TATA.81	DOUBLE	GLUCOSE	G03	3	G	4	4	255	2660	0.64915111
39	Y3043	TATA.26_TATA.26	DOUBLE	GLUCOSE	G04	4	G	4	4	255	1960	0.405974394
47	Y3059	m66_m66	DOUBLE	GLUCOSE	G05	5	G	4	4	255	2720	0.670694175
42	Y3048	TATA.42_TATA.42	DOUBLE	GLUCOSE	G06	6	G	4	4	255	2390	0.553710621
40	Y3045	m63.m90_TATA.26	DOUBLE	GLUCOSE	G07	7	G	4	4	255	2160	0.474120355
44	Y3055	m75_m75	DOUBLE	GLUCOSE	G08	8	G	4	4	255	2800	0.699623413
46	Y3058	m75_TATA.81	DOUBLE	GLUCOSE	G09	9	G	4	4	255	4910	1.578603869
51	Y2682	URA3	SINGLE	GLUCOSE	G10	10	G	4	4	255	2550	0.609981556
48	Y3062	TATA.129_TATA.129	DOUBLE	GLUCOSE	G11	11	G	4	4	255	2260	0.508550097
38	Y3041	m63.m90_m63.m90	DOUBLE	GLUCOSE	G12	12	G	4	4	255	2140	0.467264503
44	Y3055	m75_m75	DOUBLE	GLUCOSE	H01	1	H	4	4	256	2870	0.725136594
47	Y3059	m66_m66	DOUBLE	GLUCOSE	H02	2	H	4	4	256	2700	0.663498781
46	Y3058	m75_TATA.81	DOUBLE	GLUCOSE	H03	3	H	4	4	256	5170	1.705502563
51	Y2682	URA3	SINGLE	GLUCOSE	H04	4	H	4	4	256	2590	0.62417749
48	Y3062	TATA.129_TATA.129	DOUBLE	GLUCOSE	H05	5	H	4	4	256	2410	0.560701415
45	Y3056	TATA.81_TATA.81	DOUBLE	GLUCOSE	H06	6	H	4	4	256	2840	0.714178998
38	Y3041	m63.m90_m63.m90	DOUBLE	GLUCOSE	H07	7	H	4	4	256	2260	0.508550097
50	Y2679	URA3	DOUBLE	GLUCOSE	H08	8	H	4	4	256	2520	0.599369224
41	Y3047	m63.m89_m63.m89	DOUBLE	GLUCOSE	H09	9	H	4	4	256	2790	0.695994116
42	Y3048	TATA.42_TATA.42	DOUBLE	GLUCOSE	H10	10	H	4	4	256	2550	0.609981556
39	Y3043	TATA.26_TATA.26	DOUBLE	GLUCOSE	H11	11	H	4	4	256	2120	0.460418279
43	Y3051	m63.m89_TATA.42	DOUBLE	GLUCOSE	H12	12	H	4	4	256	2560	0.613525551
