# Supplementary material for: Fitness effects of altering gene expression noise in Saccharomyces cerevisiae
Source: eLife. 2018 Aug 20;7:e37272. doi: 10.7554/eLife.37272 (PMC6133559; doi:10.7554/eLife.37272)
Supplement: Supplementary file 4. [file elife-37272-supp4.zip › TEMPLATE.FIX.HO.NATIVE.txt]

ID	STRAIN	MUTATION	CLONE	YFP.CONSTRUCT	ENVIRONMENT	GROWTH	DAY	REP	REP.UNIQUE	PLATE	ROW	COL	POSITION	BLOCK	STACK	DEPTH	ORDER	FLOW.RUN	BLOCKxROW
CTRL	Y1002	CONTROL	1	PLATE.CONTROL	GLUCOSE	SHAKER	1	1	1	1	A	1	A01	1	1	1	1	1	1
58	Y1893	m89	2	HO	GLUCOSE	SHAKER	1	1	1	1	A	2	A02	1	1	1	1	1	1
3	Y1980	m131	1	FUSION	GLUCOSE	SHAKER	1	1	1	1	A	3	A03	1	1	1	1	1	1
77	Y1004	mBarry	2	ANCESTOR	GLUCOSE	SHAKER	1	1	1	1	A	4	A04	1	1	1	1	1	1
63	Y1999	m154	2	HO	GLUCOSE	SHAKER	1	1	1	1	A	5	A05	1	1	1	1	1	1
CTRL	Y1002	CONTROL	1	PLATE.CONTROL	GLUCOSE	SHAKER	1	1	1	1	A	6	A06	1	1	1	1	1	1
40	Y3172	TATA.132	2	FUSION	GLUCOSE	SHAKER	1	1	1	1	A	7	A07	1	1	1	1	1	1
72	Y2651	TATA.129	1	HO	GLUCOSE	SHAKER	1	1	1	1	A	8	A08	1	1	1	1	1	1
7	Y1970	m160	1	FUSION	GLUCOSE	SHAKER	1	1	1	1	A	9	A09	1	1	1	1	1	1
53	Y1898	m75	1	HO	GLUCOSE	SHAKER	1	1	1	1	A	10	A10	1	1	1	1	1	1
CTRL	Y1002	CONTROL	1	PLATE.CONTROL	GLUCOSE	SHAKER	1	1	1	1	A	11	A11	1	1	1	1	1	1
8	Y1988	m91	1	FUSION	GLUCOSE	SHAKER	1	1	1	1	A	12	A12	1	1	1	1	1	1
66	Y1897	m66	1	HO	GLUCOSE	SHAKER	1	1	1	1	B	1	B01	1	1	1	1	1	2
43	Y1949	m142	1	HO	GLUCOSE	SHAKER	1	1	1	1	B	2	B02	1	1	1	1	1	2
CTRL	Y1002	CONTROL	1	PLATE.CONTROL	GLUCOSE	SHAKER	1	1	1	1	B	3	B03	1	1	1	1	1	2
21	Y1982	m154	1	FUSION	GLUCOSE	SHAKER	1	1	1	1	B	4	B04	1	1	1	1	1	2
73	Y2653	TATA.132	1	HO	GLUCOSE	SHAKER	1	1	1	1	B	5	B05	1	1	1	1	1	2
76	Y1002	mBarry	1	ANCESTOR	GLUCOSE	SHAKER	1	1	1	1	B	6	B06	1	1	1	1	1	2
14	Y1978	m221	1	FUSION	GLUCOSE	SHAKER	1	1	1	1	B	7	B07	1	1	1	1	1	2
CTRL	Y1002	CONTROL	1	PLATE.CONTROL	GLUCOSE	SHAKER	1	1	1	1	B	8	B08	1	1	1	1	1	2
47	Y1954	m160	1	HO	GLUCOSE	SHAKER	1	1	1	1	B	9	B09	1	1	1	1	1	2
2	Y978	NULL	1	NULL	GLUCOSE	SHAKER	1	1	1	1	B	10	B10	1	1	1	1	1	2
30	Y1965	mBarry	2	FUSION	GLUCOSE	SHAKER	1	1	1	1	B	11	B11	1	1	1	1	1	2
44	Y1952	m184	1	HO	GLUCOSE	SHAKER	1	1	1	1	B	12	B12	1	1	1	1	1	2
10	Y1986	m76	1	FUSION	GLUCOSE	SHAKER	1	1	1	1	C	1	C01	1	1	1	1	1	3
28	Y1967	m156	2	FUSION	GLUCOSE	SHAKER	1	1	1	1	C	2	C02	1	1	1	1	1	3
71	Y2605	TATA.81	1	HO	GLUCOSE	SHAKER	1	1	1	1	C	3	C03	1	1	1	1	1	3
49	Y1903	m91	2	HO	GLUCOSE	SHAKER	1	1	1	1	C	4	C04	1	1	1	1	1	3
CTRL	Y1002	CONTROL	1	PLATE.CONTROL	GLUCOSE	SHAKER	1	1	1	1	C	5	C05	1	1	1	1	1	3
11	Y1987	m76	2	FUSION	GLUCOSE	SHAKER	1	1	1	1	C	6	C06	1	1	1	1	1	3
57	Y1892	m89	1	HO	GLUCOSE	SHAKER	1	1	1	1	C	7	C07	1	1	1	1	1	3
24	Y1924	m63	2	FUSION	GLUCOSE	SHAKER	1	1	1	1	C	8	C08	1	1	1	1	1	3
68	Y1992	m156	2	HO	GLUCOSE	SHAKER	1	1	1	1	C	9	C09	1	1	1	1	1	3
CTRL	Y1002	CONTROL	1	PLATE.CONTROL	GLUCOSE	SHAKER	1	1	1	1	C	10	C10	1	1	1	1	1	3
EMPTY	Y2814	m76.m90.TATA.26	1	SINGLE	GLUCOSE	SHAKER	1	1	1	1	C	11	C11	1	1	1	1	1	3
25	Y1927	m66	1	FUSION	GLUCOSE	SHAKER	1	1	1	1	C	12	C12	1	1	1	1	1	3
59	Y1900	m90	1	HO	GLUCOSE	SHAKER	1	1	1	1	D	1	D01	1	1	1	1	1	4
CTRL	Y1002	CONTROL	1	PLATE.CONTROL	GLUCOSE	SHAKER	1	1	1	1	D	2	D02	1	1	1	1	1	4
31	Y3163	TATA.26	1	FUSION	GLUCOSE	SHAKER	1	1	1	1	D	3	D03	1	1	1	1	1	4
74	Y3016	m156	1	ANCESTOR	GLUCOSE	SHAKER	1	1	1	1	D	4	D04	1	1	1	1	1	4
12	Y1984	m75	1	FUSION	GLUCOSE	SHAKER	1	1	1	1	D	5	D05	1	1	1	1	1	4
65	Y1958	m63	2	HO	GLUCOSE	SHAKER	1	1	1	1	D	6	D06	1	1	1	1	1	4
CTRL	Y1002	CONTROL	1	PLATE.CONTROL	GLUCOSE	SHAKER	1	1	1	1	D	7	D07	1	1	1	1	1	4
1	Y1002	CONTROL	1	HO	GLUCOSE	SHAKER	1	1	1	1	D	8	D08	1	1	1	1	1	4
34	Y3166	TATA.81	1	FUSION	GLUCOSE	SHAKER	1	1	1	1	D	9	D09	1	1	1	1	1	4
62	Y1998	m154	1	HO	GLUCOSE	SHAKER	1	1	1	1	D	10	D10	1	1	1	1	1	4
54	Y1899	m75	2	HO	GLUCOSE	SHAKER	1	1	1	1	D	11	D11	1	1	1	1	1	4
CTRL	Y1002	CONTROL	1	PLATE.CONTROL	GLUCOSE	SHAKER	1	1	1	1	D	12	D12	1	1	1	1	1	4
46	Y2001	m184	3	HO	GLUCOSE	SHAKER	1	1	1	1	E	1	E01	2	1	1	1	2	1
4	Y1989	m142	1	FUSION	GLUCOSE	SHAKER	1	1	1	1	E	2	E02	2	1	1	1	2	1
52	Y1960	m76	2	HO	GLUCOSE	SHAKER	1	1	1	1	E	3	E03	2	1	1	1	2	1
CTRL	Y1002	CONTROL	1	PLATE.CONTROL	GLUCOSE	SHAKER	1	1	1	1	E	4	E04	2	1	1	1	2	1
67	Y1991	m156	1	HO	GLUCOSE	SHAKER	1	1	1	1	E	5	E05	2	1	1	1	2	1
60	Y1901	m90	2	HO	GLUCOSE	SHAKER	1	1	1	1	E	6	E06	2	1	1	1	2	1
16	Y1974	m89	1	FUSION	GLUCOSE	SHAKER	1	1	1	1	E	7	E07	2	1	1	1	2	1
18	Y1976	m90	1	FUSION	GLUCOSE	SHAKER	1	1	1	1	E	8	E08	2	1	1	1	2	1
CTRL	Y1002	CONTROL	1	PLATE.CONTROL	GLUCOSE	SHAKER	1	1	1	1	E	9	E09	2	1	1	1	2	1
6	Y1969	m184	2	FUSION	GLUCOSE	SHAKER	1	1	1	1	E	10	E10	2	1	1	1	2	1
27	Y1966	m156	1	FUSION	GLUCOSE	SHAKER	1	1	1	1	E	11	E11	2	1	1	1	2	1
50	Y1961	V	1	HO	GLUCOSE	SHAKER	1	1	1	1	E	12	E12	2	1	1	1	2	1
CTRL	Y1002	CONTROL	1	PLATE.CONTROL	GLUCOSE	SHAKER	1	1	1	1	F	1	F01	2	1	1	1	2	2
26	Y1928	m66	2	FUSION	GLUCOSE	SHAKER	1	1	1	1	F	2	F02	2	1	1	1	2	2
55	Y1956	m221	1	HO	GLUCOSE	SHAKER	1	1	1	1	F	3	F03	2	1	1	1	2	2
2	Y978	NULL	1	NULL	GLUCOSE	SHAKER	1	1	1	1	F	4	F04	2	1	1	1	2	2
56	Y1894	m123	1	HO	GLUCOSE	SHAKER	1	1	1	1	F	5	F05	2	1	1	1	2	2
CTRL	Y1002	CONTROL	1	PLATE.CONTROL	GLUCOSE	SHAKER	1	1	1	1	F	6	F06	2	1	1	1	2	2
69	Y1993	mBarry	1	HO	GLUCOSE	SHAKER	1	1	1	1	F	7	F07	2	1	1	1	2	2
64	Y1896	m63	1	HO	GLUCOSE	SHAKER	1	1	1	1	F	8	F08	2	1	1	1	2	2
29	Y1964	mBarry	1	FUSION	GLUCOSE	SHAKER	1	1	1	1	F	9	F09	2	1	1	1	2	2
23	Y1923	m63	1	FUSION	GLUCOSE	SHAKER	1	1	1	1	F	10	F10	2	1	1	1	2	2
CTRL	Y1002	CONTROL	1	PLATE.CONTROL	GLUCOSE	SHAKER	1	1	1	1	F	11	F11	2	1	1	1	2	2
37	Y3169	TATA.129	1	FUSION	GLUCOSE	SHAKER	1	1	1	1	F	12	F12	2	1	1	1	2	2
22	Y1983	m154	2	FUSION	GLUCOSE	SHAKER	1	1	1	1	G	1	G01	2	1	1	1	2	3
13	Y1985	m75	2	FUSION	GLUCOSE	SHAKER	1	1	1	1	G	2	G02	2	1	1	1	2	3
CTRL	Y1002	CONTROL	1	PLATE.CONTROL	GLUCOSE	SHAKER	1	1	1	1	G	3	G03	2	1	1	1	2	3
39	Y3171	TATA.132	1	FUSION	GLUCOSE	SHAKER	1	1	1	1	G	4	G04	2	1	1	1	2	3
70	Y2550	TATA.26	1	HO	GLUCOSE	SHAKER	1	1	1	1	G	5	G05	2	1	1	1	2	3
5	Y1968	m184	1	FUSION	GLUCOSE	SHAKER	1	1	1	1	G	6	G06	2	1	1	1	2	3
38	Y3170	TATA.129	2	FUSION	GLUCOSE	SHAKER	1	1	1	1	G	7	G07	2	1	1	1	2	3
CTRL	Y1002	CONTROL	1	PLATE.CONTROL	GLUCOSE	SHAKER	1	1	1	1	G	8	G08	2	1	1	1	2	3
48	Y1902	m91	1	HO	GLUCOSE	SHAKER	1	1	1	1	G	9	G09	2	1	1	1	2	3
20	Y1972	m153	1	FUSION	GLUCOSE	SHAKER	1	1	1	1	G	10	G10	2	1	1	1	2	3
9	Y2002	V	1	FUSION	GLUCOSE	SHAKER	1	1	1	1	G	11	G11	2	1	1	1	2	3
75	Y1141	m156	2	ANCESTOR	GLUCOSE	SHAKER	1	1	1	1	G	12	G12	2	1	1	1	2	3
EMPTY	Y3028	m75_m75	1	DOUBLE	GLUCOSE	SHAKER	1	1	1	1	H	1	H01	2	1	1	1	2	4
35	Y3167	TATA.81	2	FUSION	GLUCOSE	SHAKER	1	1	1	1	H	2	H02	2	1	1	1	2	4
19	Y1977	m90	2	FUSION	GLUCOSE	SHAKER	1	1	1	1	H	3	H03	2	1	1	1	2	4
45	Y2000	m184	2	HO	GLUCOSE	SHAKER	1	1	1	1	H	4	H04	2	1	1	1	2	4
CTRL	Y1002	CONTROL	1	PLATE.CONTROL	GLUCOSE	SHAKER	1	1	1	1	H	5	H05	2	1	1	1	2	4
42	Y1895	m131	1	HO	GLUCOSE	SHAKER	1	1	1	1	H	6	H06	2	1	1	1	2	4
61	Y1996	m153	1	HO	GLUCOSE	SHAKER	1	1	1	1	H	7	H07	2	1	1	1	2	4
15	Y1962	m123	1	FUSION	GLUCOSE	SHAKER	1	1	1	1	H	8	H08	2	1	1	1	2	4
51	Y1953	m76	1	HO	GLUCOSE	SHAKER	1	1	1	1	H	9	H09	2	1	1	1	2	4
CTRL	Y1002	CONTROL	1	PLATE.CONTROL	GLUCOSE	SHAKER	1	1	1	1	H	10	H10	2	1	1	1	2	4
32	Y3164	TATA.26	2	FUSION	GLUCOSE	SHAKER	1	1	1	1	H	11	H11	2	1	1	1	2	4
17	Y1975	m89	2	FUSION	GLUCOSE	SHAKER	1	1	1	1	H	12	H12	2	1	1	1	2	4
CTRL	Y1002	CONTROL	1	PLATE.CONTROL	GLUCOSE	SHAKER	1	2	2	2	A	1	A01	1	1	1	1	3	1
58	Y1893	m89	2	HO	GLUCOSE	SHAKER	1	2	2	2	A	2	A02	1	1	1	1	3	1
3	Y1980	m131	1	FUSION	GLUCOSE	SHAKER	1	2	2	2	A	3	A03	1	1	1	1	3	1
77	Y1004	mBarry	2	ANCESTOR	GLUCOSE	SHAKER	1	2	2	2	A	4	A04	1	1	1	1	3	1
63	Y1999	m154	2	HO	GLUCOSE	SHAKER	1	2	2	2	A	5	A05	1	1	1	1	3	1
CTRL	Y1002	CONTROL	1	PLATE.CONTROL	GLUCOSE	SHAKER	1	2	2	2	A	6	A06	1	1	1	1	3	1
40	Y3172	TATA.132	2	FUSION	GLUCOSE	SHAKER	1	2	2	2	A	7	A07	1	1	1	1	3	1
72	Y2651	TATA.129	1	HO	GLUCOSE	SHAKER	1	2	2	2	A	8	A08	1	1	1	1	3	1
7	Y1970	m160	1	FUSION	GLUCOSE	SHAKER	1	2	2	2	A	9	A09	1	1	1	1	3	1
53	Y1898	m75	1	HO	GLUCOSE	SHAKER	1	2	2	2	A	10	A10	1	1	1	1	3	1
CTRL	Y1002	CONTROL	1	PLATE.CONTROL	GLUCOSE	SHAKER	1	2	2	2	A	11	A11	1	1	1	1	3	1
8	Y1988	m91	1	FUSION	GLUCOSE	SHAKER	1	2	2	2	A	12	A12	1	1	1	1	3	1
66	Y1897	m66	1	HO	GLUCOSE	SHAKER	1	2	2	2	B	1	B01	1	1	1	1	3	2
43	Y1949	m142	1	HO	GLUCOSE	SHAKER	1	2	2	2	B	2	B02	1	1	1	1	3	2
CTRL	Y1002	CONTROL	1	PLATE.CONTROL	GLUCOSE	SHAKER	1	2	2	2	B	3	B03	1	1	1	1	3	2
21	Y1982	m154	1	FUSION	GLUCOSE	SHAKER	1	2	2	2	B	4	B04	1	1	1	1	3	2
73	Y2653	TATA.132	1	HO	GLUCOSE	SHAKER	1	2	2	2	B	5	B05	1	1	1	1	3	2
76	Y1002	mBarry	1	ANCESTOR	GLUCOSE	SHAKER	1	2	2	2	B	6	B06	1	1	1	1	3	2
14	Y1978	m221	1	FUSION	GLUCOSE	SHAKER	1	2	2	2	B	7	B07	1	1	1	1	3	2
CTRL	Y1002	CONTROL	1	PLATE.CONTROL	GLUCOSE	SHAKER	1	2	2	2	B	8	B08	1	1	1	1	3	2
47	Y1954	m160	1	HO	GLUCOSE	SHAKER	1	2	2	2	B	9	B09	1	1	1	1	3	2
2	Y978	NULL	1	NULL	GLUCOSE	SHAKER	1	2	2	2	B	10	B10	1	1	1	1	3	2
30	Y1965	mBarry	2	FUSION	GLUCOSE	SHAKER	1	2	2	2	B	11	B11	1	1	1	1	3	2
44	Y1952	m184	1	HO	GLUCOSE	SHAKER	1	2	2	2	B	12	B12	1	1	1	1	3	2
10	Y1986	m76	1	FUSION	GLUCOSE	SHAKER	1	2	2	2	C	1	C01	1	1	1	1	3	3
28	Y1967	m156	2	FUSION	GLUCOSE	SHAKER	1	2	2	2	C	2	C02	1	1	1	1	3	3
71	Y2605	TATA.81	1	HO	GLUCOSE	SHAKER	1	2	2	2	C	3	C03	1	1	1	1	3	3
49	Y1903	m91	2	HO	GLUCOSE	SHAKER	1	2	2	2	C	4	C04	1	1	1	1	3	3
CTRL	Y1002	CONTROL	1	PLATE.CONTROL	GLUCOSE	SHAKER	1	2	2	2	C	5	C05	1	1	1	1	3	3
11	Y1987	m76	2	FUSION	GLUCOSE	SHAKER	1	2	2	2	C	6	C06	1	1	1	1	3	3
57	Y1892	m89	1	HO	GLUCOSE	SHAKER	1	2	2	2	C	7	C07	1	1	1	1	3	3
24	Y1924	m63	2	FUSION	GLUCOSE	SHAKER	1	2	2	2	C	8	C08	1	1	1	1	3	3
68	Y1992	m156	2	HO	GLUCOSE	SHAKER	1	2	2	2	C	9	C09	1	1	1	1	3	3
CTRL	Y1002	CONTROL	1	PLATE.CONTROL	GLUCOSE	SHAKER	1	2	2	2	C	10	C10	1	1	1	1	3	3
EMPTY	Y2814	m76.m90.TATA.26	1	SINGLE	GLUCOSE	SHAKER	1	2	2	2	C	11	C11	1	1	1	1	3	3
25	Y1927	m66	1	FUSION	GLUCOSE	SHAKER	1	2	2	2	C	12	C12	1	1	1	1	3	3
59	Y1900	m90	1	HO	GLUCOSE	SHAKER	1	2	2	2	D	1	D01	1	1	1	1	3	4
CTRL	Y1002	CONTROL	1	PLATE.CONTROL	GLUCOSE	SHAKER	1	2	2	2	D	2	D02	1	1	1	1	3	4
31	Y3163	TATA.26	1	FUSION	GLUCOSE	SHAKER	1	2	2	2	D	3	D03	1	1	1	1	3	4
74	Y3016	m156	1	ANCESTOR	GLUCOSE	SHAKER	1	2	2	2	D	4	D04	1	1	1	1	3	4
12	Y1984	m75	1	FUSION	GLUCOSE	SHAKER	1	2	2	2	D	5	D05	1	1	1	1	3	4
65	Y1958	m63	2	HO	GLUCOSE	SHAKER	1	2	2	2	D	6	D06	1	1	1	1	3	4
CTRL	Y1002	CONTROL	1	PLATE.CONTROL	GLUCOSE	SHAKER	1	2	2	2	D	7	D07	1	1	1	1	3	4
1	Y1002	CONTROL	1	HO	GLUCOSE	SHAKER	1	2	2	2	D	8	D08	1	1	1	1	3	4
34	Y3166	TATA.81	1	FUSION	GLUCOSE	SHAKER	1	2	2	2	D	9	D09	1	1	1	1	3	4
62	Y1998	m154	1	HO	GLUCOSE	SHAKER	1	2	2	2	D	10	D10	1	1	1	1	3	4
54	Y1899	m75	2	HO	GLUCOSE	SHAKER	1	2	2	2	D	11	D11	1	1	1	1	3	4
CTRL	Y1002	CONTROL	1	PLATE.CONTROL	GLUCOSE	SHAKER	1	2	2	2	D	12	D12	1	1	1	1	3	4
46	Y2001	m184	3	HO	GLUCOSE	SHAKER	1	2	2	2	E	1	E01	2	1	1	1	4	1
4	Y1989	m142	1	FUSION	GLUCOSE	SHAKER	1	2	2	2	E	2	E02	2	1	1	1	4	1
52	Y1960	m76	2	HO	GLUCOSE	SHAKER	1	2	2	2	E	3	E03	2	1	1	1	4	1
CTRL	Y1002	CONTROL	1	PLATE.CONTROL	GLUCOSE	SHAKER	1	2	2	2	E	4	E04	2	1	1	1	4	1
67	Y1991	m156	1	HO	GLUCOSE	SHAKER	1	2	2	2	E	5	E05	2	1	1	1	4	1
60	Y1901	m90	2	HO	GLUCOSE	SHAKER	1	2	2	2	E	6	E06	2	1	1	1	4	1
16	Y1974	m89	1	FUSION	GLUCOSE	SHAKER	1	2	2	2	E	7	E07	2	1	1	1	4	1
18	Y1976	m90	1	FUSION	GLUCOSE	SHAKER	1	2	2	2	E	8	E08	2	1	1	1	4	1
CTRL	Y1002	CONTROL	1	PLATE.CONTROL	GLUCOSE	SHAKER	1	2	2	2	E	9	E09	2	1	1	1	4	1
6	Y1969	m184	2	FUSION	GLUCOSE	SHAKER	1	2	2	2	E	10	E10	2	1	1	1	4	1
27	Y1966	m156	1	FUSION	GLUCOSE	SHAKER	1	2	2	2	E	11	E11	2	1	1	1	4	1
50	Y1961	V	1	HO	GLUCOSE	SHAKER	1	2	2	2	E	12	E12	2	1	1	1	4	1
CTRL	Y1002	CONTROL	1	PLATE.CONTROL	GLUCOSE	SHAKER	1	2	2	2	F	1	F01	2	1	1	1	4	2
26	Y1928	m66	2	FUSION	GLUCOSE	SHAKER	1	2	2	2	F	2	F02	2	1	1	1	4	2
55	Y1956	m221	1	HO	GLUCOSE	SHAKER	1	2	2	2	F	3	F03	2	1	1	1	4	2
2	Y978	NULL	1	NULL	GLUCOSE	SHAKER	1	2	2	2	F	4	F04	2	1	1	1	4	2
56	Y1894	m123	1	HO	GLUCOSE	SHAKER	1	2	2	2	F	5	F05	2	1	1	1	4	2
CTRL	Y1002	CONTROL	1	PLATE.CONTROL	GLUCOSE	SHAKER	1	2	2	2	F	6	F06	2	1	1	1	4	2
69	Y1993	mBarry	1	HO	GLUCOSE	SHAKER	1	2	2	2	F	7	F07	2	1	1	1	4	2
64	Y1896	m63	1	HO	GLUCOSE	SHAKER	1	2	2	2	F	8	F08	2	1	1	1	4	2
29	Y1964	mBarry	1	FUSION	GLUCOSE	SHAKER	1	2	2	2	F	9	F09	2	1	1	1	4	2
23	Y1923	m63	1	FUSION	GLUCOSE	SHAKER	1	2	2	2	F	10	F10	2	1	1	1	4	2
CTRL	Y1002	CONTROL	1	PLATE.CONTROL	GLUCOSE	SHAKER	1	2	2	2	F	11	F11	2	1	1	1	4	2
37	Y3169	TATA.129	1	FUSION	GLUCOSE	SHAKER	1	2	2	2	F	12	F12	2	1	1	1	4	2
22	Y1983	m154	2	FUSION	GLUCOSE	SHAKER	1	2	2	2	G	1	G01	2	1	1	1	4	3
13	Y1985	m75	2	FUSION	GLUCOSE	SHAKER	1	2	2	2	G	2	G02	2	1	1	1	4	3
CTRL	Y1002	CONTROL	1	PLATE.CONTROL	GLUCOSE	SHAKER	1	2	2	2	G	3	G03	2	1	1	1	4	3
39	Y3171	TATA.132	1	FUSION	GLUCOSE	SHAKER	1	2	2	2	G	4	G04	2	1	1	1	4	3
70	Y2550	TATA.26	1	HO	GLUCOSE	SHAKER	1	2	2	2	G	5	G05	2	1	1	1	4	3
5	Y1968	m184	1	FUSION	GLUCOSE	SHAKER	1	2	2	2	G	6	G06	2	1	1	1	4	3
38	Y3170	TATA.129	2	FUSION	GLUCOSE	SHAKER	1	2	2	2	G	7	G07	2	1	1	1	4	3
CTRL	Y1002	CONTROL	1	PLATE.CONTROL	GLUCOSE	SHAKER	1	2	2	2	G	8	G08	2	1	1	1	4	3
48	Y1902	m91	1	HO	GLUCOSE	SHAKER	1	2	2	2	G	9	G09	2	1	1	1	4	3
20	Y1972	m153	1	FUSION	GLUCOSE	SHAKER	1	2	2	2	G	10	G10	2	1	1	1	4	3
9	Y2002	V	1	FUSION	GLUCOSE	SHAKER	1	2	2	2	G	11	G11	2	1	1	1	4	3
75	Y1141	m156	2	ANCESTOR	GLUCOSE	SHAKER	1	2	2	2	G	12	G12	2	1	1	1	4	3
EMPTY	Y3028	m75_m75	1	DOUBLE	GLUCOSE	SHAKER	1	2	2	2	H	1	H01	2	1	1	1	4	4
35	Y3167	TATA.81	2	FUSION	GLUCOSE	SHAKER	1	2	2	2	H	2	H02	2	1	1	1	4	4
19	Y1977	m90	2	FUSION	GLUCOSE	SHAKER	1	2	2	2	H	3	H03	2	1	1	1	4	4
45	Y2000	m184	2	HO	GLUCOSE	SHAKER	1	2	2	2	H	4	H04	2	1	1	1	4	4
CTRL	Y1002	CONTROL	1	PLATE.CONTROL	GLUCOSE	SHAKER	1	2	2	2	H	5	H05	2	1	1	1	4	4
42	Y1895	m131	1	HO	GLUCOSE	SHAKER	1	2	2	2	H	6	H06	2	1	1	1	4	4
61	Y1996	m153	1	HO	GLUCOSE	SHAKER	1	2	2	2	H	7	H07	2	1	1	1	4	4
15	Y1962	m123	1	FUSION	GLUCOSE	SHAKER	1	2	2	2	H	8	H08	2	1	1	1	4	4
51	Y1953	m76	1	HO	GLUCOSE	SHAKER	1	2	2	2	H	9	H09	2	1	1	1	4	4
CTRL	Y1002	CONTROL	1	PLATE.CONTROL	GLUCOSE	SHAKER	1	2	2	2	H	10	H10	2	1	1	1	4	4
32	Y3164	TATA.26	2	FUSION	GLUCOSE	SHAKER	1	2	2	2	H	11	H11	2	1	1	1	4	4
17	Y1975	m89	2	FUSION	GLUCOSE	SHAKER	1	2	2	2	H	12	H12	2	1	1	1	4	4
CTRL	Y1002	CONTROL	1	PLATE.CONTROL	GLUCOSE	SHAKER	1	3	3	3	A	1	A01	1	1	1	1	5	1
58	Y1893	m89	2	HO	GLUCOSE	SHAKER	1	3	3	3	A	2	A02	1	1	1	1	5	1
3	Y1980	m131	1	FUSION	GLUCOSE	SHAKER	1	3	3	3	A	3	A03	1	1	1	1	5	1
77	Y1004	mBarry	2	ANCESTOR	GLUCOSE	SHAKER	1	3	3	3	A	4	A04	1	1	1	1	5	1
63	Y1999	m154	2	HO	GLUCOSE	SHAKER	1	3	3	3	A	5	A05	1	1	1	1	5	1
CTRL	Y1002	CONTROL	1	PLATE.CONTROL	GLUCOSE	SHAKER	1	3	3	3	A	6	A06	1	1	1	1	5	1
40	Y3172	TATA.132	2	FUSION	GLUCOSE	SHAKER	1	3	3	3	A	7	A07	1	1	1	1	5	1
72	Y2651	TATA.129	1	HO	GLUCOSE	SHAKER	1	3	3	3	A	8	A08	1	1	1	1	5	1
7	Y1970	m160	1	FUSION	GLUCOSE	SHAKER	1	3	3	3	A	9	A09	1	1	1	1	5	1
53	Y1898	m75	1	HO	GLUCOSE	SHAKER	1	3	3	3	A	10	A10	1	1	1	1	5	1
CTRL	Y1002	CONTROL	1	PLATE.CONTROL	GLUCOSE	SHAKER	1	3	3	3	A	11	A11	1	1	1	1	5	1
8	Y1988	m91	1	FUSION	GLUCOSE	SHAKER	1	3	3	3	A	12	A12	1	1	1	1	5	1
66	Y1897	m66	1	HO	GLUCOSE	SHAKER	1	3	3	3	B	1	B01	1	1	1	1	5	2
43	Y1949	m142	1	HO	GLUCOSE	SHAKER	1	3	3	3	B	2	B02	1	1	1	1	5	2
CTRL	Y1002	CONTROL	1	PLATE.CONTROL	GLUCOSE	SHAKER	1	3	3	3	B	3	B03	1	1	1	1	5	2
21	Y1982	m154	1	FUSION	GLUCOSE	SHAKER	1	3	3	3	B	4	B04	1	1	1	1	5	2
73	Y2653	TATA.132	1	HO	GLUCOSE	SHAKER	1	3	3	3	B	5	B05	1	1	1	1	5	2
76	Y1002	mBarry	1	ANCESTOR	GLUCOSE	SHAKER	1	3	3	3	B	6	B06	1	1	1	1	5	2
14	Y1978	m221	1	FUSION	GLUCOSE	SHAKER	1	3	3	3	B	7	B07	1	1	1	1	5	2
CTRL	Y1002	CONTROL	1	PLATE.CONTROL	GLUCOSE	SHAKER	1	3	3	3	B	8	B08	1	1	1	1	5	2
47	Y1954	m160	1	HO	GLUCOSE	SHAKER	1	3	3	3	B	9	B09	1	1	1	1	5	2
2	Y978	NULL	1	NULL	GLUCOSE	SHAKER	1	3	3	3	B	10	B10	1	1	1	1	5	2
30	Y1965	mBarry	2	FUSION	GLUCOSE	SHAKER	1	3	3	3	B	11	B11	1	1	1	1	5	2
44	Y1952	m184	1	HO	GLUCOSE	SHAKER	1	3	3	3	B	12	B12	1	1	1	1	5	2
10	Y1986	m76	1	FUSION	GLUCOSE	SHAKER	1	3	3	3	C	1	C01	1	1	1	1	5	3
28	Y1967	m156	2	FUSION	GLUCOSE	SHAKER	1	3	3	3	C	2	C02	1	1	1	1	5	3
71	Y2605	TATA.81	1	HO	GLUCOSE	SHAKER	1	3	3	3	C	3	C03	1	1	1	1	5	3
49	Y1903	m91	2	HO	GLUCOSE	SHAKER	1	3	3	3	C	4	C04	1	1	1	1	5	3
CTRL	Y1002	CONTROL	1	PLATE.CONTROL	GLUCOSE	SHAKER	1	3	3	3	C	5	C05	1	1	1	1	5	3
11	Y1987	m76	2	FUSION	GLUCOSE	SHAKER	1	3	3	3	C	6	C06	1	1	1	1	5	3
57	Y1892	m89	1	HO	GLUCOSE	SHAKER	1	3	3	3	C	7	C07	1	1	1	1	5	3
24	Y1924	m63	2	FUSION	GLUCOSE	SHAKER	1	3	3	3	C	8	C08	1	1	1	1	5	3
68	Y1992	m156	2	HO	GLUCOSE	SHAKER	1	3	3	3	C	9	C09	1	1	1	1	5	3
CTRL	Y1002	CONTROL	1	PLATE.CONTROL	GLUCOSE	SHAKER	1	3	3	3	C	10	C10	1	1	1	1	5	3
EMPTY	Y2814	m76.m90.TATA.26	1	SINGLE	GLUCOSE	SHAKER	1	3	3	3	C	11	C11	1	1	1	1	5	3
25	Y1927	m66	1	FUSION	GLUCOSE	SHAKER	1	3	3	3	C	12	C12	1	1	1	1	5	3
59	Y1900	m90	1	HO	GLUCOSE	SHAKER	1	3	3	3	D	1	D01	1	1	1	1	5	4
CTRL	Y1002	CONTROL	1	PLATE.CONTROL	GLUCOSE	SHAKER	1	3	3	3	D	2	D02	1	1	1	1	5	4
31	Y3163	TATA.26	1	FUSION	GLUCOSE	SHAKER	1	3	3	3	D	3	D03	1	1	1	1	5	4
74	Y3016	m156	1	ANCESTOR	GLUCOSE	SHAKER	1	3	3	3	D	4	D04	1	1	1	1	5	4
12	Y1984	m75	1	FUSION	GLUCOSE	SHAKER	1	3	3	3	D	5	D05	1	1	1	1	5	4
65	Y1958	m63	2	HO	GLUCOSE	SHAKER	1	3	3	3	D	6	D06	1	1	1	1	5	4
CTRL	Y1002	CONTROL	1	PLATE.CONTROL	GLUCOSE	SHAKER	1	3	3	3	D	7	D07	1	1	1	1	5	4
1	Y1002	CONTROL	1	HO	GLUCOSE	SHAKER	1	3	3	3	D	8	D08	1	1	1	1	5	4
34	Y3166	TATA.81	1	FUSION	GLUCOSE	SHAKER	1	3	3	3	D	9	D09	1	1	1	1	5	4
62	Y1998	m154	1	HO	GLUCOSE	SHAKER	1	3	3	3	D	10	D10	1	1	1	1	5	4
54	Y1899	m75	2	HO	GLUCOSE	SHAKER	1	3	3	3	D	11	D11	1	1	1	1	5	4
CTRL	Y1002	CONTROL	1	PLATE.CONTROL	GLUCOSE	SHAKER	1	3	3	3	D	12	D12	1	1	1	1	5	4
46	Y2001	m184	3	HO	GLUCOSE	SHAKER	1	3	3	3	E	1	E01	2	1	1	1	6	1
4	Y1989	m142	1	FUSION	GLUCOSE	SHAKER	1	3	3	3	E	2	E02	2	1	1	1	6	1
52	Y1960	m76	2	HO	GLUCOSE	SHAKER	1	3	3	3	E	3	E03	2	1	1	1	6	1
CTRL	Y1002	CONTROL	1	PLATE.CONTROL	GLUCOSE	SHAKER	1	3	3	3	E	4	E04	2	1	1	1	6	1
67	Y1991	m156	1	HO	GLUCOSE	SHAKER	1	3	3	3	E	5	E05	2	1	1	1	6	1
60	Y1901	m90	2	HO	GLUCOSE	SHAKER	1	3	3	3	E	6	E06	2	1	1	1	6	1
16	Y1974	m89	1	FUSION	GLUCOSE	SHAKER	1	3	3	3	E	7	E07	2	1	1	1	6	1
18	Y1976	m90	1	FUSION	GLUCOSE	SHAKER	1	3	3	3	E	8	E08	2	1	1	1	6	1
CTRL	Y1002	CONTROL	1	PLATE.CONTROL	GLUCOSE	SHAKER	1	3	3	3	E	9	E09	2	1	1	1	6	1
6	Y1969	m184	2	FUSION	GLUCOSE	SHAKER	1	3	3	3	E	10	E10	2	1	1	1	6	1
27	Y1966	m156	1	FUSION	GLUCOSE	SHAKER	1	3	3	3	E	11	E11	2	1	1	1	6	1
50	Y1961	V	1	HO	GLUCOSE	SHAKER	1	3	3	3	E	12	E12	2	1	1	1	6	1
CTRL	Y1002	CONTROL	1	PLATE.CONTROL	GLUCOSE	SHAKER	1	3	3	3	F	1	F01	2	1	1	1	6	2
26	Y1928	m66	2	FUSION	GLUCOSE	SHAKER	1	3	3	3	F	2	F02	2	1	1	1	6	2
55	Y1956	m221	1	HO	GLUCOSE	SHAKER	1	3	3	3	F	3	F03	2	1	1	1	6	2
2	Y978	NULL	1	NULL	GLUCOSE	SHAKER	1	3	3	3	F	4	F04	2	1	1	1	6	2
56	Y1894	m123	1	HO	GLUCOSE	SHAKER	1	3	3	3	F	5	F05	2	1	1	1	6	2
CTRL	Y1002	CONTROL	1	PLATE.CONTROL	GLUCOSE	SHAKER	1	3	3	3	F	6	F06	2	1	1	1	6	2
69	Y1993	mBarry	1	HO	GLUCOSE	SHAKER	1	3	3	3	F	7	F07	2	1	1	1	6	2
64	Y1896	m63	1	HO	GLUCOSE	SHAKER	1	3	3	3	F	8	F08	2	1	1	1	6	2
29	Y1964	mBarry	1	FUSION	GLUCOSE	SHAKER	1	3	3	3	F	9	F09	2	1	1	1	6	2
23	Y1923	m63	1	FUSION	GLUCOSE	SHAKER	1	3	3	3	F	10	F10	2	1	1	1	6	2
CTRL	Y1002	CONTROL	1	PLATE.CONTROL	GLUCOSE	SHAKER	1	3	3	3	F	11	F11	2	1	1	1	6	2
37	Y3169	TATA.129	1	FUSION	GLUCOSE	SHAKER	1	3	3	3	F	12	F12	2	1	1	1	6	2
22	Y1983	m154	2	FUSION	GLUCOSE	SHAKER	1	3	3	3	G	1	G01	2	1	1	1	6	3
13	Y1985	m75	2	FUSION	GLUCOSE	SHAKER	1	3	3	3	G	2	G02	2	1	1	1	6	3
CTRL	Y1002	CONTROL	1	PLATE.CONTROL	GLUCOSE	SHAKER	1	3	3	3	G	3	G03	2	1	1	1	6	3
39	Y3171	TATA.132	1	FUSION	GLUCOSE	SHAKER	1	3	3	3	G	4	G04	2	1	1	1	6	3
70	Y2550	TATA.26	1	HO	GLUCOSE	SHAKER	1	3	3	3	G	5	G05	2	1	1	1	6	3
5	Y1968	m184	1	FUSION	GLUCOSE	SHAKER	1	3	3	3	G	6	G06	2	1	1	1	6	3
38	Y3170	TATA.129	2	FUSION	GLUCOSE	SHAKER	1	3	3	3	G	7	G07	2	1	1	1	6	3
CTRL	Y1002	CONTROL	1	PLATE.CONTROL	GLUCOSE	SHAKER	1	3	3	3	G	8	G08	2	1	1	1	6	3
48	Y1902	m91	1	HO	GLUCOSE	SHAKER	1	3	3	3	G	9	G09	2	1	1	1	6	3
20	Y1972	m153	1	FUSION	GLUCOSE	SHAKER	1	3	3	3	G	10	G10	2	1	1	1	6	3
9	Y2002	V	1	FUSION	GLUCOSE	SHAKER	1	3	3	3	G	11	G11	2	1	1	1	6	3
75	Y1141	m156	2	ANCESTOR	GLUCOSE	SHAKER	1	3	3	3	G	12	G12	2	1	1	1	6	3
EMPTY	Y3028	m75_m75	1	DOUBLE	GLUCOSE	SHAKER	1	3	3	3	H	1	H01	2	1	1	1	6	4
35	Y3167	TATA.81	2	FUSION	GLUCOSE	SHAKER	1	3	3	3	H	2	H02	2	1	1	1	6	4
19	Y1977	m90	2	FUSION	GLUCOSE	SHAKER	1	3	3	3	H	3	H03	2	1	1	1	6	4
45	Y2000	m184	2	HO	GLUCOSE	SHAKER	1	3	3	3	H	4	H04	2	1	1	1	6	4
CTRL	Y1002	CONTROL	1	PLATE.CONTROL	GLUCOSE	SHAKER	1	3	3	3	H	5	H05	2	1	1	1	6	4
42	Y1895	m131	1	HO	GLUCOSE	SHAKER	1	3	3	3	H	6	H06	2	1	1	1	6	4
61	Y1996	m153	1	HO	GLUCOSE	SHAKER	1	3	3	3	H	7	H07	2	1	1	1	6	4
15	Y1962	m123	1	FUSION	GLUCOSE	SHAKER	1	3	3	3	H	8	H08	2	1	1	1	6	4
51	Y1953	m76	1	HO	GLUCOSE	SHAKER	1	3	3	3	H	9	H09	2	1	1	1	6	4
CTRL	Y1002	CONTROL	1	PLATE.CONTROL	GLUCOSE	SHAKER	1	3	3	3	H	10	H10	2	1	1	1	6	4
32	Y3164	TATA.26	2	FUSION	GLUCOSE	SHAKER	1	3	3	3	H	11	H11	2	1	1	1	6	4
17	Y1975	m89	2	FUSION	GLUCOSE	SHAKER	1	3	3	3	H	12	H12	2	1	1	1	6	4
CTRL	Y1002	CONTROL	1	PLATE.CONTROL	GLUCOSE	SHAKER	1	4	4	4	A	1	A01	1	1	1	1	7	1
58	Y1893	m89	2	HO	GLUCOSE	SHAKER	1	4	4	4	A	2	A02	1	1	1	1	7	1
3	Y1980	m131	1	FUSION	GLUCOSE	SHAKER	1	4	4	4	A	3	A03	1	1	1	1	7	1
77	Y1004	mBarry	2	ANCESTOR	GLUCOSE	SHAKER	1	4	4	4	A	4	A04	1	1	1	1	7	1
63	Y1999	m154	2	HO	GLUCOSE	SHAKER	1	4	4	4	A	5	A05	1	1	1	1	7	1
CTRL	Y1002	CONTROL	1	PLATE.CONTROL	GLUCOSE	SHAKER	1	4	4	4	A	6	A06	1	1	1	1	7	1
40	Y3172	TATA.132	2	FUSION	GLUCOSE	SHAKER	1	4	4	4	A	7	A07	1	1	1	1	7	1
72	Y2651	TATA.129	1	HO	GLUCOSE	SHAKER	1	4	4	4	A	8	A08	1	1	1	1	7	1
7	Y1970	m160	1	FUSION	GLUCOSE	SHAKER	1	4	4	4	A	9	A09	1	1	1	1	7	1
53	Y1898	m75	1	HO	GLUCOSE	SHAKER	1	4	4	4	A	10	A10	1	1	1	1	7	1
CTRL	Y1002	CONTROL	1	PLATE.CONTROL	GLUCOSE	SHAKER	1	4	4	4	A	11	A11	1	1	1	1	7	1
8	Y1988	m91	1	FUSION	GLUCOSE	SHAKER	1	4	4	4	A	12	A12	1	1	1	1	7	1
66	Y1897	m66	1	HO	GLUCOSE	SHAKER	1	4	4	4	B	1	B01	1	1	1	1	7	2
43	Y1949	m142	1	HO	GLUCOSE	SHAKER	1	4	4	4	B	2	B02	1	1	1	1	7	2
CTRL	Y1002	CONTROL	1	PLATE.CONTROL	GLUCOSE	SHAKER	1	4	4	4	B	3	B03	1	1	1	1	7	2
21	Y1982	m154	1	FUSION	GLUCOSE	SHAKER	1	4	4	4	B	4	B04	1	1	1	1	7	2
73	Y2653	TATA.132	1	HO	GLUCOSE	SHAKER	1	4	4	4	B	5	B05	1	1	1	1	7	2
76	Y1002	mBarry	1	ANCESTOR	GLUCOSE	SHAKER	1	4	4	4	B	6	B06	1	1	1	1	7	2
14	Y1978	m221	1	FUSION	GLUCOSE	SHAKER	1	4	4	4	B	7	B07	1	1	1	1	7	2
CTRL	Y1002	CONTROL	1	PLATE.CONTROL	GLUCOSE	SHAKER	1	4	4	4	B	8	B08	1	1	1	1	7	2
47	Y1954	m160	1	HO	GLUCOSE	SHAKER	1	4	4	4	B	9	B09	1	1	1	1	7	2
2	Y978	NULL	1	NULL	GLUCOSE	SHAKER	1	4	4	4	B	10	B10	1	1	1	1	7	2
30	Y1965	mBarry	2	FUSION	GLUCOSE	SHAKER	1	4	4	4	B	11	B11	1	1	1	1	7	2
44	Y1952	m184	1	HO	GLUCOSE	SHAKER	1	4	4	4	B	12	B12	1	1	1	1	7	2
10	Y1986	m76	1	FUSION	GLUCOSE	SHAKER	1	4	4	4	C	1	C01	1	1	1	1	7	3
28	Y1967	m156	2	FUSION	GLUCOSE	SHAKER	1	4	4	4	C	2	C02	1	1	1	1	7	3
71	Y2605	TATA.81	1	HO	GLUCOSE	SHAKER	1	4	4	4	C	3	C03	1	1	1	1	7	3
49	Y1903	m91	2	HO	GLUCOSE	SHAKER	1	4	4	4	C	4	C04	1	1	1	1	7	3
CTRL	Y1002	CONTROL	1	PLATE.CONTROL	GLUCOSE	SHAKER	1	4	4	4	C	5	C05	1	1	1	1	7	3
11	Y1987	m76	2	FUSION	GLUCOSE	SHAKER	1	4	4	4	C	6	C06	1	1	1	1	7	3
57	Y1892	m89	1	HO	GLUCOSE	SHAKER	1	4	4	4	C	7	C07	1	1	1	1	7	3
24	Y1924	m63	2	FUSION	GLUCOSE	SHAKER	1	4	4	4	C	8	C08	1	1	1	1	7	3
68	Y1992	m156	2	HO	GLUCOSE	SHAKER	1	4	4	4	C	9	C09	1	1	1	1	7	3
CTRL	Y1002	CONTROL	1	PLATE.CONTROL	GLUCOSE	SHAKER	1	4	4	4	C	10	C10	1	1	1	1	7	3
EMPTY	Y2814	m76.m90.TATA.26	1	SINGLE	GLUCOSE	SHAKER	1	4	4	4	C	11	C11	1	1	1	1	7	3
25	Y1927	m66	1	FUSION	GLUCOSE	SHAKER	1	4	4	4	C	12	C12	1	1	1	1	7	3
59	Y1900	m90	1	HO	GLUCOSE	SHAKER	1	4	4	4	D	1	D01	1	1	1	1	7	4
CTRL	Y1002	CONTROL	1	PLATE.CONTROL	GLUCOSE	SHAKER	1	4	4	4	D	2	D02	1	1	1	1	7	4
31	Y3163	TATA.26	1	FUSION	GLUCOSE	SHAKER	1	4	4	4	D	3	D03	1	1	1	1	7	4
74	Y3016	m156	1	ANCESTOR	GLUCOSE	SHAKER	1	4	4	4	D	4	D04	1	1	1	1	7	4
12	Y1984	m75	1	FUSION	GLUCOSE	SHAKER	1	4	4	4	D	5	D05	1	1	1	1	7	4
65	Y1958	m63	2	HO	GLUCOSE	SHAKER	1	4	4	4	D	6	D06	1	1	1	1	7	4
CTRL	Y1002	CONTROL	1	PLATE.CONTROL	GLUCOSE	SHAKER	1	4	4	4	D	7	D07	1	1	1	1	7	4
1	Y1002	CONTROL	1	HO	GLUCOSE	SHAKER	1	4	4	4	D	8	D08	1	1	1	1	7	4
34	Y3166	TATA.81	1	FUSION	GLUCOSE	SHAKER	1	4	4	4	D	9	D09	1	1	1	1	7	4
62	Y1998	m154	1	HO	GLUCOSE	SHAKER	1	4	4	4	D	10	D10	1	1	1	1	7	4
54	Y1899	m75	2	HO	GLUCOSE	SHAKER	1	4	4	4	D	11	D11	1	1	1	1	7	4
CTRL	Y1002	CONTROL	1	PLATE.CONTROL	GLUCOSE	SHAKER	1	4	4	4	D	12	D12	1	1	1	1	7	4
46	Y2001	m184	3	HO	GLUCOSE	SHAKER	1	4	4	4	E	1	E01	2	1	1	1	8	1
4	Y1989	m142	1	FUSION	GLUCOSE	SHAKER	1	4	4	4	E	2	E02	2	1	1	1	8	1
52	Y1960	m76	2	HO	GLUCOSE	SHAKER	1	4	4	4	E	3	E03	2	1	1	1	8	1
CTRL	Y1002	CONTROL	1	PLATE.CONTROL	GLUCOSE	SHAKER	1	4	4	4	E	4	E04	2	1	1	1	8	1
67	Y1991	m156	1	HO	GLUCOSE	SHAKER	1	4	4	4	E	5	E05	2	1	1	1	8	1
60	Y1901	m90	2	HO	GLUCOSE	SHAKER	1	4	4	4	E	6	E06	2	1	1	1	8	1
16	Y1974	m89	1	FUSION	GLUCOSE	SHAKER	1	4	4	4	E	7	E07	2	1	1	1	8	1
18	Y1976	m90	1	FUSION	GLUCOSE	SHAKER	1	4	4	4	E	8	E08	2	1	1	1	8	1
CTRL	Y1002	CONTROL	1	PLATE.CONTROL	GLUCOSE	SHAKER	1	4	4	4	E	9	E09	2	1	1	1	8	1
6	Y1969	m184	2	FUSION	GLUCOSE	SHAKER	1	4	4	4	E	10	E10	2	1	1	1	8	1
27	Y1966	m156	1	FUSION	GLUCOSE	SHAKER	1	4	4	4	E	11	E11	2	1	1	1	8	1
50	Y1961	V	1	HO	GLUCOSE	SHAKER	1	4	4	4	E	12	E12	2	1	1	1	8	1
CTRL	Y1002	CONTROL	1	PLATE.CONTROL	GLUCOSE	SHAKER	1	4	4	4	F	1	F01	2	1	1	1	8	2
26	Y1928	m66	2	FUSION	GLUCOSE	SHAKER	1	4	4	4	F	2	F02	2	1	1	1	8	2
55	Y1956	m221	1	HO	GLUCOSE	SHAKER	1	4	4	4	F	3	F03	2	1	1	1	8	2
2	Y978	NULL	1	NULL	GLUCOSE	SHAKER	1	4	4	4	F	4	F04	2	1	1	1	8	2
56	Y1894	m123	1	HO	GLUCOSE	SHAKER	1	4	4	4	F	5	F05	2	1	1	1	8	2
CTRL	Y1002	CONTROL	1	PLATE.CONTROL	GLUCOSE	SHAKER	1	4	4	4	F	6	F06	2	1	1	1	8	2
69	Y1993	mBarry	1	HO	GLUCOSE	SHAKER	1	4	4	4	F	7	F07	2	1	1	1	8	2
64	Y1896	m63	1	HO	GLUCOSE	SHAKER	1	4	4	4	F	8	F08	2	1	1	1	8	2
29	Y1964	mBarry	1	FUSION	GLUCOSE	SHAKER	1	4	4	4	F	9	F09	2	1	1	1	8	2
23	Y1923	m63	1	FUSION	GLUCOSE	SHAKER	1	4	4	4	F	10	F10	2	1	1	1	8	2
CTRL	Y1002	CONTROL	1	PLATE.CONTROL	GLUCOSE	SHAKER	1	4	4	4	F	11	F11	2	1	1	1	8	2
37	Y3169	TATA.129	1	FUSION	GLUCOSE	SHAKER	1	4	4	4	F	12	F12	2	1	1	1	8	2
22	Y1983	m154	2	FUSION	GLUCOSE	SHAKER	1	4	4	4	G	1	G01	2	1	1	1	8	3
13	Y1985	m75	2	FUSION	GLUCOSE	SHAKER	1	4	4	4	G	2	G02	2	1	1	1	8	3
CTRL	Y1002	CONTROL	1	PLATE.CONTROL	GLUCOSE	SHAKER	1	4	4	4	G	3	G03	2	1	1	1	8	3
39	Y3171	TATA.132	1	FUSION	GLUCOSE	SHAKER	1	4	4	4	G	4	G04	2	1	1	1	8	3
70	Y2550	TATA.26	1	HO	GLUCOSE	SHAKER	1	4	4	4	G	5	G05	2	1	1	1	8	3
5	Y1968	m184	1	FUSION	GLUCOSE	SHAKER	1	4	4	4	G	6	G06	2	1	1	1	8	3
38	Y3170	TATA.129	2	FUSION	GLUCOSE	SHAKER	1	4	4	4	G	7	G07	2	1	1	1	8	3
CTRL	Y1002	CONTROL	1	PLATE.CONTROL	GLUCOSE	SHAKER	1	4	4	4	G	8	G08	2	1	1	1	8	3
48	Y1902	m91	1	HO	GLUCOSE	SHAKER	1	4	4	4	G	9	G09	2	1	1	1	8	3
20	Y1972	m153	1	FUSION	GLUCOSE	SHAKER	1	4	4	4	G	10	G10	2	1	1	1	8	3
9	Y2002	V	1	FUSION	GLUCOSE	SHAKER	1	4	4	4	G	11	G11	2	1	1	1	8	3
75	Y1141	m156	2	ANCESTOR	GLUCOSE	SHAKER	1	4	4	4	G	12	G12	2	1	1	1	8	3
EMPTY	Y3028	m75_m75	1	DOUBLE	GLUCOSE	SHAKER	1	4	4	4	H	1	H01	2	1	1	1	8	4
35	Y3167	TATA.81	2	FUSION	GLUCOSE	SHAKER	1	4	4	4	H	2	H02	2	1	1	1	8	4
19	Y1977	m90	2	FUSION	GLUCOSE	SHAKER	1	4	4	4	H	3	H03	2	1	1	1	8	4
45	Y2000	m184	2	HO	GLUCOSE	SHAKER	1	4	4	4	H	4	H04	2	1	1	1	8	4
CTRL	Y1002	CONTROL	1	PLATE.CONTROL	GLUCOSE	SHAKER	1	4	4	4	H	5	H05	2	1	1	1	8	4
42	Y1895	m131	1	HO	GLUCOSE	SHAKER	1	4	4	4	H	6	H06	2	1	1	1	8	4
61	Y1996	m153	1	HO	GLUCOSE	SHAKER	1	4	4	4	H	7	H07	2	1	1	1	8	4
15	Y1962	m123	1	FUSION	GLUCOSE	SHAKER	1	4	4	4	H	8	H08	2	1	1	1	8	4
51	Y1953	m76	1	HO	GLUCOSE	SHAKER	1	4	4	4	H	9	H09	2	1	1	1	8	4
CTRL	Y1002	CONTROL	1	PLATE.CONTROL	GLUCOSE	SHAKER	1	4	4	4	H	10	H10	2	1	1	1	8	4
32	Y3164	TATA.26	2	FUSION	GLUCOSE	SHAKER	1	4	4	4	H	11	H11	2	1	1	1	8	4
17	Y1975	m89	2	FUSION	GLUCOSE	SHAKER	1	4	4	4	H	12	H12	2	1	1	1	8	4
CTRL	Y1002	CONTROL	1	PLATE.CONTROL	GALACTOSE	SHAKER	1	1	5	1	A	1	A01	1	1	1	1	1	1
58	Y1893	m89	2	HO	GALACTOSE	SHAKER	1	1	5	1	A	2	A02	1	1	1	1	1	1
3	Y1980	m131	1	FUSION	GALACTOSE	SHAKER	1	1	5	1	A	3	A03	1	1	1	1	1	1
77	Y1004	mBarry	2	ANCESTOR	GALACTOSE	SHAKER	1	1	5	1	A	4	A04	1	1	1	1	1	1
63	Y1999	m154	2	HO	GALACTOSE	SHAKER	1	1	5	1	A	5	A05	1	1	1	1	1	1
CTRL	Y1002	CONTROL	1	PLATE.CONTROL	GALACTOSE	SHAKER	1	1	5	1	A	6	A06	1	1	1	1	1	1
40	Y3172	TATA.132	2	FUSION	GALACTOSE	SHAKER	1	1	5	1	A	7	A07	1	1	1	1	1	1
72	Y2651	TATA.129	1	HO	GALACTOSE	SHAKER	1	1	5	1	A	8	A08	1	1	1	1	1	1
7	Y1970	m160	1	FUSION	GALACTOSE	SHAKER	1	1	5	1	A	9	A09	1	1	1	1	1	1
53	Y1898	m75	1	HO	GALACTOSE	SHAKER	1	1	5	1	A	10	A10	1	1	1	1	1	1
CTRL	Y1002	CONTROL	1	PLATE.CONTROL	GALACTOSE	SHAKER	1	1	5	1	A	11	A11	1	1	1	1	1	1
8	Y1988	m91	1	FUSION	GALACTOSE	SHAKER	1	1	5	1	A	12	A12	1	1	1	1	1	1
66	Y1897	m66	1	HO	GALACTOSE	SHAKER	1	1	5	1	B	1	B01	1	1	1	1	1	2
43	Y1949	m142	1	HO	GALACTOSE	SHAKER	1	1	5	1	B	2	B02	1	1	1	1	1	2
CTRL	Y1002	CONTROL	1	PLATE.CONTROL	GALACTOSE	SHAKER	1	1	5	1	B	3	B03	1	1	1	1	1	2
21	Y1982	m154	1	FUSION	GALACTOSE	SHAKER	1	1	5	1	B	4	B04	1	1	1	1	1	2
73	Y2653	TATA.132	1	HO	GALACTOSE	SHAKER	1	1	5	1	B	5	B05	1	1	1	1	1	2
76	Y1002	mBarry	1	ANCESTOR	GALACTOSE	SHAKER	1	1	5	1	B	6	B06	1	1	1	1	1	2
14	Y1978	m221	1	FUSION	GALACTOSE	SHAKER	1	1	5	1	B	7	B07	1	1	1	1	1	2
CTRL	Y1002	CONTROL	1	PLATE.CONTROL	GALACTOSE	SHAKER	1	1	5	1	B	8	B08	1	1	1	1	1	2
47	Y1954	m160	1	HO	GALACTOSE	SHAKER	1	1	5	1	B	9	B09	1	1	1	1	1	2
2	Y978	NULL	1	NULL	GALACTOSE	SHAKER	1	1	5	1	B	10	B10	1	1	1	1	1	2
30	Y1965	mBarry	2	FUSION	GALACTOSE	SHAKER	1	1	5	1	B	11	B11	1	1	1	1	1	2
44	Y1952	m184	1	HO	GALACTOSE	SHAKER	1	1	5	1	B	12	B12	1	1	1	1	1	2
10	Y1986	m76	1	FUSION	GALACTOSE	SHAKER	1	1	5	1	C	1	C01	1	1	1	1	1	3
28	Y1967	m156	2	FUSION	GALACTOSE	SHAKER	1	1	5	1	C	2	C02	1	1	1	1	1	3
71	Y2605	TATA.81	1	HO	GALACTOSE	SHAKER	1	1	5	1	C	3	C03	1	1	1	1	1	3
49	Y1903	m91	2	HO	GALACTOSE	SHAKER	1	1	5	1	C	4	C04	1	1	1	1	1	3
CTRL	Y1002	CONTROL	1	PLATE.CONTROL	GALACTOSE	SHAKER	1	1	5	1	C	5	C05	1	1	1	1	1	3
11	Y1987	m76	2	FUSION	GALACTOSE	SHAKER	1	1	5	1	C	6	C06	1	1	1	1	1	3
57	Y1892	m89	1	HO	GALACTOSE	SHAKER	1	1	5	1	C	7	C07	1	1	1	1	1	3
24	Y1924	m63	2	FUSION	GALACTOSE	SHAKER	1	1	5	1	C	8	C08	1	1	1	1	1	3
68	Y1992	m156	2	HO	GALACTOSE	SHAKER	1	1	5	1	C	9	C09	1	1	1	1	1	3
CTRL	Y1002	CONTROL	1	PLATE.CONTROL	GALACTOSE	SHAKER	1	1	5	1	C	10	C10	1	1	1	1	1	3
EMPTY	Y2814	m76.m90.TATA.26	1	SINGLE	GALACTOSE	SHAKER	1	1	5	1	C	11	C11	1	1	1	1	1	3
25	Y1927	m66	1	FUSION	GALACTOSE	SHAKER	1	1	5	1	C	12	C12	1	1	1	1	1	3
59	Y1900	m90	1	HO	GALACTOSE	SHAKER	1	1	5	1	D	1	D01	1	1	1	1	1	4
CTRL	Y1002	CONTROL	1	PLATE.CONTROL	GALACTOSE	SHAKER	1	1	5	1	D	2	D02	1	1	1	1	1	4
31	Y3163	TATA.26	1	FUSION	GALACTOSE	SHAKER	1	1	5	1	D	3	D03	1	1	1	1	1	4
74	Y3016	m156	1	ANCESTOR	GALACTOSE	SHAKER	1	1	5	1	D	4	D04	1	1	1	1	1	4
12	Y1984	m75	1	FUSION	GALACTOSE	SHAKER	1	1	5	1	D	5	D05	1	1	1	1	1	4
65	Y1958	m63	2	HO	GALACTOSE	SHAKER	1	1	5	1	D	6	D06	1	1	1	1	1	4
CTRL	Y1002	CONTROL	1	PLATE.CONTROL	GALACTOSE	SHAKER	1	1	5	1	D	7	D07	1	1	1	1	1	4
1	Y1002	CONTROL	1	HO	GALACTOSE	SHAKER	1	1	5	1	D	8	D08	1	1	1	1	1	4
34	Y3166	TATA.81	1	FUSION	GALACTOSE	SHAKER	1	1	5	1	D	9	D09	1	1	1	1	1	4
62	Y1998	m154	1	HO	GALACTOSE	SHAKER	1	1	5	1	D	10	D10	1	1	1	1	1	4
54	Y1899	m75	2	HO	GALACTOSE	SHAKER	1	1	5	1	D	11	D11	1	1	1	1	1	4
CTRL	Y1002	CONTROL	1	PLATE.CONTROL	GALACTOSE	SHAKER	1	1	5	1	D	12	D12	1	1	1	1	1	4
46	Y2001	m184	3	HO	GALACTOSE	SHAKER	1	1	5	1	E	1	E01	2	1	1	1	2	1
4	Y1989	m142	1	FUSION	GALACTOSE	SHAKER	1	1	5	1	E	2	E02	2	1	1	1	2	1
52	Y1960	m76	2	HO	GALACTOSE	SHAKER	1	1	5	1	E	3	E03	2	1	1	1	2	1
CTRL	Y1002	CONTROL	1	PLATE.CONTROL	GALACTOSE	SHAKER	1	1	5	1	E	4	E04	2	1	1	1	2	1
67	Y1991	m156	1	HO	GALACTOSE	SHAKER	1	1	5	1	E	5	E05	2	1	1	1	2	1
60	Y1901	m90	2	HO	GALACTOSE	SHAKER	1	1	5	1	E	6	E06	2	1	1	1	2	1
16	Y1974	m89	1	FUSION	GALACTOSE	SHAKER	1	1	5	1	E	7	E07	2	1	1	1	2	1
18	Y1976	m90	1	FUSION	GALACTOSE	SHAKER	1	1	5	1	E	8	E08	2	1	1	1	2	1
CTRL	Y1002	CONTROL	1	PLATE.CONTROL	GALACTOSE	SHAKER	1	1	5	1	E	9	E09	2	1	1	1	2	1
6	Y1969	m184	2	FUSION	GALACTOSE	SHAKER	1	1	5	1	E	10	E10	2	1	1	1	2	1
27	Y1966	m156	1	FUSION	GALACTOSE	SHAKER	1	1	5	1	E	11	E11	2	1	1	1	2	1
50	Y1961	V	1	HO	GALACTOSE	SHAKER	1	1	5	1	E	12	E12	2	1	1	1	2	1
CTRL	Y1002	CONTROL	1	PLATE.CONTROL	GALACTOSE	SHAKER	1	1	5	1	F	1	F01	2	1	1	1	2	2
26	Y1928	m66	2	FUSION	GALACTOSE	SHAKER	1	1	5	1	F	2	F02	2	1	1	1	2	2
55	Y1956	m221	1	HO	GALACTOSE	SHAKER	1	1	5	1	F	3	F03	2	1	1	1	2	2
2	Y978	NULL	1	NULL	GALACTOSE	SHAKER	1	1	5	1	F	4	F04	2	1	1	1	2	2
56	Y1894	m123	1	HO	GALACTOSE	SHAKER	1	1	5	1	F	5	F05	2	1	1	1	2	2
CTRL	Y1002	CONTROL	1	PLATE.CONTROL	GALACTOSE	SHAKER	1	1	5	1	F	6	F06	2	1	1	1	2	2
69	Y1993	mBarry	1	HO	GALACTOSE	SHAKER	1	1	5	1	F	7	F07	2	1	1	1	2	2
64	Y1896	m63	1	HO	GALACTOSE	SHAKER	1	1	5	1	F	8	F08	2	1	1	1	2	2
29	Y1964	mBarry	1	FUSION	GALACTOSE	SHAKER	1	1	5	1	F	9	F09	2	1	1	1	2	2
23	Y1923	m63	1	FUSION	GALACTOSE	SHAKER	1	1	5	1	F	10	F10	2	1	1	1	2	2
CTRL	Y1002	CONTROL	1	PLATE.CONTROL	GALACTOSE	SHAKER	1	1	5	1	F	11	F11	2	1	1	1	2	2
37	Y3169	TATA.129	1	FUSION	GALACTOSE	SHAKER	1	1	5	1	F	12	F12	2	1	1	1	2	2
22	Y1983	m154	2	FUSION	GALACTOSE	SHAKER	1	1	5	1	G	1	G01	2	1	1	1	2	3
13	Y1985	m75	2	FUSION	GALACTOSE	SHAKER	1	1	5	1	G	2	G02	2	1	1	1	2	3
CTRL	Y1002	CONTROL	1	PLATE.CONTROL	GALACTOSE	SHAKER	1	1	5	1	G	3	G03	2	1	1	1	2	3
39	Y3171	TATA.132	1	FUSION	GALACTOSE	SHAKER	1	1	5	1	G	4	G04	2	1	1	1	2	3
70	Y2550	TATA.26	1	HO	GALACTOSE	SHAKER	1	1	5	1	G	5	G05	2	1	1	1	2	3
5	Y1968	m184	1	FUSION	GALACTOSE	SHAKER	1	1	5	1	G	6	G06	2	1	1	1	2	3
38	Y3170	TATA.129	2	FUSION	GALACTOSE	SHAKER	1	1	5	1	G	7	G07	2	1	1	1	2	3
CTRL	Y1002	CONTROL	1	PLATE.CONTROL	GALACTOSE	SHAKER	1	1	5	1	G	8	G08	2	1	1	1	2	3
48	Y1902	m91	1	HO	GALACTOSE	SHAKER	1	1	5	1	G	9	G09	2	1	1	1	2	3
20	Y1972	m153	1	FUSION	GALACTOSE	SHAKER	1	1	5	1	G	10	G10	2	1	1	1	2	3
9	Y2002	V	1	FUSION	GALACTOSE	SHAKER	1	1	5	1	G	11	G11	2	1	1	1	2	3
75	Y1141	m156	2	ANCESTOR	GALACTOSE	SHAKER	1	1	5	1	G	12	G12	2	1	1	1	2	3
EMPTY	Y3028	m75_m75	1	DOUBLE	GALACTOSE	SHAKER	1	1	5	1	H	1	H01	2	1	1	1	2	4
35	Y3167	TATA.81	2	FUSION	GALACTOSE	SHAKER	1	1	5	1	H	2	H02	2	1	1	1	2	4
19	Y1977	m90	2	FUSION	GALACTOSE	SHAKER	1	1	5	1	H	3	H03	2	1	1	1	2	4
45	Y2000	m184	2	HO	GALACTOSE	SHAKER	1	1	5	1	H	4	H04	2	1	1	1	2	4
CTRL	Y1002	CONTROL	1	PLATE.CONTROL	GALACTOSE	SHAKER	1	1	5	1	H	5	H05	2	1	1	1	2	4
42	Y1895	m131	1	HO	GALACTOSE	SHAKER	1	1	5	1	H	6	H06	2	1	1	1	2	4
61	Y1996	m153	1	HO	GALACTOSE	SHAKER	1	1	5	1	H	7	H07	2	1	1	1	2	4
15	Y1962	m123	1	FUSION	GALACTOSE	SHAKER	1	1	5	1	H	8	H08	2	1	1	1	2	4
51	Y1953	m76	1	HO	GALACTOSE	SHAKER	1	1	5	1	H	9	H09	2	1	1	1	2	4
CTRL	Y1002	CONTROL	1	PLATE.CONTROL	GALACTOSE	SHAKER	1	1	5	1	H	10	H10	2	1	1	1	2	4
32	Y3164	TATA.26	2	FUSION	GALACTOSE	SHAKER	1	1	5	1	H	11	H11	2	1	1	1	2	4
17	Y1975	m89	2	FUSION	GALACTOSE	SHAKER	1	1	5	1	H	12	H12	2	1	1	1	2	4
CTRL	Y1002	CONTROL	1	PLATE.CONTROL	GALACTOSE	SHAKER	1	2	6	2	A	1	A01	1	1	1	1	3	1
58	Y1893	m89	2	HO	GALACTOSE	SHAKER	1	2	6	2	A	2	A02	1	1	1	1	3	1
3	Y1980	m131	1	FUSION	GALACTOSE	SHAKER	1	2	6	2	A	3	A03	1	1	1	1	3	1
77	Y1004	mBarry	2	ANCESTOR	GALACTOSE	SHAKER	1	2	6	2	A	4	A04	1	1	1	1	3	1
63	Y1999	m154	2	HO	GALACTOSE	SHAKER	1	2	6	2	A	5	A05	1	1	1	1	3	1
CTRL	Y1002	CONTROL	1	PLATE.CONTROL	GALACTOSE	SHAKER	1	2	6	2	A	6	A06	1	1	1	1	3	1
40	Y3172	TATA.132	2	FUSION	GALACTOSE	SHAKER	1	2	6	2	A	7	A07	1	1	1	1	3	1
72	Y2651	TATA.129	1	HO	GALACTOSE	SHAKER	1	2	6	2	A	8	A08	1	1	1	1	3	1
7	Y1970	m160	1	FUSION	GALACTOSE	SHAKER	1	2	6	2	A	9	A09	1	1	1	1	3	1
53	Y1898	m75	1	HO	GALACTOSE	SHAKER	1	2	6	2	A	10	A10	1	1	1	1	3	1
CTRL	Y1002	CONTROL	1	PLATE.CONTROL	GALACTOSE	SHAKER	1	2	6	2	A	11	A11	1	1	1	1	3	1
8	Y1988	m91	1	FUSION	GALACTOSE	SHAKER	1	2	6	2	A	12	A12	1	1	1	1	3	1
66	Y1897	m66	1	HO	GALACTOSE	SHAKER	1	2	6	2	B	1	B01	1	1	1	1	3	2
43	Y1949	m142	1	HO	GALACTOSE	SHAKER	1	2	6	2	B	2	B02	1	1	1	1	3	2
CTRL	Y1002	CONTROL	1	PLATE.CONTROL	GALACTOSE	SHAKER	1	2	6	2	B	3	B03	1	1	1	1	3	2
21	Y1982	m154	1	FUSION	GALACTOSE	SHAKER	1	2	6	2	B	4	B04	1	1	1	1	3	2
73	Y2653	TATA.132	1	HO	GALACTOSE	SHAKER	1	2	6	2	B	5	B05	1	1	1	1	3	2
76	Y1002	mBarry	1	ANCESTOR	GALACTOSE	SHAKER	1	2	6	2	B	6	B06	1	1	1	1	3	2
14	Y1978	m221	1	FUSION	GALACTOSE	SHAKER	1	2	6	2	B	7	B07	1	1	1	1	3	2
CTRL	Y1002	CONTROL	1	PLATE.CONTROL	GALACTOSE	SHAKER	1	2	6	2	B	8	B08	1	1	1	1	3	2
47	Y1954	m160	1	HO	GALACTOSE	SHAKER	1	2	6	2	B	9	B09	1	1	1	1	3	2
2	Y978	NULL	1	NULL	GALACTOSE	SHAKER	1	2	6	2	B	10	B10	1	1	1	1	3	2
30	Y1965	mBarry	2	FUSION	GALACTOSE	SHAKER	1	2	6	2	B	11	B11	1	1	1	1	3	2
44	Y1952	m184	1	HO	GALACTOSE	SHAKER	1	2	6	2	B	12	B12	1	1	1	1	3	2
10	Y1986	m76	1	FUSION	GALACTOSE	SHAKER	1	2	6	2	C	1	C01	1	1	1	1	3	3
28	Y1967	m156	2	FUSION	GALACTOSE	SHAKER	1	2	6	2	C	2	C02	1	1	1	1	3	3
71	Y2605	TATA.81	1	HO	GALACTOSE	SHAKER	1	2	6	2	C	3	C03	1	1	1	1	3	3
49	Y1903	m91	2	HO	GALACTOSE	SHAKER	1	2	6	2	C	4	C04	1	1	1	1	3	3
CTRL	Y1002	CONTROL	1	PLATE.CONTROL	GALACTOSE	SHAKER	1	2	6	2	C	5	C05	1	1	1	1	3	3
11	Y1987	m76	2	FUSION	GALACTOSE	SHAKER	1	2	6	2	C	6	C06	1	1	1	1	3	3
57	Y1892	m89	1	HO	GALACTOSE	SHAKER	1	2	6	2	C	7	C07	1	1	1	1	3	3
24	Y1924	m63	2	FUSION	GALACTOSE	SHAKER	1	2	6	2	C	8	C08	1	1	1	1	3	3
68	Y1992	m156	2	HO	GALACTOSE	SHAKER	1	2	6	2	C	9	C09	1	1	1	1	3	3
CTRL	Y1002	CONTROL	1	PLATE.CONTROL	GALACTOSE	SHAKER	1	2	6	2	C	10	C10	1	1	1	1	3	3
EMPTY	Y2814	m76.m90.TATA.26	1	SINGLE	GALACTOSE	SHAKER	1	2	6	2	C	11	C11	1	1	1	1	3	3
25	Y1927	m66	1	FUSION	GALACTOSE	SHAKER	1	2	6	2	C	12	C12	1	1	1	1	3	3
59	Y1900	m90	1	HO	GALACTOSE	SHAKER	1	2	6	2	D	1	D01	1	1	1	1	3	4
CTRL	Y1002	CONTROL	1	PLATE.CONTROL	GALACTOSE	SHAKER	1	2	6	2	D	2	D02	1	1	1	1	3	4
31	Y3163	TATA.26	1	FUSION	GALACTOSE	SHAKER	1	2	6	2	D	3	D03	1	1	1	1	3	4
74	Y3016	m156	1	ANCESTOR	GALACTOSE	SHAKER	1	2	6	2	D	4	D04	1	1	1	1	3	4
12	Y1984	m75	1	FUSION	GALACTOSE	SHAKER	1	2	6	2	D	5	D05	1	1	1	1	3	4
65	Y1958	m63	2	HO	GALACTOSE	SHAKER	1	2	6	2	D	6	D06	1	1	1	1	3	4
CTRL	Y1002	CONTROL	1	PLATE.CONTROL	GALACTOSE	SHAKER	1	2	6	2	D	7	D07	1	1	1	1	3	4
1	Y1002	CONTROL	1	HO	GALACTOSE	SHAKER	1	2	6	2	D	8	D08	1	1	1	1	3	4
34	Y3166	TATA.81	1	FUSION	GALACTOSE	SHAKER	1	2	6	2	D	9	D09	1	1	1	1	3	4
62	Y1998	m154	1	HO	GALACTOSE	SHAKER	1	2	6	2	D	10	D10	1	1	1	1	3	4
54	Y1899	m75	2	HO	GALACTOSE	SHAKER	1	2	6	2	D	11	D11	1	1	1	1	3	4
CTRL	Y1002	CONTROL	1	PLATE.CONTROL	GALACTOSE	SHAKER	1	2	6	2	D	12	D12	1	1	1	1	3	4
46	Y2001	m184	3	HO	GALACTOSE	SHAKER	1	2	6	2	E	1	E01	2	1	1	1	4	1
4	Y1989	m142	1	FUSION	GALACTOSE	SHAKER	1	2	6	2	E	2	E02	2	1	1	1	4	1
52	Y1960	m76	2	HO	GALACTOSE	SHAKER	1	2	6	2	E	3	E03	2	1	1	1	4	1
CTRL	Y1002	CONTROL	1	PLATE.CONTROL	GALACTOSE	SHAKER	1	2	6	2	E	4	E04	2	1	1	1	4	1
67	Y1991	m156	1	HO	GALACTOSE	SHAKER	1	2	6	2	E	5	E05	2	1	1	1	4	1
60	Y1901	m90	2	HO	GALACTOSE	SHAKER	1	2	6	2	E	6	E06	2	1	1	1	4	1
16	Y1974	m89	1	FUSION	GALACTOSE	SHAKER	1	2	6	2	E	7	E07	2	1	1	1	4	1
18	Y1976	m90	1	FUSION	GALACTOSE	SHAKER	1	2	6	2	E	8	E08	2	1	1	1	4	1
CTRL	Y1002	CONTROL	1	PLATE.CONTROL	GALACTOSE	SHAKER	1	2	6	2	E	9	E09	2	1	1	1	4	1
6	Y1969	m184	2	FUSION	GALACTOSE	SHAKER	1	2	6	2	E	10	E10	2	1	1	1	4	1
27	Y1966	m156	1	FUSION	GALACTOSE	SHAKER	1	2	6	2	E	11	E11	2	1	1	1	4	1
50	Y1961	V	1	HO	GALACTOSE	SHAKER	1	2	6	2	E	12	E12	2	1	1	1	4	1
CTRL	Y1002	CONTROL	1	PLATE.CONTROL	GALACTOSE	SHAKER	1	2	6	2	F	1	F01	2	1	1	1	4	2
26	Y1928	m66	2	FUSION	GALACTOSE	SHAKER	1	2	6	2	F	2	F02	2	1	1	1	4	2
55	Y1956	m221	1	HO	GALACTOSE	SHAKER	1	2	6	2	F	3	F03	2	1	1	1	4	2
2	Y978	NULL	1	NULL	GALACTOSE	SHAKER	1	2	6	2	F	4	F04	2	1	1	1	4	2
56	Y1894	m123	1	HO	GALACTOSE	SHAKER	1	2	6	2	F	5	F05	2	1	1	1	4	2
CTRL	Y1002	CONTROL	1	PLATE.CONTROL	GALACTOSE	SHAKER	1	2	6	2	F	6	F06	2	1	1	1	4	2
69	Y1993	mBarry	1	HO	GALACTOSE	SHAKER	1	2	6	2	F	7	F07	2	1	1	1	4	2
64	Y1896	m63	1	HO	GALACTOSE	SHAKER	1	2	6	2	F	8	F08	2	1	1	1	4	2
29	Y1964	mBarry	1	FUSION	GALACTOSE	SHAKER	1	2	6	2	F	9	F09	2	1	1	1	4	2
23	Y1923	m63	1	FUSION	GALACTOSE	SHAKER	1	2	6	2	F	10	F10	2	1	1	1	4	2
CTRL	Y1002	CONTROL	1	PLATE.CONTROL	GALACTOSE	SHAKER	1	2	6	2	F	11	F11	2	1	1	1	4	2
37	Y3169	TATA.129	1	FUSION	GALACTOSE	SHAKER	1	2	6	2	F	12	F12	2	1	1	1	4	2
22	Y1983	m154	2	FUSION	GALACTOSE	SHAKER	1	2	6	2	G	1	G01	2	1	1	1	4	3
13	Y1985	m75	2	FUSION	GALACTOSE	SHAKER	1	2	6	2	G	2	G02	2	1	1	1	4	3
CTRL	Y1002	CONTROL	1	PLATE.CONTROL	GALACTOSE	SHAKER	1	2	6	2	G	3	G03	2	1	1	1	4	3
39	Y3171	TATA.132	1	FUSION	GALACTOSE	SHAKER	1	2	6	2	G	4	G04	2	1	1	1	4	3
70	Y2550	TATA.26	1	HO	GALACTOSE	SHAKER	1	2	6	2	G	5	G05	2	1	1	1	4	3
5	Y1968	m184	1	FUSION	GALACTOSE	SHAKER	1	2	6	2	G	6	G06	2	1	1	1	4	3
38	Y3170	TATA.129	2	FUSION	GALACTOSE	SHAKER	1	2	6	2	G	7	G07	2	1	1	1	4	3
CTRL	Y1002	CONTROL	1	PLATE.CONTROL	GALACTOSE	SHAKER	1	2	6	2	G	8	G08	2	1	1	1	4	3
48	Y1902	m91	1	HO	GALACTOSE	SHAKER	1	2	6	2	G	9	G09	2	1	1	1	4	3
20	Y1972	m153	1	FUSION	GALACTOSE	SHAKER	1	2	6	2	G	10	G10	2	1	1	1	4	3
9	Y2002	V	1	FUSION	GALACTOSE	SHAKER	1	2	6	2	G	11	G11	2	1	1	1	4	3
75	Y1141	m156	2	ANCESTOR	GALACTOSE	SHAKER	1	2	6	2	G	12	G12	2	1	1	1	4	3
EMPTY	Y3028	m75_m75	1	DOUBLE	GALACTOSE	SHAKER	1	2	6	2	H	1	H01	2	1	1	1	4	4
35	Y3167	TATA.81	2	FUSION	GALACTOSE	SHAKER	1	2	6	2	H	2	H02	2	1	1	1	4	4
19	Y1977	m90	2	FUSION	GALACTOSE	SHAKER	1	2	6	2	H	3	H03	2	1	1	1	4	4
45	Y2000	m184	2	HO	GALACTOSE	SHAKER	1	2	6	2	H	4	H04	2	1	1	1	4	4
CTRL	Y1002	CONTROL	1	PLATE.CONTROL	GALACTOSE	SHAKER	1	2	6	2	H	5	H05	2	1	1	1	4	4
42	Y1895	m131	1	HO	GALACTOSE	SHAKER	1	2	6	2	H	6	H06	2	1	1	1	4	4
61	Y1996	m153	1	HO	GALACTOSE	SHAKER	1	2	6	2	H	7	H07	2	1	1	1	4	4
15	Y1962	m123	1	FUSION	GALACTOSE	SHAKER	1	2	6	2	H	8	H08	2	1	1	1	4	4
51	Y1953	m76	1	HO	GALACTOSE	SHAKER	1	2	6	2	H	9	H09	2	1	1	1	4	4
CTRL	Y1002	CONTROL	1	PLATE.CONTROL	GALACTOSE	SHAKER	1	2	6	2	H	10	H10	2	1	1	1	4	4
32	Y3164	TATA.26	2	FUSION	GALACTOSE	SHAKER	1	2	6	2	H	11	H11	2	1	1	1	4	4
17	Y1975	m89	2	FUSION	GALACTOSE	SHAKER	1	2	6	2	H	12	H12	2	1	1	1	4	4
CTRL	Y1002	CONTROL	1	PLATE.CONTROL	GALACTOSE	SHAKER	1	3	7	3	A	1	A01	1	1	1	1	5	1
58	Y1893	m89	2	HO	GALACTOSE	SHAKER	1	3	7	3	A	2	A02	1	1	1	1	5	1
3	Y1980	m131	1	FUSION	GALACTOSE	SHAKER	1	3	7	3	A	3	A03	1	1	1	1	5	1
77	Y1004	mBarry	2	ANCESTOR	GALACTOSE	SHAKER	1	3	7	3	A	4	A04	1	1	1	1	5	1
63	Y1999	m154	2	HO	GALACTOSE	SHAKER	1	3	7	3	A	5	A05	1	1	1	1	5	1
CTRL	Y1002	CONTROL	1	PLATE.CONTROL	GALACTOSE	SHAKER	1	3	7	3	A	6	A06	1	1	1	1	5	1
40	Y3172	TATA.132	2	FUSION	GALACTOSE	SHAKER	1	3	7	3	A	7	A07	1	1	1	1	5	1
72	Y2651	TATA.129	1	HO	GALACTOSE	SHAKER	1	3	7	3	A	8	A08	1	1	1	1	5	1
7	Y1970	m160	1	FUSION	GALACTOSE	SHAKER	1	3	7	3	A	9	A09	1	1	1	1	5	1
53	Y1898	m75	1	HO	GALACTOSE	SHAKER	1	3	7	3	A	10	A10	1	1	1	1	5	1
CTRL	Y1002	CONTROL	1	PLATE.CONTROL	GALACTOSE	SHAKER	1	3	7	3	A	11	A11	1	1	1	1	5	1
8	Y1988	m91	1	FUSION	GALACTOSE	SHAKER	1	3	7	3	A	12	A12	1	1	1	1	5	1
66	Y1897	m66	1	HO	GALACTOSE	SHAKER	1	3	7	3	B	1	B01	1	1	1	1	5	2
43	Y1949	m142	1	HO	GALACTOSE	SHAKER	1	3	7	3	B	2	B02	1	1	1	1	5	2
CTRL	Y1002	CONTROL	1	PLATE.CONTROL	GALACTOSE	SHAKER	1	3	7	3	B	3	B03	1	1	1	1	5	2
21	Y1982	m154	1	FUSION	GALACTOSE	SHAKER	1	3	7	3	B	4	B04	1	1	1	1	5	2
73	Y2653	TATA.132	1	HO	GALACTOSE	SHAKER	1	3	7	3	B	5	B05	1	1	1	1	5	2
76	Y1002	mBarry	1	ANCESTOR	GALACTOSE	SHAKER	1	3	7	3	B	6	B06	1	1	1	1	5	2
14	Y1978	m221	1	FUSION	GALACTOSE	SHAKER	1	3	7	3	B	7	B07	1	1	1	1	5	2
CTRL	Y1002	CONTROL	1	PLATE.CONTROL	GALACTOSE	SHAKER	1	3	7	3	B	8	B08	1	1	1	1	5	2
47	Y1954	m160	1	HO	GALACTOSE	SHAKER	1	3	7	3	B	9	B09	1	1	1	1	5	2
2	Y978	NULL	1	NULL	GALACTOSE	SHAKER	1	3	7	3	B	10	B10	1	1	1	1	5	2
30	Y1965	mBarry	2	FUSION	GALACTOSE	SHAKER	1	3	7	3	B	11	B11	1	1	1	1	5	2
44	Y1952	m184	1	HO	GALACTOSE	SHAKER	1	3	7	3	B	12	B12	1	1	1	1	5	2
10	Y1986	m76	1	FUSION	GALACTOSE	SHAKER	1	3	7	3	C	1	C01	1	1	1	1	5	3
28	Y1967	m156	2	FUSION	GALACTOSE	SHAKER	1	3	7	3	C	2	C02	1	1	1	1	5	3
71	Y2605	TATA.81	1	HO	GALACTOSE	SHAKER	1	3	7	3	C	3	C03	1	1	1	1	5	3
49	Y1903	m91	2	HO	GALACTOSE	SHAKER	1	3	7	3	C	4	C04	1	1	1	1	5	3
CTRL	Y1002	CONTROL	1	PLATE.CONTROL	GALACTOSE	SHAKER	1	3	7	3	C	5	C05	1	1	1	1	5	3
11	Y1987	m76	2	FUSION	GALACTOSE	SHAKER	1	3	7	3	C	6	C06	1	1	1	1	5	3
57	Y1892	m89	1	HO	GALACTOSE	SHAKER	1	3	7	3	C	7	C07	1	1	1	1	5	3
24	Y1924	m63	2	FUSION	GALACTOSE	SHAKER	1	3	7	3	C	8	C08	1	1	1	1	5	3
68	Y1992	m156	2	HO	GALACTOSE	SHAKER	1	3	7	3	C	9	C09	1	1	1	1	5	3
CTRL	Y1002	CONTROL	1	PLATE.CONTROL	GALACTOSE	SHAKER	1	3	7	3	C	10	C10	1	1	1	1	5	3
EMPTY	Y2814	m76.m90.TATA.26	1	SINGLE	GALACTOSE	SHAKER	1	3	7	3	C	11	C11	1	1	1	1	5	3
25	Y1927	m66	1	FUSION	GALACTOSE	SHAKER	1	3	7	3	C	12	C12	1	1	1	1	5	3
59	Y1900	m90	1	HO	GALACTOSE	SHAKER	1	3	7	3	D	1	D01	1	1	1	1	5	4
CTRL	Y1002	CONTROL	1	PLATE.CONTROL	GALACTOSE	SHAKER	1	3	7	3	D	2	D02	1	1	1	1	5	4
31	Y3163	TATA.26	1	FUSION	GALACTOSE	SHAKER	1	3	7	3	D	3	D03	1	1	1	1	5	4
74	Y3016	m156	1	ANCESTOR	GALACTOSE	SHAKER	1	3	7	3	D	4	D04	1	1	1	1	5	4
12	Y1984	m75	1	FUSION	GALACTOSE	SHAKER	1	3	7	3	D	5	D05	1	1	1	1	5	4
65	Y1958	m63	2	HO	GALACTOSE	SHAKER	1	3	7	3	D	6	D06	1	1	1	1	5	4
CTRL	Y1002	CONTROL	1	PLATE.CONTROL	GALACTOSE	SHAKER	1	3	7	3	D	7	D07	1	1	1	1	5	4
1	Y1002	CONTROL	1	HO	GALACTOSE	SHAKER	1	3	7	3	D	8	D08	1	1	1	1	5	4
34	Y3166	TATA.81	1	FUSION	GALACTOSE	SHAKER	1	3	7	3	D	9	D09	1	1	1	1	5	4
62	Y1998	m154	1	HO	GALACTOSE	SHAKER	1	3	7	3	D	10	D10	1	1	1	1	5	4
54	Y1899	m75	2	HO	GALACTOSE	SHAKER	1	3	7	3	D	11	D11	1	1	1	1	5	4
CTRL	Y1002	CONTROL	1	PLATE.CONTROL	GALACTOSE	SHAKER	1	3	7	3	D	12	D12	1	1	1	1	5	4
46	Y2001	m184	3	HO	GALACTOSE	SHAKER	1	3	7	3	E	1	E01	2	1	1	1	6	1
4	Y1989	m142	1	FUSION	GALACTOSE	SHAKER	1	3	7	3	E	2	E02	2	1	1	1	6	1
52	Y1960	m76	2	HO	GALACTOSE	SHAKER	1	3	7	3	E	3	E03	2	1	1	1	6	1
CTRL	Y1002	CONTROL	1	PLATE.CONTROL	GALACTOSE	SHAKER	1	3	7	3	E	4	E04	2	1	1	1	6	1
67	Y1991	m156	1	HO	GALACTOSE	SHAKER	1	3	7	3	E	5	E05	2	1	1	1	6	1
60	Y1901	m90	2	HO	GALACTOSE	SHAKER	1	3	7	3	E	6	E06	2	1	1	1	6	1
16	Y1974	m89	1	FUSION	GALACTOSE	SHAKER	1	3	7	3	E	7	E07	2	1	1	1	6	1
18	Y1976	m90	1	FUSION	GALACTOSE	SHAKER	1	3	7	3	E	8	E08	2	1	1	1	6	1
CTRL	Y1002	CONTROL	1	PLATE.CONTROL	GALACTOSE	SHAKER	1	3	7	3	E	9	E09	2	1	1	1	6	1
6	Y1969	m184	2	FUSION	GALACTOSE	SHAKER	1	3	7	3	E	10	E10	2	1	1	1	6	1
27	Y1966	m156	1	FUSION	GALACTOSE	SHAKER	1	3	7	3	E	11	E11	2	1	1	1	6	1
50	Y1961	V	1	HO	GALACTOSE	SHAKER	1	3	7	3	E	12	E12	2	1	1	1	6	1
CTRL	Y1002	CONTROL	1	PLATE.CONTROL	GALACTOSE	SHAKER	1	3	7	3	F	1	F01	2	1	1	1	6	2
26	Y1928	m66	2	FUSION	GALACTOSE	SHAKER	1	3	7	3	F	2	F02	2	1	1	1	6	2
55	Y1956	m221	1	HO	GALACTOSE	SHAKER	1	3	7	3	F	3	F03	2	1	1	1	6	2
2	Y978	NULL	1	NULL	GALACTOSE	SHAKER	1	3	7	3	F	4	F04	2	1	1	1	6	2
56	Y1894	m123	1	HO	GALACTOSE	SHAKER	1	3	7	3	F	5	F05	2	1	1	1	6	2
CTRL	Y1002	CONTROL	1	PLATE.CONTROL	GALACTOSE	SHAKER	1	3	7	3	F	6	F06	2	1	1	1	6	2
69	Y1993	mBarry	1	HO	GALACTOSE	SHAKER	1	3	7	3	F	7	F07	2	1	1	1	6	2
64	Y1896	m63	1	HO	GALACTOSE	SHAKER	1	3	7	3	F	8	F08	2	1	1	1	6	2
29	Y1964	mBarry	1	FUSION	GALACTOSE	SHAKER	1	3	7	3	F	9	F09	2	1	1	1	6	2
23	Y1923	m63	1	FUSION	GALACTOSE	SHAKER	1	3	7	3	F	10	F10	2	1	1	1	6	2
CTRL	Y1002	CONTROL	1	PLATE.CONTROL	GALACTOSE	SHAKER	1	3	7	3	F	11	F11	2	1	1	1	6	2
37	Y3169	TATA.129	1	FUSION	GALACTOSE	SHAKER	1	3	7	3	F	12	F12	2	1	1	1	6	2
22	Y1983	m154	2	FUSION	GALACTOSE	SHAKER	1	3	7	3	G	1	G01	2	1	1	1	6	3
13	Y1985	m75	2	FUSION	GALACTOSE	SHAKER	1	3	7	3	G	2	G02	2	1	1	1	6	3
CTRL	Y1002	CONTROL	1	PLATE.CONTROL	GALACTOSE	SHAKER	1	3	7	3	G	3	G03	2	1	1	1	6	3
39	Y3171	TATA.132	1	FUSION	GALACTOSE	SHAKER	1	3	7	3	G	4	G04	2	1	1	1	6	3
70	Y2550	TATA.26	1	HO	GALACTOSE	SHAKER	1	3	7	3	G	5	G05	2	1	1	1	6	3
5	Y1968	m184	1	FUSION	GALACTOSE	SHAKER	1	3	7	3	G	6	G06	2	1	1	1	6	3
38	Y3170	TATA.129	2	FUSION	GALACTOSE	SHAKER	1	3	7	3	G	7	G07	2	1	1	1	6	3
CTRL	Y1002	CONTROL	1	PLATE.CONTROL	GALACTOSE	SHAKER	1	3	7	3	G	8	G08	2	1	1	1	6	3
48	Y1902	m91	1	HO	GALACTOSE	SHAKER	1	3	7	3	G	9	G09	2	1	1	1	6	3
20	Y1972	m153	1	FUSION	GALACTOSE	SHAKER	1	3	7	3	G	10	G10	2	1	1	1	6	3
9	Y2002	V	1	FUSION	GALACTOSE	SHAKER	1	3	7	3	G	11	G11	2	1	1	1	6	3
75	Y1141	m156	2	ANCESTOR	GALACTOSE	SHAKER	1	3	7	3	G	12	G12	2	1	1	1	6	3
EMPTY	Y3028	m75_m75	1	DOUBLE	GALACTOSE	SHAKER	1	3	7	3	H	1	H01	2	1	1	1	6	4
35	Y3167	TATA.81	2	FUSION	GALACTOSE	SHAKER	1	3	7	3	H	2	H02	2	1	1	1	6	4
19	Y1977	m90	2	FUSION	GALACTOSE	SHAKER	1	3	7	3	H	3	H03	2	1	1	1	6	4
45	Y2000	m184	2	HO	GALACTOSE	SHAKER	1	3	7	3	H	4	H04	2	1	1	1	6	4
CTRL	Y1002	CONTROL	1	PLATE.CONTROL	GALACTOSE	SHAKER	1	3	7	3	H	5	H05	2	1	1	1	6	4
42	Y1895	m131	1	HO	GALACTOSE	SHAKER	1	3	7	3	H	6	H06	2	1	1	1	6	4
61	Y1996	m153	1	HO	GALACTOSE	SHAKER	1	3	7	3	H	7	H07	2	1	1	1	6	4
15	Y1962	m123	1	FUSION	GALACTOSE	SHAKER	1	3	7	3	H	8	H08	2	1	1	1	6	4
51	Y1953	m76	1	HO	GALACTOSE	SHAKER	1	3	7	3	H	9	H09	2	1	1	1	6	4
CTRL	Y1002	CONTROL	1	PLATE.CONTROL	GALACTOSE	SHAKER	1	3	7	3	H	10	H10	2	1	1	1	6	4
32	Y3164	TATA.26	2	FUSION	GALACTOSE	SHAKER	1	3	7	3	H	11	H11	2	1	1	1	6	4
17	Y1975	m89	2	FUSION	GALACTOSE	SHAKER	1	3	7	3	H	12	H12	2	1	1	1	6	4
CTRL	Y1002	CONTROL	1	PLATE.CONTROL	GALACTOSE	SHAKER	1	4	8	4	A	1	A01	1	1	1	1	7	1
58	Y1893	m89	2	HO	GALACTOSE	SHAKER	1	4	8	4	A	2	A02	1	1	1	1	7	1
3	Y1980	m131	1	FUSION	GALACTOSE	SHAKER	1	4	8	4	A	3	A03	1	1	1	1	7	1
77	Y1004	mBarry	2	ANCESTOR	GALACTOSE	SHAKER	1	4	8	4	A	4	A04	1	1	1	1	7	1
63	Y1999	m154	2	HO	GALACTOSE	SHAKER	1	4	8	4	A	5	A05	1	1	1	1	7	1
CTRL	Y1002	CONTROL	1	PLATE.CONTROL	GALACTOSE	SHAKER	1	4	8	4	A	6	A06	1	1	1	1	7	1
40	Y3172	TATA.132	2	FUSION	GALACTOSE	SHAKER	1	4	8	4	A	7	A07	1	1	1	1	7	1
72	Y2651	TATA.129	1	HO	GALACTOSE	SHAKER	1	4	8	4	A	8	A08	1	1	1	1	7	1
7	Y1970	m160	1	FUSION	GALACTOSE	SHAKER	1	4	8	4	A	9	A09	1	1	1	1	7	1
53	Y1898	m75	1	HO	GALACTOSE	SHAKER	1	4	8	4	A	10	A10	1	1	1	1	7	1
CTRL	Y1002	CONTROL	1	PLATE.CONTROL	GALACTOSE	SHAKER	1	4	8	4	A	11	A11	1	1	1	1	7	1
8	Y1988	m91	1	FUSION	GALACTOSE	SHAKER	1	4	8	4	A	12	A12	1	1	1	1	7	1
66	Y1897	m66	1	HO	GALACTOSE	SHAKER	1	4	8	4	B	1	B01	1	1	1	1	7	2
43	Y1949	m142	1	HO	GALACTOSE	SHAKER	1	4	8	4	B	2	B02	1	1	1	1	7	2
CTRL	Y1002	CONTROL	1	PLATE.CONTROL	GALACTOSE	SHAKER	1	4	8	4	B	3	B03	1	1	1	1	7	2
21	Y1982	m154	1	FUSION	GALACTOSE	SHAKER	1	4	8	4	B	4	B04	1	1	1	1	7	2
73	Y2653	TATA.132	1	HO	GALACTOSE	SHAKER	1	4	8	4	B	5	B05	1	1	1	1	7	2
76	Y1002	mBarry	1	ANCESTOR	GALACTOSE	SHAKER	1	4	8	4	B	6	B06	1	1	1	1	7	2
14	Y1978	m221	1	FUSION	GALACTOSE	SHAKER	1	4	8	4	B	7	B07	1	1	1	1	7	2
CTRL	Y1002	CONTROL	1	PLATE.CONTROL	GALACTOSE	SHAKER	1	4	8	4	B	8	B08	1	1	1	1	7	2
47	Y1954	m160	1	HO	GALACTOSE	SHAKER	1	4	8	4	B	9	B09	1	1	1	1	7	2
2	Y978	NULL	1	NULL	GALACTOSE	SHAKER	1	4	8	4	B	10	B10	1	1	1	1	7	2
30	Y1965	mBarry	2	FUSION	GALACTOSE	SHAKER	1	4	8	4	B	11	B11	1	1	1	1	7	2
44	Y1952	m184	1	HO	GALACTOSE	SHAKER	1	4	8	4	B	12	B12	1	1	1	1	7	2
10	Y1986	m76	1	FUSION	GALACTOSE	SHAKER	1	4	8	4	C	1	C01	1	1	1	1	7	3
28	Y1967	m156	2	FUSION	GALACTOSE	SHAKER	1	4	8	4	C	2	C02	1	1	1	1	7	3
71	Y2605	TATA.81	1	HO	GALACTOSE	SHAKER	1	4	8	4	C	3	C03	1	1	1	1	7	3
49	Y1903	m91	2	HO	GALACTOSE	SHAKER	1	4	8	4	C	4	C04	1	1	1	1	7	3
CTRL	Y1002	CONTROL	1	PLATE.CONTROL	GALACTOSE	SHAKER	1	4	8	4	C	5	C05	1	1	1	1	7	3
11	Y1987	m76	2	FUSION	GALACTOSE	SHAKER	1	4	8	4	C	6	C06	1	1	1	1	7	3
57	Y1892	m89	1	HO	GALACTOSE	SHAKER	1	4	8	4	C	7	C07	1	1	1	1	7	3
24	Y1924	m63	2	FUSION	GALACTOSE	SHAKER	1	4	8	4	C	8	C08	1	1	1	1	7	3
68	Y1992	m156	2	HO	GALACTOSE	SHAKER	1	4	8	4	C	9	C09	1	1	1	1	7	3
CTRL	Y1002	CONTROL	1	PLATE.CONTROL	GALACTOSE	SHAKER	1	4	8	4	C	10	C10	1	1	1	1	7	3
EMPTY	Y2814	m76.m90.TATA.26	1	SINGLE	GALACTOSE	SHAKER	1	4	8	4	C	11	C11	1	1	1	1	7	3
25	Y1927	m66	1	FUSION	GALACTOSE	SHAKER	1	4	8	4	C	12	C12	1	1	1	1	7	3
59	Y1900	m90	1	HO	GALACTOSE	SHAKER	1	4	8	4	D	1	D01	1	1	1	1	7	4
CTRL	Y1002	CONTROL	1	PLATE.CONTROL	GALACTOSE	SHAKER	1	4	8	4	D	2	D02	1	1	1	1	7	4
31	Y3163	TATA.26	1	FUSION	GALACTOSE	SHAKER	1	4	8	4	D	3	D03	1	1	1	1	7	4
74	Y3016	m156	1	ANCESTOR	GALACTOSE	SHAKER	1	4	8	4	D	4	D04	1	1	1	1	7	4
12	Y1984	m75	1	FUSION	GALACTOSE	SHAKER	1	4	8	4	D	5	D05	1	1	1	1	7	4
65	Y1958	m63	2	HO	GALACTOSE	SHAKER	1	4	8	4	D	6	D06	1	1	1	1	7	4
CTRL	Y1002	CONTROL	1	PLATE.CONTROL	GALACTOSE	SHAKER	1	4	8	4	D	7	D07	1	1	1	1	7	4
1	Y1002	CONTROL	1	HO	GALACTOSE	SHAKER	1	4	8	4	D	8	D08	1	1	1	1	7	4
34	Y3166	TATA.81	1	FUSION	GALACTOSE	SHAKER	1	4	8	4	D	9	D09	1	1	1	1	7	4
62	Y1998	m154	1	HO	GALACTOSE	SHAKER	1	4	8	4	D	10	D10	1	1	1	1	7	4
54	Y1899	m75	2	HO	GALACTOSE	SHAKER	1	4	8	4	D	11	D11	1	1	1	1	7	4
CTRL	Y1002	CONTROL	1	PLATE.CONTROL	GALACTOSE	SHAKER	1	4	8	4	D	12	D12	1	1	1	1	7	4
46	Y2001	m184	3	HO	GALACTOSE	SHAKER	1	4	8	4	E	1	E01	2	1	1	1	8	1
4	Y1989	m142	1	FUSION	GALACTOSE	SHAKER	1	4	8	4	E	2	E02	2	1	1	1	8	1
52	Y1960	m76	2	HO	GALACTOSE	SHAKER	1	4	8	4	E	3	E03	2	1	1	1	8	1
CTRL	Y1002	CONTROL	1	PLATE.CONTROL	GALACTOSE	SHAKER	1	4	8	4	E	4	E04	2	1	1	1	8	1
67	Y1991	m156	1	HO	GALACTOSE	SHAKER	1	4	8	4	E	5	E05	2	1	1	1	8	1
60	Y1901	m90	2	HO	GALACTOSE	SHAKER	1	4	8	4	E	6	E06	2	1	1	1	8	1
16	Y1974	m89	1	FUSION	GALACTOSE	SHAKER	1	4	8	4	E	7	E07	2	1	1	1	8	1
18	Y1976	m90	1	FUSION	GALACTOSE	SHAKER	1	4	8	4	E	8	E08	2	1	1	1	8	1
CTRL	Y1002	CONTROL	1	PLATE.CONTROL	GALACTOSE	SHAKER	1	4	8	4	E	9	E09	2	1	1	1	8	1
6	Y1969	m184	2	FUSION	GALACTOSE	SHAKER	1	4	8	4	E	10	E10	2	1	1	1	8	1
27	Y1966	m156	1	FUSION	GALACTOSE	SHAKER	1	4	8	4	E	11	E11	2	1	1	1	8	1
50	Y1961	V	1	HO	GALACTOSE	SHAKER	1	4	8	4	E	12	E12	2	1	1	1	8	1
CTRL	Y1002	CONTROL	1	PLATE.CONTROL	GALACTOSE	SHAKER	1	4	8	4	F	1	F01	2	1	1	1	8	2
26	Y1928	m66	2	FUSION	GALACTOSE	SHAKER	1	4	8	4	F	2	F02	2	1	1	1	8	2
55	Y1956	m221	1	HO	GALACTOSE	SHAKER	1	4	8	4	F	3	F03	2	1	1	1	8	2
2	Y978	NULL	1	NULL	GALACTOSE	SHAKER	1	4	8	4	F	4	F04	2	1	1	1	8	2
56	Y1894	m123	1	HO	GALACTOSE	SHAKER	1	4	8	4	F	5	F05	2	1	1	1	8	2
CTRL	Y1002	CONTROL	1	PLATE.CONTROL	GALACTOSE	SHAKER	1	4	8	4	F	6	F06	2	1	1	1	8	2
69	Y1993	mBarry	1	HO	GALACTOSE	SHAKER	1	4	8	4	F	7	F07	2	1	1	1	8	2
64	Y1896	m63	1	HO	GALACTOSE	SHAKER	1	4	8	4	F	8	F08	2	1	1	1	8	2
29	Y1964	mBarry	1	FUSION	GALACTOSE	SHAKER	1	4	8	4	F	9	F09	2	1	1	1	8	2
23	Y1923	m63	1	FUSION	GALACTOSE	SHAKER	1	4	8	4	F	10	F10	2	1	1	1	8	2
CTRL	Y1002	CONTROL	1	PLATE.CONTROL	GALACTOSE	SHAKER	1	4	8	4	F	11	F11	2	1	1	1	8	2
37	Y3169	TATA.129	1	FUSION	GALACTOSE	SHAKER	1	4	8	4	F	12	F12	2	1	1	1	8	2
22	Y1983	m154	2	FUSION	GALACTOSE	SHAKER	1	4	8	4	G	1	G01	2	1	1	1	8	3
13	Y1985	m75	2	FUSION	GALACTOSE	SHAKER	1	4	8	4	G	2	G02	2	1	1	1	8	3
CTRL	Y1002	CONTROL	1	PLATE.CONTROL	GALACTOSE	SHAKER	1	4	8	4	G	3	G03	2	1	1	1	8	3
39	Y3171	TATA.132	1	FUSION	GALACTOSE	SHAKER	1	4	8	4	G	4	G04	2	1	1	1	8	3
70	Y2550	TATA.26	1	HO	GALACTOSE	SHAKER	1	4	8	4	G	5	G05	2	1	1	1	8	3
5	Y1968	m184	1	FUSION	GALACTOSE	SHAKER	1	4	8	4	G	6	G06	2	1	1	1	8	3
38	Y3170	TATA.129	2	FUSION	GALACTOSE	SHAKER	1	4	8	4	G	7	G07	2	1	1	1	8	3
CTRL	Y1002	CONTROL	1	PLATE.CONTROL	GALACTOSE	SHAKER	1	4	8	4	G	8	G08	2	1	1	1	8	3
48	Y1902	m91	1	HO	GALACTOSE	SHAKER	1	4	8	4	G	9	G09	2	1	1	1	8	3
20	Y1972	m153	1	FUSION	GALACTOSE	SHAKER	1	4	8	4	G	10	G10	2	1	1	1	8	3
9	Y2002	V	1	FUSION	GALACTOSE	SHAKER	1	4	8	4	G	11	G11	2	1	1	1	8	3
75	Y1141	m156	2	ANCESTOR	GALACTOSE	SHAKER	1	4	8	4	G	12	G12	2	1	1	1	8	3
EMPTY	Y3028	m75_m75	1	DOUBLE	GALACTOSE	SHAKER	1	4	8	4	H	1	H01	2	1	1	1	8	4
35	Y3167	TATA.81	2	FUSION	GALACTOSE	SHAKER	1	4	8	4	H	2	H02	2	1	1	1	8	4
19	Y1977	m90	2	FUSION	GALACTOSE	SHAKER	1	4	8	4	H	3	H03	2	1	1	1	8	4
45	Y2000	m184	2	HO	GALACTOSE	SHAKER	1	4	8	4	H	4	H04	2	1	1	1	8	4
CTRL	Y1002	CONTROL	1	PLATE.CONTROL	GALACTOSE	SHAKER	1	4	8	4	H	5	H05	2	1	1	1	8	4
42	Y1895	m131	1	HO	GALACTOSE	SHAKER	1	4	8	4	H	6	H06	2	1	1	1	8	4
61	Y1996	m153	1	HO	GALACTOSE	SHAKER	1	4	8	4	H	7	H07	2	1	1	1	8	4
15	Y1962	m123	1	FUSION	GALACTOSE	SHAKER	1	4	8	4	H	8	H08	2	1	1	1	8	4
51	Y1953	m76	1	HO	GALACTOSE	SHAKER	1	4	8	4	H	9	H09	2	1	1	1	8	4
CTRL	Y1002	CONTROL	1	PLATE.CONTROL	GALACTOSE	SHAKER	1	4	8	4	H	10	H10	2	1	1	1	8	4
32	Y3164	TATA.26	2	FUSION	GALACTOSE	SHAKER	1	4	8	4	H	11	H11	2	1	1	1	8	4
17	Y1975	m89	2	FUSION	GALACTOSE	SHAKER	1	4	8	4	H	12	H12	2	1	1	1	8	4
CTRL	Y1002	CONTROL	1	PLATE.CONTROL	GLYCEROL	SHAKER	1	1	9	1	A	1	A01	1	1	1	1	1	1
58	Y1893	m89	2	HO	GLYCEROL	SHAKER	1	1	9	1	A	2	A02	1	1	1	1	1	1
3	Y1980	m131	1	FUSION	GLYCEROL	SHAKER	1	1	9	1	A	3	A03	1	1	1	1	1	1
77	Y1004	mBarry	2	ANCESTOR	GLYCEROL	SHAKER	1	1	9	1	A	4	A04	1	1	1	1	1	1
63	Y1999	m154	2	HO	GLYCEROL	SHAKER	1	1	9	1	A	5	A05	1	1	1	1	1	1
CTRL	Y1002	CONTROL	1	PLATE.CONTROL	GLYCEROL	SHAKER	1	1	9	1	A	6	A06	1	1	1	1	1	1
40	Y3172	TATA.132	2	FUSION	GLYCEROL	SHAKER	1	1	9	1	A	7	A07	1	1	1	1	1	1
72	Y2651	TATA.129	1	HO	GLYCEROL	SHAKER	1	1	9	1	A	8	A08	1	1	1	1	1	1
7	Y1970	m160	1	FUSION	GLYCEROL	SHAKER	1	1	9	1	A	9	A09	1	1	1	1	1	1
53	Y1898	m75	1	HO	GLYCEROL	SHAKER	1	1	9	1	A	10	A10	1	1	1	1	1	1
CTRL	Y1002	CONTROL	1	PLATE.CONTROL	GLYCEROL	SHAKER	1	1	9	1	A	11	A11	1	1	1	1	1	1
8	Y1988	m91	1	FUSION	GLYCEROL	SHAKER	1	1	9	1	A	12	A12	1	1	1	1	1	1
66	Y1897	m66	1	HO	GLYCEROL	SHAKER	1	1	9	1	B	1	B01	1	1	1	1	1	2
43	Y1949	m142	1	HO	GLYCEROL	SHAKER	1	1	9	1	B	2	B02	1	1	1	1	1	2
CTRL	Y1002	CONTROL	1	PLATE.CONTROL	GLYCEROL	SHAKER	1	1	9	1	B	3	B03	1	1	1	1	1	2
21	Y1982	m154	1	FUSION	GLYCEROL	SHAKER	1	1	9	1	B	4	B04	1	1	1	1	1	2
73	Y2653	TATA.132	1	HO	GLYCEROL	SHAKER	1	1	9	1	B	5	B05	1	1	1	1	1	2
76	Y1002	mBarry	1	ANCESTOR	GLYCEROL	SHAKER	1	1	9	1	B	6	B06	1	1	1	1	1	2
14	Y1978	m221	1	FUSION	GLYCEROL	SHAKER	1	1	9	1	B	7	B07	1	1	1	1	1	2
CTRL	Y1002	CONTROL	1	PLATE.CONTROL	GLYCEROL	SHAKER	1	1	9	1	B	8	B08	1	1	1	1	1	2
47	Y1954	m160	1	HO	GLYCEROL	SHAKER	1	1	9	1	B	9	B09	1	1	1	1	1	2
2	Y978	NULL	1	NULL	GLYCEROL	SHAKER	1	1	9	1	B	10	B10	1	1	1	1	1	2
30	Y1965	mBarry	2	FUSION	GLYCEROL	SHAKER	1	1	9	1	B	11	B11	1	1	1	1	1	2
44	Y1952	m184	1	HO	GLYCEROL	SHAKER	1	1	9	1	B	12	B12	1	1	1	1	1	2
10	Y1986	m76	1	FUSION	GLYCEROL	SHAKER	1	1	9	1	C	1	C01	1	1	1	1	1	3
28	Y1967	m156	2	FUSION	GLYCEROL	SHAKER	1	1	9	1	C	2	C02	1	1	1	1	1	3
71	Y2605	TATA.81	1	HO	GLYCEROL	SHAKER	1	1	9	1	C	3	C03	1	1	1	1	1	3
49	Y1903	m91	2	HO	GLYCEROL	SHAKER	1	1	9	1	C	4	C04	1	1	1	1	1	3
CTRL	Y1002	CONTROL	1	PLATE.CONTROL	GLYCEROL	SHAKER	1	1	9	1	C	5	C05	1	1	1	1	1	3
11	Y1987	m76	2	FUSION	GLYCEROL	SHAKER	1	1	9	1	C	6	C06	1	1	1	1	1	3
57	Y1892	m89	1	HO	GLYCEROL	SHAKER	1	1	9	1	C	7	C07	1	1	1	1	1	3
24	Y1924	m63	2	FUSION	GLYCEROL	SHAKER	1	1	9	1	C	8	C08	1	1	1	1	1	3
68	Y1992	m156	2	HO	GLYCEROL	SHAKER	1	1	9	1	C	9	C09	1	1	1	1	1	3
CTRL	Y1002	CONTROL	1	PLATE.CONTROL	GLYCEROL	SHAKER	1	1	9	1	C	10	C10	1	1	1	1	1	3
EMPTY	Y2814	m76.m90.TATA.26	1	SINGLE	GLYCEROL	SHAKER	1	1	9	1	C	11	C11	1	1	1	1	1	3
25	Y1927	m66	1	FUSION	GLYCEROL	SHAKER	1	1	9	1	C	12	C12	1	1	1	1	1	3
59	Y1900	m90	1	HO	GLYCEROL	SHAKER	1	1	9	1	D	1	D01	1	1	1	1	1	4
CTRL	Y1002	CONTROL	1	PLATE.CONTROL	GLYCEROL	SHAKER	1	1	9	1	D	2	D02	1	1	1	1	1	4
31	Y3163	TATA.26	1	FUSION	GLYCEROL	SHAKER	1	1	9	1	D	3	D03	1	1	1	1	1	4
74	Y3016	m156	1	ANCESTOR	GLYCEROL	SHAKER	1	1	9	1	D	4	D04	1	1	1	1	1	4
12	Y1984	m75	1	FUSION	GLYCEROL	SHAKER	1	1	9	1	D	5	D05	1	1	1	1	1	4
65	Y1958	m63	2	HO	GLYCEROL	SHAKER	1	1	9	1	D	6	D06	1	1	1	1	1	4
CTRL	Y1002	CONTROL	1	PLATE.CONTROL	GLYCEROL	SHAKER	1	1	9	1	D	7	D07	1	1	1	1	1	4
1	Y1002	CONTROL	1	HO	GLYCEROL	SHAKER	1	1	9	1	D	8	D08	1	1	1	1	1	4
34	Y3166	TATA.81	1	FUSION	GLYCEROL	SHAKER	1	1	9	1	D	9	D09	1	1	1	1	1	4
62	Y1998	m154	1	HO	GLYCEROL	SHAKER	1	1	9	1	D	10	D10	1	1	1	1	1	4
54	Y1899	m75	2	HO	GLYCEROL	SHAKER	1	1	9	1	D	11	D11	1	1	1	1	1	4
CTRL	Y1002	CONTROL	1	PLATE.CONTROL	GLYCEROL	SHAKER	1	1	9	1	D	12	D12	1	1	1	1	1	4
46	Y2001	m184	3	HO	GLYCEROL	SHAKER	1	1	9	1	E	1	E01	2	1	1	1	2	1
4	Y1989	m142	1	FUSION	GLYCEROL	SHAKER	1	1	9	1	E	2	E02	2	1	1	1	2	1
52	Y1960	m76	2	HO	GLYCEROL	SHAKER	1	1	9	1	E	3	E03	2	1	1	1	2	1
CTRL	Y1002	CONTROL	1	PLATE.CONTROL	GLYCEROL	SHAKER	1	1	9	1	E	4	E04	2	1	1	1	2	1
67	Y1991	m156	1	HO	GLYCEROL	SHAKER	1	1	9	1	E	5	E05	2	1	1	1	2	1
60	Y1901	m90	2	HO	GLYCEROL	SHAKER	1	1	9	1	E	6	E06	2	1	1	1	2	1
16	Y1974	m89	1	FUSION	GLYCEROL	SHAKER	1	1	9	1	E	7	E07	2	1	1	1	2	1
18	Y1976	m90	1	FUSION	GLYCEROL	SHAKER	1	1	9	1	E	8	E08	2	1	1	1	2	1
CTRL	Y1002	CONTROL	1	PLATE.CONTROL	GLYCEROL	SHAKER	1	1	9	1	E	9	E09	2	1	1	1	2	1
6	Y1969	m184	2	FUSION	GLYCEROL	SHAKER	1	1	9	1	E	10	E10	2	1	1	1	2	1
27	Y1966	m156	1	FUSION	GLYCEROL	SHAKER	1	1	9	1	E	11	E11	2	1	1	1	2	1
50	Y1961	V	1	HO	GLYCEROL	SHAKER	1	1	9	1	E	12	E12	2	1	1	1	2	1
CTRL	Y1002	CONTROL	1	PLATE.CONTROL	GLYCEROL	SHAKER	1	1	9	1	F	1	F01	2	1	1	1	2	2
26	Y1928	m66	2	FUSION	GLYCEROL	SHAKER	1	1	9	1	F	2	F02	2	1	1	1	2	2
55	Y1956	m221	1	HO	GLYCEROL	SHAKER	1	1	9	1	F	3	F03	2	1	1	1	2	2
2	Y978	NULL	1	NULL	GLYCEROL	SHAKER	1	1	9	1	F	4	F04	2	1	1	1	2	2
56	Y1894	m123	1	HO	GLYCEROL	SHAKER	1	1	9	1	F	5	F05	2	1	1	1	2	2
CTRL	Y1002	CONTROL	1	PLATE.CONTROL	GLYCEROL	SHAKER	1	1	9	1	F	6	F06	2	1	1	1	2	2
69	Y1993	mBarry	1	HO	GLYCEROL	SHAKER	1	1	9	1	F	7	F07	2	1	1	1	2	2
64	Y1896	m63	1	HO	GLYCEROL	SHAKER	1	1	9	1	F	8	F08	2	1	1	1	2	2
29	Y1964	mBarry	1	FUSION	GLYCEROL	SHAKER	1	1	9	1	F	9	F09	2	1	1	1	2	2
23	Y1923	m63	1	FUSION	GLYCEROL	SHAKER	1	1	9	1	F	10	F10	2	1	1	1	2	2
CTRL	Y1002	CONTROL	1	PLATE.CONTROL	GLYCEROL	SHAKER	1	1	9	1	F	11	F11	2	1	1	1	2	2
37	Y3169	TATA.129	1	FUSION	GLYCEROL	SHAKER	1	1	9	1	F	12	F12	2	1	1	1	2	2
22	Y1983	m154	2	FUSION	GLYCEROL	SHAKER	1	1	9	1	G	1	G01	2	1	1	1	2	3
13	Y1985	m75	2	FUSION	GLYCEROL	SHAKER	1	1	9	1	G	2	G02	2	1	1	1	2	3
CTRL	Y1002	CONTROL	1	PLATE.CONTROL	GLYCEROL	SHAKER	1	1	9	1	G	3	G03	2	1	1	1	2	3
39	Y3171	TATA.132	1	FUSION	GLYCEROL	SHAKER	1	1	9	1	G	4	G04	2	1	1	1	2	3
70	Y2550	TATA.26	1	HO	GLYCEROL	SHAKER	1	1	9	1	G	5	G05	2	1	1	1	2	3
5	Y1968	m184	1	FUSION	GLYCEROL	SHAKER	1	1	9	1	G	6	G06	2	1	1	1	2	3
38	Y3170	TATA.129	2	FUSION	GLYCEROL	SHAKER	1	1	9	1	G	7	G07	2	1	1	1	2	3
CTRL	Y1002	CONTROL	1	PLATE.CONTROL	GLYCEROL	SHAKER	1	1	9	1	G	8	G08	2	1	1	1	2	3
48	Y1902	m91	1	HO	GLYCEROL	SHAKER	1	1	9	1	G	9	G09	2	1	1	1	2	3
20	Y1972	m153	1	FUSION	GLYCEROL	SHAKER	1	1	9	1	G	10	G10	2	1	1	1	2	3
9	Y2002	V	1	FUSION	GLYCEROL	SHAKER	1	1	9	1	G	11	G11	2	1	1	1	2	3
75	Y1141	m156	2	ANCESTOR	GLYCEROL	SHAKER	1	1	9	1	G	12	G12	2	1	1	1	2	3
EMPTY	Y3028	m75_m75	1	DOUBLE	GLYCEROL	SHAKER	1	1	9	1	H	1	H01	2	1	1	1	2	4
35	Y3167	TATA.81	2	FUSION	GLYCEROL	SHAKER	1	1	9	1	H	2	H02	2	1	1	1	2	4
19	Y1977	m90	2	FUSION	GLYCEROL	SHAKER	1	1	9	1	H	3	H03	2	1	1	1	2	4
45	Y2000	m184	2	HO	GLYCEROL	SHAKER	1	1	9	1	H	4	H04	2	1	1	1	2	4
CTRL	Y1002	CONTROL	1	PLATE.CONTROL	GLYCEROL	SHAKER	1	1	9	1	H	5	H05	2	1	1	1	2	4
42	Y1895	m131	1	HO	GLYCEROL	SHAKER	1	1	9	1	H	6	H06	2	1	1	1	2	4
61	Y1996	m153	1	HO	GLYCEROL	SHAKER	1	1	9	1	H	7	H07	2	1	1	1	2	4
15	Y1962	m123	1	FUSION	GLYCEROL	SHAKER	1	1	9	1	H	8	H08	2	1	1	1	2	4
51	Y1953	m76	1	HO	GLYCEROL	SHAKER	1	1	9	1	H	9	H09	2	1	1	1	2	4
CTRL	Y1002	CONTROL	1	PLATE.CONTROL	GLYCEROL	SHAKER	1	1	9	1	H	10	H10	2	1	1	1	2	4
32	Y3164	TATA.26	2	FUSION	GLYCEROL	SHAKER	1	1	9	1	H	11	H11	2	1	1	1	2	4
17	Y1975	m89	2	FUSION	GLYCEROL	SHAKER	1	1	9	1	H	12	H12	2	1	1	1	2	4
CTRL	Y1002	CONTROL	1	PLATE.CONTROL	GLYCEROL	SHAKER	1	2	10	2	A	1	A01	1	1	1	1	3	1
58	Y1893	m89	2	HO	GLYCEROL	SHAKER	1	2	10	2	A	2	A02	1	1	1	1	3	1
3	Y1980	m131	1	FUSION	GLYCEROL	SHAKER	1	2	10	2	A	3	A03	1	1	1	1	3	1
77	Y1004	mBarry	2	ANCESTOR	GLYCEROL	SHAKER	1	2	10	2	A	4	A04	1	1	1	1	3	1
63	Y1999	m154	2	HO	GLYCEROL	SHAKER	1	2	10	2	A	5	A05	1	1	1	1	3	1
CTRL	Y1002	CONTROL	1	PLATE.CONTROL	GLYCEROL	SHAKER	1	2	10	2	A	6	A06	1	1	1	1	3	1
40	Y3172	TATA.132	2	FUSION	GLYCEROL	SHAKER	1	2	10	2	A	7	A07	1	1	1	1	3	1
72	Y2651	TATA.129	1	HO	GLYCEROL	SHAKER	1	2	10	2	A	8	A08	1	1	1	1	3	1
7	Y1970	m160	1	FUSION	GLYCEROL	SHAKER	1	2	10	2	A	9	A09	1	1	1	1	3	1
53	Y1898	m75	1	HO	GLYCEROL	SHAKER	1	2	10	2	A	10	A10	1	1	1	1	3	1
CTRL	Y1002	CONTROL	1	PLATE.CONTROL	GLYCEROL	SHAKER	1	2	10	2	A	11	A11	1	1	1	1	3	1
8	Y1988	m91	1	FUSION	GLYCEROL	SHAKER	1	2	10	2	A	12	A12	1	1	1	1	3	1
66	Y1897	m66	1	HO	GLYCEROL	SHAKER	1	2	10	2	B	1	B01	1	1	1	1	3	2
43	Y1949	m142	1	HO	GLYCEROL	SHAKER	1	2	10	2	B	2	B02	1	1	1	1	3	2
CTRL	Y1002	CONTROL	1	PLATE.CONTROL	GLYCEROL	SHAKER	1	2	10	2	B	3	B03	1	1	1	1	3	2
21	Y1982	m154	1	FUSION	GLYCEROL	SHAKER	1	2	10	2	B	4	B04	1	1	1	1	3	2
73	Y2653	TATA.132	1	HO	GLYCEROL	SHAKER	1	2	10	2	B	5	B05	1	1	1	1	3	2
76	Y1002	mBarry	1	ANCESTOR	GLYCEROL	SHAKER	1	2	10	2	B	6	B06	1	1	1	1	3	2
14	Y1978	m221	1	FUSION	GLYCEROL	SHAKER	1	2	10	2	B	7	B07	1	1	1	1	3	2
CTRL	Y1002	CONTROL	1	PLATE.CONTROL	GLYCEROL	SHAKER	1	2	10	2	B	8	B08	1	1	1	1	3	2
47	Y1954	m160	1	HO	GLYCEROL	SHAKER	1	2	10	2	B	9	B09	1	1	1	1	3	2
2	Y978	NULL	1	NULL	GLYCEROL	SHAKER	1	2	10	2	B	10	B10	1	1	1	1	3	2
30	Y1965	mBarry	2	FUSION	GLYCEROL	SHAKER	1	2	10	2	B	11	B11	1	1	1	1	3	2
44	Y1952	m184	1	HO	GLYCEROL	SHAKER	1	2	10	2	B	12	B12	1	1	1	1	3	2
10	Y1986	m76	1	FUSION	GLYCEROL	SHAKER	1	2	10	2	C	1	C01	1	1	1	1	3	3
28	Y1967	m156	2	FUSION	GLYCEROL	SHAKER	1	2	10	2	C	2	C02	1	1	1	1	3	3
71	Y2605	TATA.81	1	HO	GLYCEROL	SHAKER	1	2	10	2	C	3	C03	1	1	1	1	3	3
49	Y1903	m91	2	HO	GLYCEROL	SHAKER	1	2	10	2	C	4	C04	1	1	1	1	3	3
CTRL	Y1002	CONTROL	1	PLATE.CONTROL	GLYCEROL	SHAKER	1	2	10	2	C	5	C05	1	1	1	1	3	3
11	Y1987	m76	2	FUSION	GLYCEROL	SHAKER	1	2	10	2	C	6	C06	1	1	1	1	3	3
57	Y1892	m89	1	HO	GLYCEROL	SHAKER	1	2	10	2	C	7	C07	1	1	1	1	3	3
24	Y1924	m63	2	FUSION	GLYCEROL	SHAKER	1	2	10	2	C	8	C08	1	1	1	1	3	3
68	Y1992	m156	2	HO	GLYCEROL	SHAKER	1	2	10	2	C	9	C09	1	1	1	1	3	3
CTRL	Y1002	CONTROL	1	PLATE.CONTROL	GLYCEROL	SHAKER	1	2	10	2	C	10	C10	1	1	1	1	3	3
EMPTY	Y2814	m76.m90.TATA.26	1	SINGLE	GLYCEROL	SHAKER	1	2	10	2	C	11	C11	1	1	1	1	3	3
25	Y1927	m66	1	FUSION	GLYCEROL	SHAKER	1	2	10	2	C	12	C12	1	1	1	1	3	3
59	Y1900	m90	1	HO	GLYCEROL	SHAKER	1	2	10	2	D	1	D01	1	1	1	1	3	4
CTRL	Y1002	CONTROL	1	PLATE.CONTROL	GLYCEROL	SHAKER	1	2	10	2	D	2	D02	1	1	1	1	3	4
31	Y3163	TATA.26	1	FUSION	GLYCEROL	SHAKER	1	2	10	2	D	3	D03	1	1	1	1	3	4
74	Y3016	m156	1	ANCESTOR	GLYCEROL	SHAKER	1	2	10	2	D	4	D04	1	1	1	1	3	4
12	Y1984	m75	1	FUSION	GLYCEROL	SHAKER	1	2	10	2	D	5	D05	1	1	1	1	3	4
65	Y1958	m63	2	HO	GLYCEROL	SHAKER	1	2	10	2	D	6	D06	1	1	1	1	3	4
CTRL	Y1002	CONTROL	1	PLATE.CONTROL	GLYCEROL	SHAKER	1	2	10	2	D	7	D07	1	1	1	1	3	4
1	Y1002	CONTROL	1	HO	GLYCEROL	SHAKER	1	2	10	2	D	8	D08	1	1	1	1	3	4
34	Y3166	TATA.81	1	FUSION	GLYCEROL	SHAKER	1	2	10	2	D	9	D09	1	1	1	1	3	4
62	Y1998	m154	1	HO	GLYCEROL	SHAKER	1	2	10	2	D	10	D10	1	1	1	1	3	4
54	Y1899	m75	2	HO	GLYCEROL	SHAKER	1	2	10	2	D	11	D11	1	1	1	1	3	4
CTRL	Y1002	CONTROL	1	PLATE.CONTROL	GLYCEROL	SHAKER	1	2	10	2	D	12	D12	1	1	1	1	3	4
46	Y2001	m184	3	HO	GLYCEROL	SHAKER	1	2	10	2	E	1	E01	2	1	1	1	4	1
4	Y1989	m142	1	FUSION	GLYCEROL	SHAKER	1	2	10	2	E	2	E02	2	1	1	1	4	1
52	Y1960	m76	2	HO	GLYCEROL	SHAKER	1	2	10	2	E	3	E03	2	1	1	1	4	1
CTRL	Y1002	CONTROL	1	PLATE.CONTROL	GLYCEROL	SHAKER	1	2	10	2	E	4	E04	2	1	1	1	4	1
67	Y1991	m156	1	HO	GLYCEROL	SHAKER	1	2	10	2	E	5	E05	2	1	1	1	4	1
60	Y1901	m90	2	HO	GLYCEROL	SHAKER	1	2	10	2	E	6	E06	2	1	1	1	4	1
16	Y1974	m89	1	FUSION	GLYCEROL	SHAKER	1	2	10	2	E	7	E07	2	1	1	1	4	1
18	Y1976	m90	1	FUSION	GLYCEROL	SHAKER	1	2	10	2	E	8	E08	2	1	1	1	4	1
CTRL	Y1002	CONTROL	1	PLATE.CONTROL	GLYCEROL	SHAKER	1	2	10	2	E	9	E09	2	1	1	1	4	1
6	Y1969	m184	2	FUSION	GLYCEROL	SHAKER	1	2	10	2	E	10	E10	2	1	1	1	4	1
27	Y1966	m156	1	FUSION	GLYCEROL	SHAKER	1	2	10	2	E	11	E11	2	1	1	1	4	1
50	Y1961	V	1	HO	GLYCEROL	SHAKER	1	2	10	2	E	12	E12	2	1	1	1	4	1
CTRL	Y1002	CONTROL	1	PLATE.CONTROL	GLYCEROL	SHAKER	1	2	10	2	F	1	F01	2	1	1	1	4	2
26	Y1928	m66	2	FUSION	GLYCEROL	SHAKER	1	2	10	2	F	2	F02	2	1	1	1	4	2
55	Y1956	m221	1	HO	GLYCEROL	SHAKER	1	2	10	2	F	3	F03	2	1	1	1	4	2
2	Y978	NULL	1	NULL	GLYCEROL	SHAKER	1	2	10	2	F	4	F04	2	1	1	1	4	2
56	Y1894	m123	1	HO	GLYCEROL	SHAKER	1	2	10	2	F	5	F05	2	1	1	1	4	2
CTRL	Y1002	CONTROL	1	PLATE.CONTROL	GLYCEROL	SHAKER	1	2	10	2	F	6	F06	2	1	1	1	4	2
69	Y1993	mBarry	1	HO	GLYCEROL	SHAKER	1	2	10	2	F	7	F07	2	1	1	1	4	2
64	Y1896	m63	1	HO	GLYCEROL	SHAKER	1	2	10	2	F	8	F08	2	1	1	1	4	2
29	Y1964	mBarry	1	FUSION	GLYCEROL	SHAKER	1	2	10	2	F	9	F09	2	1	1	1	4	2
23	Y1923	m63	1	FUSION	GLYCEROL	SHAKER	1	2	10	2	F	10	F10	2	1	1	1	4	2
CTRL	Y1002	CONTROL	1	PLATE.CONTROL	GLYCEROL	SHAKER	1	2	10	2	F	11	F11	2	1	1	1	4	2
37	Y3169	TATA.129	1	FUSION	GLYCEROL	SHAKER	1	2	10	2	F	12	F12	2	1	1	1	4	2
22	Y1983	m154	2	FUSION	GLYCEROL	SHAKER	1	2	10	2	G	1	G01	2	1	1	1	4	3
13	Y1985	m75	2	FUSION	GLYCEROL	SHAKER	1	2	10	2	G	2	G02	2	1	1	1	4	3
CTRL	Y1002	CONTROL	1	PLATE.CONTROL	GLYCEROL	SHAKER	1	2	10	2	G	3	G03	2	1	1	1	4	3
39	Y3171	TATA.132	1	FUSION	GLYCEROL	SHAKER	1	2	10	2	G	4	G04	2	1	1	1	4	3
70	Y2550	TATA.26	1	HO	GLYCEROL	SHAKER	1	2	10	2	G	5	G05	2	1	1	1	4	3
5	Y1968	m184	1	FUSION	GLYCEROL	SHAKER	1	2	10	2	G	6	G06	2	1	1	1	4	3
38	Y3170	TATA.129	2	FUSION	GLYCEROL	SHAKER	1	2	10	2	G	7	G07	2	1	1	1	4	3
CTRL	Y1002	CONTROL	1	PLATE.CONTROL	GLYCEROL	SHAKER	1	2	10	2	G	8	G08	2	1	1	1	4	3
48	Y1902	m91	1	HO	GLYCEROL	SHAKER	1	2	10	2	G	9	G09	2	1	1	1	4	3
20	Y1972	m153	1	FUSION	GLYCEROL	SHAKER	1	2	10	2	G	10	G10	2	1	1	1	4	3
9	Y2002	V	1	FUSION	GLYCEROL	SHAKER	1	2	10	2	G	11	G11	2	1	1	1	4	3
75	Y1141	m156	2	ANCESTOR	GLYCEROL	SHAKER	1	2	10	2	G	12	G12	2	1	1	1	4	3
EMPTY	Y3028	m75_m75	1	DOUBLE	GLYCEROL	SHAKER	1	2	10	2	H	1	H01	2	1	1	1	4	4
35	Y3167	TATA.81	2	FUSION	GLYCEROL	SHAKER	1	2	10	2	H	2	H02	2	1	1	1	4	4
19	Y1977	m90	2	FUSION	GLYCEROL	SHAKER	1	2	10	2	H	3	H03	2	1	1	1	4	4
45	Y2000	m184	2	HO	GLYCEROL	SHAKER	1	2	10	2	H	4	H04	2	1	1	1	4	4
CTRL	Y1002	CONTROL	1	PLATE.CONTROL	GLYCEROL	SHAKER	1	2	10	2	H	5	H05	2	1	1	1	4	4
42	Y1895	m131	1	HO	GLYCEROL	SHAKER	1	2	10	2	H	6	H06	2	1	1	1	4	4
61	Y1996	m153	1	HO	GLYCEROL	SHAKER	1	2	10	2	H	7	H07	2	1	1	1	4	4
15	Y1962	m123	1	FUSION	GLYCEROL	SHAKER	1	2	10	2	H	8	H08	2	1	1	1	4	4
51	Y1953	m76	1	HO	GLYCEROL	SHAKER	1	2	10	2	H	9	H09	2	1	1	1	4	4
CTRL	Y1002	CONTROL	1	PLATE.CONTROL	GLYCEROL	SHAKER	1	2	10	2	H	10	H10	2	1	1	1	4	4
32	Y3164	TATA.26	2	FUSION	GLYCEROL	SHAKER	1	2	10	2	H	11	H11	2	1	1	1	4	4
17	Y1975	m89	2	FUSION	GLYCEROL	SHAKER	1	2	10	2	H	12	H12	2	1	1	1	4	4
CTRL	Y1002	CONTROL	1	PLATE.CONTROL	GLYCEROL	SHAKER	1	3	11	3	A	1	A01	1	1	1	1	5	1
58	Y1893	m89	2	HO	GLYCEROL	SHAKER	1	3	11	3	A	2	A02	1	1	1	1	5	1
3	Y1980	m131	1	FUSION	GLYCEROL	SHAKER	1	3	11	3	A	3	A03	1	1	1	1	5	1
77	Y1004	mBarry	2	ANCESTOR	GLYCEROL	SHAKER	1	3	11	3	A	4	A04	1	1	1	1	5	1
63	Y1999	m154	2	HO	GLYCEROL	SHAKER	1	3	11	3	A	5	A05	1	1	1	1	5	1
CTRL	Y1002	CONTROL	1	PLATE.CONTROL	GLYCEROL	SHAKER	1	3	11	3	A	6	A06	1	1	1	1	5	1
40	Y3172	TATA.132	2	FUSION	GLYCEROL	SHAKER	1	3	11	3	A	7	A07	1	1	1	1	5	1
72	Y2651	TATA.129	1	HO	GLYCEROL	SHAKER	1	3	11	3	A	8	A08	1	1	1	1	5	1
7	Y1970	m160	1	FUSION	GLYCEROL	SHAKER	1	3	11	3	A	9	A09	1	1	1	1	5	1
53	Y1898	m75	1	HO	GLYCEROL	SHAKER	1	3	11	3	A	10	A10	1	1	1	1	5	1
CTRL	Y1002	CONTROL	1	PLATE.CONTROL	GLYCEROL	SHAKER	1	3	11	3	A	11	A11	1	1	1	1	5	1
8	Y1988	m91	1	FUSION	GLYCEROL	SHAKER	1	3	11	3	A	12	A12	1	1	1	1	5	1
66	Y1897	m66	1	HO	GLYCEROL	SHAKER	1	3	11	3	B	1	B01	1	1	1	1	5	2
43	Y1949	m142	1	HO	GLYCEROL	SHAKER	1	3	11	3	B	2	B02	1	1	1	1	5	2
CTRL	Y1002	CONTROL	1	PLATE.CONTROL	GLYCEROL	SHAKER	1	3	11	3	B	3	B03	1	1	1	1	5	2
21	Y1982	m154	1	FUSION	GLYCEROL	SHAKER	1	3	11	3	B	4	B04	1	1	1	1	5	2
73	Y2653	TATA.132	1	HO	GLYCEROL	SHAKER	1	3	11	3	B	5	B05	1	1	1	1	5	2
76	Y1002	mBarry	1	ANCESTOR	GLYCEROL	SHAKER	1	3	11	3	B	6	B06	1	1	1	1	5	2
14	Y1978	m221	1	FUSION	GLYCEROL	SHAKER	1	3	11	3	B	7	B07	1	1	1	1	5	2
CTRL	Y1002	CONTROL	1	PLATE.CONTROL	GLYCEROL	SHAKER	1	3	11	3	B	8	B08	1	1	1	1	5	2
47	Y1954	m160	1	HO	GLYCEROL	SHAKER	1	3	11	3	B	9	B09	1	1	1	1	5	2
2	Y978	NULL	1	NULL	GLYCEROL	SHAKER	1	3	11	3	B	10	B10	1	1	1	1	5	2
30	Y1965	mBarry	2	FUSION	GLYCEROL	SHAKER	1	3	11	3	B	11	B11	1	1	1	1	5	2
44	Y1952	m184	1	HO	GLYCEROL	SHAKER	1	3	11	3	B	12	B12	1	1	1	1	5	2
10	Y1986	m76	1	FUSION	GLYCEROL	SHAKER	1	3	11	3	C	1	C01	1	1	1	1	5	3
28	Y1967	m156	2	FUSION	GLYCEROL	SHAKER	1	3	11	3	C	2	C02	1	1	1	1	5	3
71	Y2605	TATA.81	1	HO	GLYCEROL	SHAKER	1	3	11	3	C	3	C03	1	1	1	1	5	3
49	Y1903	m91	2	HO	GLYCEROL	SHAKER	1	3	11	3	C	4	C04	1	1	1	1	5	3
CTRL	Y1002	CONTROL	1	PLATE.CONTROL	GLYCEROL	SHAKER	1	3	11	3	C	5	C05	1	1	1	1	5	3
11	Y1987	m76	2	FUSION	GLYCEROL	SHAKER	1	3	11	3	C	6	C06	1	1	1	1	5	3
57	Y1892	m89	1	HO	GLYCEROL	SHAKER	1	3	11	3	C	7	C07	1	1	1	1	5	3
24	Y1924	m63	2	FUSION	GLYCEROL	SHAKER	1	3	11	3	C	8	C08	1	1	1	1	5	3
68	Y1992	m156	2	HO	GLYCEROL	SHAKER	1	3	11	3	C	9	C09	1	1	1	1	5	3
CTRL	Y1002	CONTROL	1	PLATE.CONTROL	GLYCEROL	SHAKER	1	3	11	3	C	10	C10	1	1	1	1	5	3
EMPTY	Y2814	m76.m90.TATA.26	1	SINGLE	GLYCEROL	SHAKER	1	3	11	3	C	11	C11	1	1	1	1	5	3
25	Y1927	m66	1	FUSION	GLYCEROL	SHAKER	1	3	11	3	C	12	C12	1	1	1	1	5	3
59	Y1900	m90	1	HO	GLYCEROL	SHAKER	1	3	11	3	D	1	D01	1	1	1	1	5	4
CTRL	Y1002	CONTROL	1	PLATE.CONTROL	GLYCEROL	SHAKER	1	3	11	3	D	2	D02	1	1	1	1	5	4
31	Y3163	TATA.26	1	FUSION	GLYCEROL	SHAKER	1	3	11	3	D	3	D03	1	1	1	1	5	4
74	Y3016	m156	1	ANCESTOR	GLYCEROL	SHAKER	1	3	11	3	D	4	D04	1	1	1	1	5	4
12	Y1984	m75	1	FUSION	GLYCEROL	SHAKER	1	3	11	3	D	5	D05	1	1	1	1	5	4
65	Y1958	m63	2	HO	GLYCEROL	SHAKER	1	3	11	3	D	6	D06	1	1	1	1	5	4
CTRL	Y1002	CONTROL	1	PLATE.CONTROL	GLYCEROL	SHAKER	1	3	11	3	D	7	D07	1	1	1	1	5	4
1	Y1002	CONTROL	1	HO	GLYCEROL	SHAKER	1	3	11	3	D	8	D08	1	1	1	1	5	4
34	Y3166	TATA.81	1	FUSION	GLYCEROL	SHAKER	1	3	11	3	D	9	D09	1	1	1	1	5	4
62	Y1998	m154	1	HO	GLYCEROL	SHAKER	1	3	11	3	D	10	D10	1	1	1	1	5	4
54	Y1899	m75	2	HO	GLYCEROL	SHAKER	1	3	11	3	D	11	D11	1	1	1	1	5	4
CTRL	Y1002	CONTROL	1	PLATE.CONTROL	GLYCEROL	SHAKER	1	3	11	3	D	12	D12	1	1	1	1	5	4
46	Y2001	m184	3	HO	GLYCEROL	SHAKER	1	3	11	3	E	1	E01	2	1	1	1	6	1
4	Y1989	m142	1	FUSION	GLYCEROL	SHAKER	1	3	11	3	E	2	E02	2	1	1	1	6	1
52	Y1960	m76	2	HO	GLYCEROL	SHAKER	1	3	11	3	E	3	E03	2	1	1	1	6	1
CTRL	Y1002	CONTROL	1	PLATE.CONTROL	GLYCEROL	SHAKER	1	3	11	3	E	4	E04	2	1	1	1	6	1
67	Y1991	m156	1	HO	GLYCEROL	SHAKER	1	3	11	3	E	5	E05	2	1	1	1	6	1
60	Y1901	m90	2	HO	GLYCEROL	SHAKER	1	3	11	3	E	6	E06	2	1	1	1	6	1
16	Y1974	m89	1	FUSION	GLYCEROL	SHAKER	1	3	11	3	E	7	E07	2	1	1	1	6	1
18	Y1976	m90	1	FUSION	GLYCEROL	SHAKER	1	3	11	3	E	8	E08	2	1	1	1	6	1
CTRL	Y1002	CONTROL	1	PLATE.CONTROL	GLYCEROL	SHAKER	1	3	11	3	E	9	E09	2	1	1	1	6	1
6	Y1969	m184	2	FUSION	GLYCEROL	SHAKER	1	3	11	3	E	10	E10	2	1	1	1	6	1
27	Y1966	m156	1	FUSION	GLYCEROL	SHAKER	1	3	11	3	E	11	E11	2	1	1	1	6	1
50	Y1961	V	1	HO	GLYCEROL	SHAKER	1	3	11	3	E	12	E12	2	1	1	1	6	1
CTRL	Y1002	CONTROL	1	PLATE.CONTROL	GLYCEROL	SHAKER	1	3	11	3	F	1	F01	2	1	1	1	6	2
26	Y1928	m66	2	FUSION	GLYCEROL	SHAKER	1	3	11	3	F	2	F02	2	1	1	1	6	2
55	Y1956	m221	1	HO	GLYCEROL	SHAKER	1	3	11	3	F	3	F03	2	1	1	1	6	2
2	Y978	NULL	1	NULL	GLYCEROL	SHAKER	1	3	11	3	F	4	F04	2	1	1	1	6	2
56	Y1894	m123	1	HO	GLYCEROL	SHAKER	1	3	11	3	F	5	F05	2	1	1	1	6	2
CTRL	Y1002	CONTROL	1	PLATE.CONTROL	GLYCEROL	SHAKER	1	3	11	3	F	6	F06	2	1	1	1	6	2
69	Y1993	mBarry	1	HO	GLYCEROL	SHAKER	1	3	11	3	F	7	F07	2	1	1	1	6	2
64	Y1896	m63	1	HO	GLYCEROL	SHAKER	1	3	11	3	F	8	F08	2	1	1	1	6	2
29	Y1964	mBarry	1	FUSION	GLYCEROL	SHAKER	1	3	11	3	F	9	F09	2	1	1	1	6	2
23	Y1923	m63	1	FUSION	GLYCEROL	SHAKER	1	3	11	3	F	10	F10	2	1	1	1	6	2
CTRL	Y1002	CONTROL	1	PLATE.CONTROL	GLYCEROL	SHAKER	1	3	11	3	F	11	F11	2	1	1	1	6	2
37	Y3169	TATA.129	1	FUSION	GLYCEROL	SHAKER	1	3	11	3	F	12	F12	2	1	1	1	6	2
22	Y1983	m154	2	FUSION	GLYCEROL	SHAKER	1	3	11	3	G	1	G01	2	1	1	1	6	3
13	Y1985	m75	2	FUSION	GLYCEROL	SHAKER	1	3	11	3	G	2	G02	2	1	1	1	6	3
CTRL	Y1002	CONTROL	1	PLATE.CONTROL	GLYCEROL	SHAKER	1	3	11	3	G	3	G03	2	1	1	1	6	3
39	Y3171	TATA.132	1	FUSION	GLYCEROL	SHAKER	1	3	11	3	G	4	G04	2	1	1	1	6	3
70	Y2550	TATA.26	1	HO	GLYCEROL	SHAKER	1	3	11	3	G	5	G05	2	1	1	1	6	3
5	Y1968	m184	1	FUSION	GLYCEROL	SHAKER	1	3	11	3	G	6	G06	2	1	1	1	6	3
38	Y3170	TATA.129	2	FUSION	GLYCEROL	SHAKER	1	3	11	3	G	7	G07	2	1	1	1	6	3
CTRL	Y1002	CONTROL	1	PLATE.CONTROL	GLYCEROL	SHAKER	1	3	11	3	G	8	G08	2	1	1	1	6	3
48	Y1902	m91	1	HO	GLYCEROL	SHAKER	1	3	11	3	G	9	G09	2	1	1	1	6	3
20	Y1972	m153	1	FUSION	GLYCEROL	SHAKER	1	3	11	3	G	10	G10	2	1	1	1	6	3
9	Y2002	V	1	FUSION	GLYCEROL	SHAKER	1	3	11	3	G	11	G11	2	1	1	1	6	3
75	Y1141	m156	2	ANCESTOR	GLYCEROL	SHAKER	1	3	11	3	G	12	G12	2	1	1	1	6	3
EMPTY	Y3028	m75_m75	1	DOUBLE	GLYCEROL	SHAKER	1	3	11	3	H	1	H01	2	1	1	1	6	4
35	Y3167	TATA.81	2	FUSION	GLYCEROL	SHAKER	1	3	11	3	H	2	H02	2	1	1	1	6	4
19	Y1977	m90	2	FUSION	GLYCEROL	SHAKER	1	3	11	3	H	3	H03	2	1	1	1	6	4
45	Y2000	m184	2	HO	GLYCEROL	SHAKER	1	3	11	3	H	4	H04	2	1	1	1	6	4
CTRL	Y1002	CONTROL	1	PLATE.CONTROL	GLYCEROL	SHAKER	1	3	11	3	H	5	H05	2	1	1	1	6	4
42	Y1895	m131	1	HO	GLYCEROL	SHAKER	1	3	11	3	H	6	H06	2	1	1	1	6	4
61	Y1996	m153	1	HO	GLYCEROL	SHAKER	1	3	11	3	H	7	H07	2	1	1	1	6	4
15	Y1962	m123	1	FUSION	GLYCEROL	SHAKER	1	3	11	3	H	8	H08	2	1	1	1	6	4
51	Y1953	m76	1	HO	GLYCEROL	SHAKER	1	3	11	3	H	9	H09	2	1	1	1	6	4
CTRL	Y1002	CONTROL	1	PLATE.CONTROL	GLYCEROL	SHAKER	1	3	11	3	H	10	H10	2	1	1	1	6	4
32	Y3164	TATA.26	2	FUSION	GLYCEROL	SHAKER	1	3	11	3	H	11	H11	2	1	1	1	6	4
17	Y1975	m89	2	FUSION	GLYCEROL	SHAKER	1	3	11	3	H	12	H12	2	1	1	1	6	4
CTRL	Y1002	CONTROL	1	PLATE.CONTROL	GLYCEROL	SHAKER	1	4	12	4	A	1	A01	1	1	1	1	7	1
58	Y1893	m89	2	HO	GLYCEROL	SHAKER	1	4	12	4	A	2	A02	1	1	1	1	7	1
3	Y1980	m131	1	FUSION	GLYCEROL	SHAKER	1	4	12	4	A	3	A03	1	1	1	1	7	1
77	Y1004	mBarry	2	ANCESTOR	GLYCEROL	SHAKER	1	4	12	4	A	4	A04	1	1	1	1	7	1
63	Y1999	m154	2	HO	GLYCEROL	SHAKER	1	4	12	4	A	5	A05	1	1	1	1	7	1
CTRL	Y1002	CONTROL	1	PLATE.CONTROL	GLYCEROL	SHAKER	1	4	12	4	A	6	A06	1	1	1	1	7	1
40	Y3172	TATA.132	2	FUSION	GLYCEROL	SHAKER	1	4	12	4	A	7	A07	1	1	1	1	7	1
72	Y2651	TATA.129	1	HO	GLYCEROL	SHAKER	1	4	12	4	A	8	A08	1	1	1	1	7	1
7	Y1970	m160	1	FUSION	GLYCEROL	SHAKER	1	4	12	4	A	9	A09	1	1	1	1	7	1
53	Y1898	m75	1	HO	GLYCEROL	SHAKER	1	4	12	4	A	10	A10	1	1	1	1	7	1
CTRL	Y1002	CONTROL	1	PLATE.CONTROL	GLYCEROL	SHAKER	1	4	12	4	A	11	A11	1	1	1	1	7	1
8	Y1988	m91	1	FUSION	GLYCEROL	SHAKER	1	4	12	4	A	12	A12	1	1	1	1	7	1
66	Y1897	m66	1	HO	GLYCEROL	SHAKER	1	4	12	4	B	1	B01	1	1	1	1	7	2
43	Y1949	m142	1	HO	GLYCEROL	SHAKER	1	4	12	4	B	2	B02	1	1	1	1	7	2
CTRL	Y1002	CONTROL	1	PLATE.CONTROL	GLYCEROL	SHAKER	1	4	12	4	B	3	B03	1	1	1	1	7	2
21	Y1982	m154	1	FUSION	GLYCEROL	SHAKER	1	4	12	4	B	4	B04	1	1	1	1	7	2
73	Y2653	TATA.132	1	HO	GLYCEROL	SHAKER	1	4	12	4	B	5	B05	1	1	1	1	7	2
76	Y1002	mBarry	1	ANCESTOR	GLYCEROL	SHAKER	1	4	12	4	B	6	B06	1	1	1	1	7	2
14	Y1978	m221	1	FUSION	GLYCEROL	SHAKER	1	4	12	4	B	7	B07	1	1	1	1	7	2
CTRL	Y1002	CONTROL	1	PLATE.CONTROL	GLYCEROL	SHAKER	1	4	12	4	B	8	B08	1	1	1	1	7	2
47	Y1954	m160	1	HO	GLYCEROL	SHAKER	1	4	12	4	B	9	B09	1	1	1	1	7	2
2	Y978	NULL	1	NULL	GLYCEROL	SHAKER	1	4	12	4	B	10	B10	1	1	1	1	7	2
30	Y1965	mBarry	2	FUSION	GLYCEROL	SHAKER	1	4	12	4	B	11	B11	1	1	1	1	7	2
44	Y1952	m184	1	HO	GLYCEROL	SHAKER	1	4	12	4	B	12	B12	1	1	1	1	7	2
10	Y1986	m76	1	FUSION	GLYCEROL	SHAKER	1	4	12	4	C	1	C01	1	1	1	1	7	3
28	Y1967	m156	2	FUSION	GLYCEROL	SHAKER	1	4	12	4	C	2	C02	1	1	1	1	7	3
71	Y2605	TATA.81	1	HO	GLYCEROL	SHAKER	1	4	12	4	C	3	C03	1	1	1	1	7	3
49	Y1903	m91	2	HO	GLYCEROL	SHAKER	1	4	12	4	C	4	C04	1	1	1	1	7	3
CTRL	Y1002	CONTROL	1	PLATE.CONTROL	GLYCEROL	SHAKER	1	4	12	4	C	5	C05	1	1	1	1	7	3
11	Y1987	m76	2	FUSION	GLYCEROL	SHAKER	1	4	12	4	C	6	C06	1	1	1	1	7	3
57	Y1892	m89	1	HO	GLYCEROL	SHAKER	1	4	12	4	C	7	C07	1	1	1	1	7	3
24	Y1924	m63	2	FUSION	GLYCEROL	SHAKER	1	4	12	4	C	8	C08	1	1	1	1	7	3
68	Y1992	m156	2	HO	GLYCEROL	SHAKER	1	4	12	4	C	9	C09	1	1	1	1	7	3
CTRL	Y1002	CONTROL	1	PLATE.CONTROL	GLYCEROL	SHAKER	1	4	12	4	C	10	C10	1	1	1	1	7	3
EMPTY	Y2814	m76.m90.TATA.26	1	SINGLE	GLYCEROL	SHAKER	1	4	12	4	C	11	C11	1	1	1	1	7	3
25	Y1927	m66	1	FUSION	GLYCEROL	SHAKER	1	4	12	4	C	12	C12	1	1	1	1	7	3
59	Y1900	m90	1	HO	GLYCEROL	SHAKER	1	4	12	4	D	1	D01	1	1	1	1	7	4
CTRL	Y1002	CONTROL	1	PLATE.CONTROL	GLYCEROL	SHAKER	1	4	12	4	D	2	D02	1	1	1	1	7	4
31	Y3163	TATA.26	1	FUSION	GLYCEROL	SHAKER	1	4	12	4	D	3	D03	1	1	1	1	7	4
74	Y3016	m156	1	ANCESTOR	GLYCEROL	SHAKER	1	4	12	4	D	4	D04	1	1	1	1	7	4
12	Y1984	m75	1	FUSION	GLYCEROL	SHAKER	1	4	12	4	D	5	D05	1	1	1	1	7	4
65	Y1958	m63	2	HO	GLYCEROL	SHAKER	1	4	12	4	D	6	D06	1	1	1	1	7	4
CTRL	Y1002	CONTROL	1	PLATE.CONTROL	GLYCEROL	SHAKER	1	4	12	4	D	7	D07	1	1	1	1	7	4
1	Y1002	CONTROL	1	HO	GLYCEROL	SHAKER	1	4	12	4	D	8	D08	1	1	1	1	7	4
34	Y3166	TATA.81	1	FUSION	GLYCEROL	SHAKER	1	4	12	4	D	9	D09	1	1	1	1	7	4
62	Y1998	m154	1	HO	GLYCEROL	SHAKER	1	4	12	4	D	10	D10	1	1	1	1	7	4
54	Y1899	m75	2	HO	GLYCEROL	SHAKER	1	4	12	4	D	11	D11	1	1	1	1	7	4
CTRL	Y1002	CONTROL	1	PLATE.CONTROL	GLYCEROL	SHAKER	1	4	12	4	D	12	D12	1	1	1	1	7	4
46	Y2001	m184	3	HO	GLYCEROL	SHAKER	1	4	12	4	E	1	E01	2	1	1	1	8	1
4	Y1989	m142	1	FUSION	GLYCEROL	SHAKER	1	4	12	4	E	2	E02	2	1	1	1	8	1
52	Y1960	m76	2	HO	GLYCEROL	SHAKER	1	4	12	4	E	3	E03	2	1	1	1	8	1
CTRL	Y1002	CONTROL	1	PLATE.CONTROL	GLYCEROL	SHAKER	1	4	12	4	E	4	E04	2	1	1	1	8	1
67	Y1991	m156	1	HO	GLYCEROL	SHAKER	1	4	12	4	E	5	E05	2	1	1	1	8	1
60	Y1901	m90	2	HO	GLYCEROL	SHAKER	1	4	12	4	E	6	E06	2	1	1	1	8	1
16	Y1974	m89	1	FUSION	GLYCEROL	SHAKER	1	4	12	4	E	7	E07	2	1	1	1	8	1
18	Y1976	m90	1	FUSION	GLYCEROL	SHAKER	1	4	12	4	E	8	E08	2	1	1	1	8	1
CTRL	Y1002	CONTROL	1	PLATE.CONTROL	GLYCEROL	SHAKER	1	4	12	4	E	9	E09	2	1	1	1	8	1
6	Y1969	m184	2	FUSION	GLYCEROL	SHAKER	1	4	12	4	E	10	E10	2	1	1	1	8	1
27	Y1966	m156	1	FUSION	GLYCEROL	SHAKER	1	4	12	4	E	11	E11	2	1	1	1	8	1
50	Y1961	V	1	HO	GLYCEROL	SHAKER	1	4	12	4	E	12	E12	2	1	1	1	8	1
CTRL	Y1002	CONTROL	1	PLATE.CONTROL	GLYCEROL	SHAKER	1	4	12	4	F	1	F01	2	1	1	1	8	2
26	Y1928	m66	2	FUSION	GLYCEROL	SHAKER	1	4	12	4	F	2	F02	2	1	1	1	8	2
55	Y1956	m221	1	HO	GLYCEROL	SHAKER	1	4	12	4	F	3	F03	2	1	1	1	8	2
2	Y978	NULL	1	NULL	GLYCEROL	SHAKER	1	4	12	4	F	4	F04	2	1	1	1	8	2
56	Y1894	m123	1	HO	GLYCEROL	SHAKER	1	4	12	4	F	5	F05	2	1	1	1	8	2
CTRL	Y1002	CONTROL	1	PLATE.CONTROL	GLYCEROL	SHAKER	1	4	12	4	F	6	F06	2	1	1	1	8	2
69	Y1993	mBarry	1	HO	GLYCEROL	SHAKER	1	4	12	4	F	7	F07	2	1	1	1	8	2
64	Y1896	m63	1	HO	GLYCEROL	SHAKER	1	4	12	4	F	8	F08	2	1	1	1	8	2
29	Y1964	mBarry	1	FUSION	GLYCEROL	SHAKER	1	4	12	4	F	9	F09	2	1	1	1	8	2
23	Y1923	m63	1	FUSION	GLYCEROL	SHAKER	1	4	12	4	F	10	F10	2	1	1	1	8	2
CTRL	Y1002	CONTROL	1	PLATE.CONTROL	GLYCEROL	SHAKER	1	4	12	4	F	11	F11	2	1	1	1	8	2
37	Y3169	TATA.129	1	FUSION	GLYCEROL	SHAKER	1	4	12	4	F	12	F12	2	1	1	1	8	2
22	Y1983	m154	2	FUSION	GLYCEROL	SHAKER	1	4	12	4	G	1	G01	2	1	1	1	8	3
13	Y1985	m75	2	FUSION	GLYCEROL	SHAKER	1	4	12	4	G	2	G02	2	1	1	1	8	3
CTRL	Y1002	CONTROL	1	PLATE.CONTROL	GLYCEROL	SHAKER	1	4	12	4	G	3	G03	2	1	1	1	8	3
39	Y3171	TATA.132	1	FUSION	GLYCEROL	SHAKER	1	4	12	4	G	4	G04	2	1	1	1	8	3
70	Y2550	TATA.26	1	HO	GLYCEROL	SHAKER	1	4	12	4	G	5	G05	2	1	1	1	8	3
5	Y1968	m184	1	FUSION	GLYCEROL	SHAKER	1	4	12	4	G	6	G06	2	1	1	1	8	3
38	Y3170	TATA.129	2	FUSION	GLYCEROL	SHAKER	1	4	12	4	G	7	G07	2	1	1	1	8	3
CTRL	Y1002	CONTROL	1	PLATE.CONTROL	GLYCEROL	SHAKER	1	4	12	4	G	8	G08	2	1	1	1	8	3
48	Y1902	m91	1	HO	GLYCEROL	SHAKER	1	4	12	4	G	9	G09	2	1	1	1	8	3
20	Y1972	m153	1	FUSION	GLYCEROL	SHAKER	1	4	12	4	G	10	G10	2	1	1	1	8	3
9	Y2002	V	1	FUSION	GLYCEROL	SHAKER	1	4	12	4	G	11	G11	2	1	1	1	8	3
75	Y1141	m156	2	ANCESTOR	GLYCEROL	SHAKER	1	4	12	4	G	12	G12	2	1	1	1	8	3
EMPTY	Y3028	m75_m75	1	DOUBLE	GLYCEROL	SHAKER	1	4	12	4	H	1	H01	2	1	1	1	8	4
35	Y3167	TATA.81	2	FUSION	GLYCEROL	SHAKER	1	4	12	4	H	2	H02	2	1	1	1	8	4
19	Y1977	m90	2	FUSION	GLYCEROL	SHAKER	1	4	12	4	H	3	H03	2	1	1	1	8	4
45	Y2000	m184	2	HO	GLYCEROL	SHAKER	1	4	12	4	H	4	H04	2	1	1	1	8	4
CTRL	Y1002	CONTROL	1	PLATE.CONTROL	GLYCEROL	SHAKER	1	4	12	4	H	5	H05	2	1	1	1	8	4
42	Y1895	m131	1	HO	GLYCEROL	SHAKER	1	4	12	4	H	6	H06	2	1	1	1	8	4
61	Y1996	m153	1	HO	GLYCEROL	SHAKER	1	4	12	4	H	7	H07	2	1	1	1	8	4
15	Y1962	m123	1	FUSION	GLYCEROL	SHAKER	1	4	12	4	H	8	H08	2	1	1	1	8	4
51	Y1953	m76	1	HO	GLYCEROL	SHAKER	1	4	12	4	H	9	H09	2	1	1	1	8	4
CTRL	Y1002	CONTROL	1	PLATE.CONTROL	GLYCEROL	SHAKER	1	4	12	4	H	10	H10	2	1	1	1	8	4
32	Y3164	TATA.26	2	FUSION	GLYCEROL	SHAKER	1	4	12	4	H	11	H11	2	1	1	1	8	4
17	Y1975	m89	2	FUSION	GLYCEROL	SHAKER	1	4	12	4	H	12	H12	2	1	1	1	8	4
CTRL	Y1002	CONTROL	1	PLATE.CONTROL	ETHANOL	SHAKER	1	1	13	1	A	1	A01	1	1	1	1	1	1
58	Y1893	m89	2	HO	ETHANOL	SHAKER	1	1	13	1	A	2	A02	1	1	1	1	1	1
3	Y1980	m131	1	FUSION	ETHANOL	SHAKER	1	1	13	1	A	3	A03	1	1	1	1	1	1
77	Y1004	mBarry	2	ANCESTOR	ETHANOL	SHAKER	1	1	13	1	A	4	A04	1	1	1	1	1	1
63	Y1999	m154	2	HO	ETHANOL	SHAKER	1	1	13	1	A	5	A05	1	1	1	1	1	1
CTRL	Y1002	CONTROL	1	PLATE.CONTROL	ETHANOL	SHAKER	1	1	13	1	A	6	A06	1	1	1	1	1	1
40	Y3172	TATA.132	2	FUSION	ETHANOL	SHAKER	1	1	13	1	A	7	A07	1	1	1	1	1	1
72	Y2651	TATA.129	1	HO	ETHANOL	SHAKER	1	1	13	1	A	8	A08	1	1	1	1	1	1
7	Y1970	m160	1	FUSION	ETHANOL	SHAKER	1	1	13	1	A	9	A09	1	1	1	1	1	1
53	Y1898	m75	1	HO	ETHANOL	SHAKER	1	1	13	1	A	10	A10	1	1	1	1	1	1
CTRL	Y1002	CONTROL	1	PLATE.CONTROL	ETHANOL	SHAKER	1	1	13	1	A	11	A11	1	1	1	1	1	1
8	Y1988	m91	1	FUSION	ETHANOL	SHAKER	1	1	13	1	A	12	A12	1	1	1	1	1	1
66	Y1897	m66	1	HO	ETHANOL	SHAKER	1	1	13	1	B	1	B01	1	1	1	1	1	2
43	Y1949	m142	1	HO	ETHANOL	SHAKER	1	1	13	1	B	2	B02	1	1	1	1	1	2
CTRL	Y1002	CONTROL	1	PLATE.CONTROL	ETHANOL	SHAKER	1	1	13	1	B	3	B03	1	1	1	1	1	2
21	Y1982	m154	1	FUSION	ETHANOL	SHAKER	1	1	13	1	B	4	B04	1	1	1	1	1	2
73	Y2653	TATA.132	1	HO	ETHANOL	SHAKER	1	1	13	1	B	5	B05	1	1	1	1	1	2
76	Y1002	mBarry	1	ANCESTOR	ETHANOL	SHAKER	1	1	13	1	B	6	B06	1	1	1	1	1	2
14	Y1978	m221	1	FUSION	ETHANOL	SHAKER	1	1	13	1	B	7	B07	1	1	1	1	1	2
CTRL	Y1002	CONTROL	1	PLATE.CONTROL	ETHANOL	SHAKER	1	1	13	1	B	8	B08	1	1	1	1	1	2
47	Y1954	m160	1	HO	ETHANOL	SHAKER	1	1	13	1	B	9	B09	1	1	1	1	1	2
2	Y978	NULL	1	NULL	ETHANOL	SHAKER	1	1	13	1	B	10	B10	1	1	1	1	1	2
30	Y1965	mBarry	2	FUSION	ETHANOL	SHAKER	1	1	13	1	B	11	B11	1	1	1	1	1	2
44	Y1952	m184	1	HO	ETHANOL	SHAKER	1	1	13	1	B	12	B12	1	1	1	1	1	2
10	Y1986	m76	1	FUSION	ETHANOL	SHAKER	1	1	13	1	C	1	C01	1	1	1	1	1	3
28	Y1967	m156	2	FUSION	ETHANOL	SHAKER	1	1	13	1	C	2	C02	1	1	1	1	1	3
71	Y2605	TATA.81	1	HO	ETHANOL	SHAKER	1	1	13	1	C	3	C03	1	1	1	1	1	3
49	Y1903	m91	2	HO	ETHANOL	SHAKER	1	1	13	1	C	4	C04	1	1	1	1	1	3
CTRL	Y1002	CONTROL	1	PLATE.CONTROL	ETHANOL	SHAKER	1	1	13	1	C	5	C05	1	1	1	1	1	3
11	Y1987	m76	2	FUSION	ETHANOL	SHAKER	1	1	13	1	C	6	C06	1	1	1	1	1	3
57	Y1892	m89	1	HO	ETHANOL	SHAKER	1	1	13	1	C	7	C07	1	1	1	1	1	3
24	Y1924	m63	2	FUSION	ETHANOL	SHAKER	1	1	13	1	C	8	C08	1	1	1	1	1	3
68	Y1992	m156	2	HO	ETHANOL	SHAKER	1	1	13	1	C	9	C09	1	1	1	1	1	3
CTRL	Y1002	CONTROL	1	PLATE.CONTROL	ETHANOL	SHAKER	1	1	13	1	C	10	C10	1	1	1	1	1	3
EMPTY	Y2814	m76.m90.TATA.26	1	SINGLE	ETHANOL	SHAKER	1	1	13	1	C	11	C11	1	1	1	1	1	3
25	Y1927	m66	1	FUSION	ETHANOL	SHAKER	1	1	13	1	C	12	C12	1	1	1	1	1	3
59	Y1900	m90	1	HO	ETHANOL	SHAKER	1	1	13	1	D	1	D01	1	1	1	1	1	4
CTRL	Y1002	CONTROL	1	PLATE.CONTROL	ETHANOL	SHAKER	1	1	13	1	D	2	D02	1	1	1	1	1	4
31	Y3163	TATA.26	1	FUSION	ETHANOL	SHAKER	1	1	13	1	D	3	D03	1	1	1	1	1	4
74	Y3016	m156	1	ANCESTOR	ETHANOL	SHAKER	1	1	13	1	D	4	D04	1	1	1	1	1	4
12	Y1984	m75	1	FUSION	ETHANOL	SHAKER	1	1	13	1	D	5	D05	1	1	1	1	1	4
65	Y1958	m63	2	HO	ETHANOL	SHAKER	1	1	13	1	D	6	D06	1	1	1	1	1	4
CTRL	Y1002	CONTROL	1	PLATE.CONTROL	ETHANOL	SHAKER	1	1	13	1	D	7	D07	1	1	1	1	1	4
1	Y1002	CONTROL	1	HO	ETHANOL	SHAKER	1	1	13	1	D	8	D08	1	1	1	1	1	4
34	Y3166	TATA.81	1	FUSION	ETHANOL	SHAKER	1	1	13	1	D	9	D09	1	1	1	1	1	4
62	Y1998	m154	1	HO	ETHANOL	SHAKER	1	1	13	1	D	10	D10	1	1	1	1	1	4
54	Y1899	m75	2	HO	ETHANOL	SHAKER	1	1	13	1	D	11	D11	1	1	1	1	1	4
CTRL	Y1002	CONTROL	1	PLATE.CONTROL	ETHANOL	SHAKER	1	1	13	1	D	12	D12	1	1	1	1	1	4
46	Y2001	m184	3	HO	ETHANOL	SHAKER	1	1	13	1	E	1	E01	2	1	1	1	2	1
4	Y1989	m142	1	FUSION	ETHANOL	SHAKER	1	1	13	1	E	2	E02	2	1	1	1	2	1
52	Y1960	m76	2	HO	ETHANOL	SHAKER	1	1	13	1	E	3	E03	2	1	1	1	2	1
CTRL	Y1002	CONTROL	1	PLATE.CONTROL	ETHANOL	SHAKER	1	1	13	1	E	4	E04	2	1	1	1	2	1
67	Y1991	m156	1	HO	ETHANOL	SHAKER	1	1	13	1	E	5	E05	2	1	1	1	2	1
60	Y1901	m90	2	HO	ETHANOL	SHAKER	1	1	13	1	E	6	E06	2	1	1	1	2	1
16	Y1974	m89	1	FUSION	ETHANOL	SHAKER	1	1	13	1	E	7	E07	2	1	1	1	2	1
18	Y1976	m90	1	FUSION	ETHANOL	SHAKER	1	1	13	1	E	8	E08	2	1	1	1	2	1
CTRL	Y1002	CONTROL	1	PLATE.CONTROL	ETHANOL	SHAKER	1	1	13	1	E	9	E09	2	1	1	1	2	1
6	Y1969	m184	2	FUSION	ETHANOL	SHAKER	1	1	13	1	E	10	E10	2	1	1	1	2	1
27	Y1966	m156	1	FUSION	ETHANOL	SHAKER	1	1	13	1	E	11	E11	2	1	1	1	2	1
50	Y1961	V	1	HO	ETHANOL	SHAKER	1	1	13	1	E	12	E12	2	1	1	1	2	1
CTRL	Y1002	CONTROL	1	PLATE.CONTROL	ETHANOL	SHAKER	1	1	13	1	F	1	F01	2	1	1	1	2	2
26	Y1928	m66	2	FUSION	ETHANOL	SHAKER	1	1	13	1	F	2	F02	2	1	1	1	2	2
55	Y1956	m221	1	HO	ETHANOL	SHAKER	1	1	13	1	F	3	F03	2	1	1	1	2	2
2	Y978	NULL	1	NULL	ETHANOL	SHAKER	1	1	13	1	F	4	F04	2	1	1	1	2	2
56	Y1894	m123	1	HO	ETHANOL	SHAKER	1	1	13	1	F	5	F05	2	1	1	1	2	2
CTRL	Y1002	CONTROL	1	PLATE.CONTROL	ETHANOL	SHAKER	1	1	13	1	F	6	F06	2	1	1	1	2	2
69	Y1993	mBarry	1	HO	ETHANOL	SHAKER	1	1	13	1	F	7	F07	2	1	1	1	2	2
64	Y1896	m63	1	HO	ETHANOL	SHAKER	1	1	13	1	F	8	F08	2	1	1	1	2	2
29	Y1964	mBarry	1	FUSION	ETHANOL	SHAKER	1	1	13	1	F	9	F09	2	1	1	1	2	2
23	Y1923	m63	1	FUSION	ETHANOL	SHAKER	1	1	13	1	F	10	F10	2	1	1	1	2	2
CTRL	Y1002	CONTROL	1	PLATE.CONTROL	ETHANOL	SHAKER	1	1	13	1	F	11	F11	2	1	1	1	2	2
37	Y3169	TATA.129	1	FUSION	ETHANOL	SHAKER	1	1	13	1	F	12	F12	2	1	1	1	2	2
22	Y1983	m154	2	FUSION	ETHANOL	SHAKER	1	1	13	1	G	1	G01	2	1	1	1	2	3
13	Y1985	m75	2	FUSION	ETHANOL	SHAKER	1	1	13	1	G	2	G02	2	1	1	1	2	3
CTRL	Y1002	CONTROL	1	PLATE.CONTROL	ETHANOL	SHAKER	1	1	13	1	G	3	G03	2	1	1	1	2	3
39	Y3171	TATA.132	1	FUSION	ETHANOL	SHAKER	1	1	13	1	G	4	G04	2	1	1	1	2	3
70	Y2550	TATA.26	1	HO	ETHANOL	SHAKER	1	1	13	1	G	5	G05	2	1	1	1	2	3
5	Y1968	m184	1	FUSION	ETHANOL	SHAKER	1	1	13	1	G	6	G06	2	1	1	1	2	3
38	Y3170	TATA.129	2	FUSION	ETHANOL	SHAKER	1	1	13	1	G	7	G07	2	1	1	1	2	3
CTRL	Y1002	CONTROL	1	PLATE.CONTROL	ETHANOL	SHAKER	1	1	13	1	G	8	G08	2	1	1	1	2	3
48	Y1902	m91	1	HO	ETHANOL	SHAKER	1	1	13	1	G	9	G09	2	1	1	1	2	3
20	Y1972	m153	1	FUSION	ETHANOL	SHAKER	1	1	13	1	G	10	G10	2	1	1	1	2	3
9	Y2002	V	1	FUSION	ETHANOL	SHAKER	1	1	13	1	G	11	G11	2	1	1	1	2	3
75	Y1141	m156	2	ANCESTOR	ETHANOL	SHAKER	1	1	13	1	G	12	G12	2	1	1	1	2	3
EMPTY	Y3028	m75_m75	1	DOUBLE	ETHANOL	SHAKER	1	1	13	1	H	1	H01	2	1	1	1	2	4
35	Y3167	TATA.81	2	FUSION	ETHANOL	SHAKER	1	1	13	1	H	2	H02	2	1	1	1	2	4
19	Y1977	m90	2	FUSION	ETHANOL	SHAKER	1	1	13	1	H	3	H03	2	1	1	1	2	4
45	Y2000	m184	2	HO	ETHANOL	SHAKER	1	1	13	1	H	4	H04	2	1	1	1	2	4
CTRL	Y1002	CONTROL	1	PLATE.CONTROL	ETHANOL	SHAKER	1	1	13	1	H	5	H05	2	1	1	1	2	4
42	Y1895	m131	1	HO	ETHANOL	SHAKER	1	1	13	1	H	6	H06	2	1	1	1	2	4
61	Y1996	m153	1	HO	ETHANOL	SHAKER	1	1	13	1	H	7	H07	2	1	1	1	2	4
15	Y1962	m123	1	FUSION	ETHANOL	SHAKER	1	1	13	1	H	8	H08	2	1	1	1	2	4
51	Y1953	m76	1	HO	ETHANOL	SHAKER	1	1	13	1	H	9	H09	2	1	1	1	2	4
CTRL	Y1002	CONTROL	1	PLATE.CONTROL	ETHANOL	SHAKER	1	1	13	1	H	10	H10	2	1	1	1	2	4
32	Y3164	TATA.26	2	FUSION	ETHANOL	SHAKER	1	1	13	1	H	11	H11	2	1	1	1	2	4
17	Y1975	m89	2	FUSION	ETHANOL	SHAKER	1	1	13	1	H	12	H12	2	1	1	1	2	4
CTRL	Y1002	CONTROL	1	PLATE.CONTROL	ETHANOL	SHAKER	1	2	14	2	A	1	A01	1	1	1	1	3	1
58	Y1893	m89	2	HO	ETHANOL	SHAKER	1	2	14	2	A	2	A02	1	1	1	1	3	1
3	Y1980	m131	1	FUSION	ETHANOL	SHAKER	1	2	14	2	A	3	A03	1	1	1	1	3	1
77	Y1004	mBarry	2	ANCESTOR	ETHANOL	SHAKER	1	2	14	2	A	4	A04	1	1	1	1	3	1
63	Y1999	m154	2	HO	ETHANOL	SHAKER	1	2	14	2	A	5	A05	1	1	1	1	3	1
CTRL	Y1002	CONTROL	1	PLATE.CONTROL	ETHANOL	SHAKER	1	2	14	2	A	6	A06	1	1	1	1	3	1
40	Y3172	TATA.132	2	FUSION	ETHANOL	SHAKER	1	2	14	2	A	7	A07	1	1	1	1	3	1
72	Y2651	TATA.129	1	HO	ETHANOL	SHAKER	1	2	14	2	A	8	A08	1	1	1	1	3	1
7	Y1970	m160	1	FUSION	ETHANOL	SHAKER	1	2	14	2	A	9	A09	1	1	1	1	3	1
53	Y1898	m75	1	HO	ETHANOL	SHAKER	1	2	14	2	A	10	A10	1	1	1	1	3	1
CTRL	Y1002	CONTROL	1	PLATE.CONTROL	ETHANOL	SHAKER	1	2	14	2	A	11	A11	1	1	1	1	3	1
8	Y1988	m91	1	FUSION	ETHANOL	SHAKER	1	2	14	2	A	12	A12	1	1	1	1	3	1
66	Y1897	m66	1	HO	ETHANOL	SHAKER	1	2	14	2	B	1	B01	1	1	1	1	3	2
43	Y1949	m142	1	HO	ETHANOL	SHAKER	1	2	14	2	B	2	B02	1	1	1	1	3	2
CTRL	Y1002	CONTROL	1	PLATE.CONTROL	ETHANOL	SHAKER	1	2	14	2	B	3	B03	1	1	1	1	3	2
21	Y1982	m154	1	FUSION	ETHANOL	SHAKER	1	2	14	2	B	4	B04	1	1	1	1	3	2
73	Y2653	TATA.132	1	HO	ETHANOL	SHAKER	1	2	14	2	B	5	B05	1	1	1	1	3	2
76	Y1002	mBarry	1	ANCESTOR	ETHANOL	SHAKER	1	2	14	2	B	6	B06	1	1	1	1	3	2
14	Y1978	m221	1	FUSION	ETHANOL	SHAKER	1	2	14	2	B	7	B07	1	1	1	1	3	2
CTRL	Y1002	CONTROL	1	PLATE.CONTROL	ETHANOL	SHAKER	1	2	14	2	B	8	B08	1	1	1	1	3	2
47	Y1954	m160	1	HO	ETHANOL	SHAKER	1	2	14	2	B	9	B09	1	1	1	1	3	2
2	Y978	NULL	1	NULL	ETHANOL	SHAKER	1	2	14	2	B	10	B10	1	1	1	1	3	2
30	Y1965	mBarry	2	FUSION	ETHANOL	SHAKER	1	2	14	2	B	11	B11	1	1	1	1	3	2
44	Y1952	m184	1	HO	ETHANOL	SHAKER	1	2	14	2	B	12	B12	1	1	1	1	3	2
10	Y1986	m76	1	FUSION	ETHANOL	SHAKER	1	2	14	2	C	1	C01	1	1	1	1	3	3
28	Y1967	m156	2	FUSION	ETHANOL	SHAKER	1	2	14	2	C	2	C02	1	1	1	1	3	3
71	Y2605	TATA.81	1	HO	ETHANOL	SHAKER	1	2	14	2	C	3	C03	1	1	1	1	3	3
49	Y1903	m91	2	HO	ETHANOL	SHAKER	1	2	14	2	C	4	C04	1	1	1	1	3	3
CTRL	Y1002	CONTROL	1	PLATE.CONTROL	ETHANOL	SHAKER	1	2	14	2	C	5	C05	1	1	1	1	3	3
11	Y1987	m76	2	FUSION	ETHANOL	SHAKER	1	2	14	2	C	6	C06	1	1	1	1	3	3
57	Y1892	m89	1	HO	ETHANOL	SHAKER	1	2	14	2	C	7	C07	1	1	1	1	3	3
24	Y1924	m63	2	FUSION	ETHANOL	SHAKER	1	2	14	2	C	8	C08	1	1	1	1	3	3
68	Y1992	m156	2	HO	ETHANOL	SHAKER	1	2	14	2	C	9	C09	1	1	1	1	3	3
CTRL	Y1002	CONTROL	1	PLATE.CONTROL	ETHANOL	SHAKER	1	2	14	2	C	10	C10	1	1	1	1	3	3
EMPTY	Y2814	m76.m90.TATA.26	1	SINGLE	ETHANOL	SHAKER	1	2	14	2	C	11	C11	1	1	1	1	3	3
25	Y1927	m66	1	FUSION	ETHANOL	SHAKER	1	2	14	2	C	12	C12	1	1	1	1	3	3
59	Y1900	m90	1	HO	ETHANOL	SHAKER	1	2	14	2	D	1	D01	1	1	1	1	3	4
CTRL	Y1002	CONTROL	1	PLATE.CONTROL	ETHANOL	SHAKER	1	2	14	2	D	2	D02	1	1	1	1	3	4
31	Y3163	TATA.26	1	FUSION	ETHANOL	SHAKER	1	2	14	2	D	3	D03	1	1	1	1	3	4
74	Y3016	m156	1	ANCESTOR	ETHANOL	SHAKER	1	2	14	2	D	4	D04	1	1	1	1	3	4
12	Y1984	m75	1	FUSION	ETHANOL	SHAKER	1	2	14	2	D	5	D05	1	1	1	1	3	4
65	Y1958	m63	2	HO	ETHANOL	SHAKER	1	2	14	2	D	6	D06	1	1	1	1	3	4
CTRL	Y1002	CONTROL	1	PLATE.CONTROL	ETHANOL	SHAKER	1	2	14	2	D	7	D07	1	1	1	1	3	4
1	Y1002	CONTROL	1	HO	ETHANOL	SHAKER	1	2	14	2	D	8	D08	1	1	1	1	3	4
34	Y3166	TATA.81	1	FUSION	ETHANOL	SHAKER	1	2	14	2	D	9	D09	1	1	1	1	3	4
62	Y1998	m154	1	HO	ETHANOL	SHAKER	1	2	14	2	D	10	D10	1	1	1	1	3	4
54	Y1899	m75	2	HO	ETHANOL	SHAKER	1	2	14	2	D	11	D11	1	1	1	1	3	4
CTRL	Y1002	CONTROL	1	PLATE.CONTROL	ETHANOL	SHAKER	1	2	14	2	D	12	D12	1	1	1	1	3	4
46	Y2001	m184	3	HO	ETHANOL	SHAKER	1	2	14	2	E	1	E01	2	1	1	1	4	1
4	Y1989	m142	1	FUSION	ETHANOL	SHAKER	1	2	14	2	E	2	E02	2	1	1	1	4	1
52	Y1960	m76	2	HO	ETHANOL	SHAKER	1	2	14	2	E	3	E03	2	1	1	1	4	1
CTRL	Y1002	CONTROL	1	PLATE.CONTROL	ETHANOL	SHAKER	1	2	14	2	E	4	E04	2	1	1	1	4	1
67	Y1991	m156	1	HO	ETHANOL	SHAKER	1	2	14	2	E	5	E05	2	1	1	1	4	1
60	Y1901	m90	2	HO	ETHANOL	SHAKER	1	2	14	2	E	6	E06	2	1	1	1	4	1
16	Y1974	m89	1	FUSION	ETHANOL	SHAKER	1	2	14	2	E	7	E07	2	1	1	1	4	1
18	Y1976	m90	1	FUSION	ETHANOL	SHAKER	1	2	14	2	E	8	E08	2	1	1	1	4	1
CTRL	Y1002	CONTROL	1	PLATE.CONTROL	ETHANOL	SHAKER	1	2	14	2	E	9	E09	2	1	1	1	4	1
6	Y1969	m184	2	FUSION	ETHANOL	SHAKER	1	2	14	2	E	10	E10	2	1	1	1	4	1
27	Y1966	m156	1	FUSION	ETHANOL	SHAKER	1	2	14	2	E	11	E11	2	1	1	1	4	1
50	Y1961	V	1	HO	ETHANOL	SHAKER	1	2	14	2	E	12	E12	2	1	1	1	4	1
CTRL	Y1002	CONTROL	1	PLATE.CONTROL	ETHANOL	SHAKER	1	2	14	2	F	1	F01	2	1	1	1	4	2
26	Y1928	m66	2	FUSION	ETHANOL	SHAKER	1	2	14	2	F	2	F02	2	1	1	1	4	2
55	Y1956	m221	1	HO	ETHANOL	SHAKER	1	2	14	2	F	3	F03	2	1	1	1	4	2
2	Y978	NULL	1	NULL	ETHANOL	SHAKER	1	2	14	2	F	4	F04	2	1	1	1	4	2
56	Y1894	m123	1	HO	ETHANOL	SHAKER	1	2	14	2	F	5	F05	2	1	1	1	4	2
CTRL	Y1002	CONTROL	1	PLATE.CONTROL	ETHANOL	SHAKER	1	2	14	2	F	6	F06	2	1	1	1	4	2
69	Y1993	mBarry	1	HO	ETHANOL	SHAKER	1	2	14	2	F	7	F07	2	1	1	1	4	2
64	Y1896	m63	1	HO	ETHANOL	SHAKER	1	2	14	2	F	8	F08	2	1	1	1	4	2
29	Y1964	mBarry	1	FUSION	ETHANOL	SHAKER	1	2	14	2	F	9	F09	2	1	1	1	4	2
23	Y1923	m63	1	FUSION	ETHANOL	SHAKER	1	2	14	2	F	10	F10	2	1	1	1	4	2
CTRL	Y1002	CONTROL	1	PLATE.CONTROL	ETHANOL	SHAKER	1	2	14	2	F	11	F11	2	1	1	1	4	2
37	Y3169	TATA.129	1	FUSION	ETHANOL	SHAKER	1	2	14	2	F	12	F12	2	1	1	1	4	2
22	Y1983	m154	2	FUSION	ETHANOL	SHAKER	1	2	14	2	G	1	G01	2	1	1	1	4	3
13	Y1985	m75	2	FUSION	ETHANOL	SHAKER	1	2	14	2	G	2	G02	2	1	1	1	4	3
CTRL	Y1002	CONTROL	1	PLATE.CONTROL	ETHANOL	SHAKER	1	2	14	2	G	3	G03	2	1	1	1	4	3
39	Y3171	TATA.132	1	FUSION	ETHANOL	SHAKER	1	2	14	2	G	4	G04	2	1	1	1	4	3
70	Y2550	TATA.26	1	HO	ETHANOL	SHAKER	1	2	14	2	G	5	G05	2	1	1	1	4	3
5	Y1968	m184	1	FUSION	ETHANOL	SHAKER	1	2	14	2	G	6	G06	2	1	1	1	4	3
38	Y3170	TATA.129	2	FUSION	ETHANOL	SHAKER	1	2	14	2	G	7	G07	2	1	1	1	4	3
CTRL	Y1002	CONTROL	1	PLATE.CONTROL	ETHANOL	SHAKER	1	2	14	2	G	8	G08	2	1	1	1	4	3
48	Y1902	m91	1	HO	ETHANOL	SHAKER	1	2	14	2	G	9	G09	2	1	1	1	4	3
20	Y1972	m153	1	FUSION	ETHANOL	SHAKER	1	2	14	2	G	10	G10	2	1	1	1	4	3
9	Y2002	V	1	FUSION	ETHANOL	SHAKER	1	2	14	2	G	11	G11	2	1	1	1	4	3
75	Y1141	m156	2	ANCESTOR	ETHANOL	SHAKER	1	2	14	2	G	12	G12	2	1	1	1	4	3
EMPTY	Y3028	m75_m75	1	DOUBLE	ETHANOL	SHAKER	1	2	14	2	H	1	H01	2	1	1	1	4	4
35	Y3167	TATA.81	2	FUSION	ETHANOL	SHAKER	1	2	14	2	H	2	H02	2	1	1	1	4	4
19	Y1977	m90	2	FUSION	ETHANOL	SHAKER	1	2	14	2	H	3	H03	2	1	1	1	4	4
45	Y2000	m184	2	HO	ETHANOL	SHAKER	1	2	14	2	H	4	H04	2	1	1	1	4	4
CTRL	Y1002	CONTROL	1	PLATE.CONTROL	ETHANOL	SHAKER	1	2	14	2	H	5	H05	2	1	1	1	4	4
42	Y1895	m131	1	HO	ETHANOL	SHAKER	1	2	14	2	H	6	H06	2	1	1	1	4	4
61	Y1996	m153	1	HO	ETHANOL	SHAKER	1	2	14	2	H	7	H07	2	1	1	1	4	4
15	Y1962	m123	1	FUSION	ETHANOL	SHAKER	1	2	14	2	H	8	H08	2	1	1	1	4	4
51	Y1953	m76	1	HO	ETHANOL	SHAKER	1	2	14	2	H	9	H09	2	1	1	1	4	4
CTRL	Y1002	CONTROL	1	PLATE.CONTROL	ETHANOL	SHAKER	1	2	14	2	H	10	H10	2	1	1	1	4	4
32	Y3164	TATA.26	2	FUSION	ETHANOL	SHAKER	1	2	14	2	H	11	H11	2	1	1	1	4	4
17	Y1975	m89	2	FUSION	ETHANOL	SHAKER	1	2	14	2	H	12	H12	2	1	1	1	4	4
CTRL	Y1002	CONTROL	1	PLATE.CONTROL	ETHANOL	SHAKER	1	3	15	3	A	1	A01	1	1	1	1	5	1
58	Y1893	m89	2	HO	ETHANOL	SHAKER	1	3	15	3	A	2	A02	1	1	1	1	5	1
3	Y1980	m131	1	FUSION	ETHANOL	SHAKER	1	3	15	3	A	3	A03	1	1	1	1	5	1
77	Y1004	mBarry	2	ANCESTOR	ETHANOL	SHAKER	1	3	15	3	A	4	A04	1	1	1	1	5	1
63	Y1999	m154	2	HO	ETHANOL	SHAKER	1	3	15	3	A	5	A05	1	1	1	1	5	1
CTRL	Y1002	CONTROL	1	PLATE.CONTROL	ETHANOL	SHAKER	1	3	15	3	A	6	A06	1	1	1	1	5	1
40	Y3172	TATA.132	2	FUSION	ETHANOL	SHAKER	1	3	15	3	A	7	A07	1	1	1	1	5	1
72	Y2651	TATA.129	1	HO	ETHANOL	SHAKER	1	3	15	3	A	8	A08	1	1	1	1	5	1
7	Y1970	m160	1	FUSION	ETHANOL	SHAKER	1	3	15	3	A	9	A09	1	1	1	1	5	1
53	Y1898	m75	1	HO	ETHANOL	SHAKER	1	3	15	3	A	10	A10	1	1	1	1	5	1
CTRL	Y1002	CONTROL	1	PLATE.CONTROL	ETHANOL	SHAKER	1	3	15	3	A	11	A11	1	1	1	1	5	1
8	Y1988	m91	1	FUSION	ETHANOL	SHAKER	1	3	15	3	A	12	A12	1	1	1	1	5	1
66	Y1897	m66	1	HO	ETHANOL	SHAKER	1	3	15	3	B	1	B01	1	1	1	1	5	2
43	Y1949	m142	1	HO	ETHANOL	SHAKER	1	3	15	3	B	2	B02	1	1	1	1	5	2
CTRL	Y1002	CONTROL	1	PLATE.CONTROL	ETHANOL	SHAKER	1	3	15	3	B	3	B03	1	1	1	1	5	2
21	Y1982	m154	1	FUSION	ETHANOL	SHAKER	1	3	15	3	B	4	B04	1	1	1	1	5	2
73	Y2653	TATA.132	1	HO	ETHANOL	SHAKER	1	3	15	3	B	5	B05	1	1	1	1	5	2
76	Y1002	mBarry	1	ANCESTOR	ETHANOL	SHAKER	1	3	15	3	B	6	B06	1	1	1	1	5	2
14	Y1978	m221	1	FUSION	ETHANOL	SHAKER	1	3	15	3	B	7	B07	1	1	1	1	5	2
CTRL	Y1002	CONTROL	1	PLATE.CONTROL	ETHANOL	SHAKER	1	3	15	3	B	8	B08	1	1	1	1	5	2
47	Y1954	m160	1	HO	ETHANOL	SHAKER	1	3	15	3	B	9	B09	1	1	1	1	5	2
2	Y978	NULL	1	NULL	ETHANOL	SHAKER	1	3	15	3	B	10	B10	1	1	1	1	5	2
30	Y1965	mBarry	2	FUSION	ETHANOL	SHAKER	1	3	15	3	B	11	B11	1	1	1	1	5	2
44	Y1952	m184	1	HO	ETHANOL	SHAKER	1	3	15	3	B	12	B12	1	1	1	1	5	2
10	Y1986	m76	1	FUSION	ETHANOL	SHAKER	1	3	15	3	C	1	C01	1	1	1	1	5	3
28	Y1967	m156	2	FUSION	ETHANOL	SHAKER	1	3	15	3	C	2	C02	1	1	1	1	5	3
71	Y2605	TATA.81	1	HO	ETHANOL	SHAKER	1	3	15	3	C	3	C03	1	1	1	1	5	3
49	Y1903	m91	2	HO	ETHANOL	SHAKER	1	3	15	3	C	4	C04	1	1	1	1	5	3
CTRL	Y1002	CONTROL	1	PLATE.CONTROL	ETHANOL	SHAKER	1	3	15	3	C	5	C05	1	1	1	1	5	3
11	Y1987	m76	2	FUSION	ETHANOL	SHAKER	1	3	15	3	C	6	C06	1	1	1	1	5	3
57	Y1892	m89	1	HO	ETHANOL	SHAKER	1	3	15	3	C	7	C07	1	1	1	1	5	3
24	Y1924	m63	2	FUSION	ETHANOL	SHAKER	1	3	15	3	C	8	C08	1	1	1	1	5	3
68	Y1992	m156	2	HO	ETHANOL	SHAKER	1	3	15	3	C	9	C09	1	1	1	1	5	3
CTRL	Y1002	CONTROL	1	PLATE.CONTROL	ETHANOL	SHAKER	1	3	15	3	C	10	C10	1	1	1	1	5	3
EMPTY	Y2814	m76.m90.TATA.26	1	SINGLE	ETHANOL	SHAKER	1	3	15	3	C	11	C11	1	1	1	1	5	3
25	Y1927	m66	1	FUSION	ETHANOL	SHAKER	1	3	15	3	C	12	C12	1	1	1	1	5	3
59	Y1900	m90	1	HO	ETHANOL	SHAKER	1	3	15	3	D	1	D01	1	1	1	1	5	4
CTRL	Y1002	CONTROL	1	PLATE.CONTROL	ETHANOL	SHAKER	1	3	15	3	D	2	D02	1	1	1	1	5	4
31	Y3163	TATA.26	1	FUSION	ETHANOL	SHAKER	1	3	15	3	D	3	D03	1	1	1	1	5	4
74	Y3016	m156	1	ANCESTOR	ETHANOL	SHAKER	1	3	15	3	D	4	D04	1	1	1	1	5	4
12	Y1984	m75	1	FUSION	ETHANOL	SHAKER	1	3	15	3	D	5	D05	1	1	1	1	5	4
65	Y1958	m63	2	HO	ETHANOL	SHAKER	1	3	15	3	D	6	D06	1	1	1	1	5	4
CTRL	Y1002	CONTROL	1	PLATE.CONTROL	ETHANOL	SHAKER	1	3	15	3	D	7	D07	1	1	1	1	5	4
1	Y1002	CONTROL	1	HO	ETHANOL	SHAKER	1	3	15	3	D	8	D08	1	1	1	1	5	4
34	Y3166	TATA.81	1	FUSION	ETHANOL	SHAKER	1	3	15	3	D	9	D09	1	1	1	1	5	4
62	Y1998	m154	1	HO	ETHANOL	SHAKER	1	3	15	3	D	10	D10	1	1	1	1	5	4
54	Y1899	m75	2	HO	ETHANOL	SHAKER	1	3	15	3	D	11	D11	1	1	1	1	5	4
CTRL	Y1002	CONTROL	1	PLATE.CONTROL	ETHANOL	SHAKER	1	3	15	3	D	12	D12	1	1	1	1	5	4
46	Y2001	m184	3	HO	ETHANOL	SHAKER	1	3	15	3	E	1	E01	2	1	1	1	6	1
4	Y1989	m142	1	FUSION	ETHANOL	SHAKER	1	3	15	3	E	2	E02	2	1	1	1	6	1
52	Y1960	m76	2	HO	ETHANOL	SHAKER	1	3	15	3	E	3	E03	2	1	1	1	6	1
CTRL	Y1002	CONTROL	1	PLATE.CONTROL	ETHANOL	SHAKER	1	3	15	3	E	4	E04	2	1	1	1	6	1
67	Y1991	m156	1	HO	ETHANOL	SHAKER	1	3	15	3	E	5	E05	2	1	1	1	6	1
60	Y1901	m90	2	HO	ETHANOL	SHAKER	1	3	15	3	E	6	E06	2	1	1	1	6	1
16	Y1974	m89	1	FUSION	ETHANOL	SHAKER	1	3	15	3	E	7	E07	2	1	1	1	6	1
18	Y1976	m90	1	FUSION	ETHANOL	SHAKER	1	3	15	3	E	8	E08	2	1	1	1	6	1
CTRL	Y1002	CONTROL	1	PLATE.CONTROL	ETHANOL	SHAKER	1	3	15	3	E	9	E09	2	1	1	1	6	1
6	Y1969	m184	2	FUSION	ETHANOL	SHAKER	1	3	15	3	E	10	E10	2	1	1	1	6	1
27	Y1966	m156	1	FUSION	ETHANOL	SHAKER	1	3	15	3	E	11	E11	2	1	1	1	6	1
50	Y1961	V	1	HO	ETHANOL	SHAKER	1	3	15	3	E	12	E12	2	1	1	1	6	1
CTRL	Y1002	CONTROL	1	PLATE.CONTROL	ETHANOL	SHAKER	1	3	15	3	F	1	F01	2	1	1	1	6	2
26	Y1928	m66	2	FUSION	ETHANOL	SHAKER	1	3	15	3	F	2	F02	2	1	1	1	6	2
55	Y1956	m221	1	HO	ETHANOL	SHAKER	1	3	15	3	F	3	F03	2	1	1	1	6	2
2	Y978	NULL	1	NULL	ETHANOL	SHAKER	1	3	15	3	F	4	F04	2	1	1	1	6	2
56	Y1894	m123	1	HO	ETHANOL	SHAKER	1	3	15	3	F	5	F05	2	1	1	1	6	2
CTRL	Y1002	CONTROL	1	PLATE.CONTROL	ETHANOL	SHAKER	1	3	15	3	F	6	F06	2	1	1	1	6	2
69	Y1993	mBarry	1	HO	ETHANOL	SHAKER	1	3	15	3	F	7	F07	2	1	1	1	6	2
64	Y1896	m63	1	HO	ETHANOL	SHAKER	1	3	15	3	F	8	F08	2	1	1	1	6	2
29	Y1964	mBarry	1	FUSION	ETHANOL	SHAKER	1	3	15	3	F	9	F09	2	1	1	1	6	2
23	Y1923	m63	1	FUSION	ETHANOL	SHAKER	1	3	15	3	F	10	F10	2	1	1	1	6	2
CTRL	Y1002	CONTROL	1	PLATE.CONTROL	ETHANOL	SHAKER	1	3	15	3	F	11	F11	2	1	1	1	6	2
37	Y3169	TATA.129	1	FUSION	ETHANOL	SHAKER	1	3	15	3	F	12	F12	2	1	1	1	6	2
22	Y1983	m154	2	FUSION	ETHANOL	SHAKER	1	3	15	3	G	1	G01	2	1	1	1	6	3
13	Y1985	m75	2	FUSION	ETHANOL	SHAKER	1	3	15	3	G	2	G02	2	1	1	1	6	3
CTRL	Y1002	CONTROL	1	PLATE.CONTROL	ETHANOL	SHAKER	1	3	15	3	G	3	G03	2	1	1	1	6	3
39	Y3171	TATA.132	1	FUSION	ETHANOL	SHAKER	1	3	15	3	G	4	G04	2	1	1	1	6	3
70	Y2550	TATA.26	1	HO	ETHANOL	SHAKER	1	3	15	3	G	5	G05	2	1	1	1	6	3
5	Y1968	m184	1	FUSION	ETHANOL	SHAKER	1	3	15	3	G	6	G06	2	1	1	1	6	3
38	Y3170	TATA.129	2	FUSION	ETHANOL	SHAKER	1	3	15	3	G	7	G07	2	1	1	1	6	3
CTRL	Y1002	CONTROL	1	PLATE.CONTROL	ETHANOL	SHAKER	1	3	15	3	G	8	G08	2	1	1	1	6	3
48	Y1902	m91	1	HO	ETHANOL	SHAKER	1	3	15	3	G	9	G09	2	1	1	1	6	3
20	Y1972	m153	1	FUSION	ETHANOL	SHAKER	1	3	15	3	G	10	G10	2	1	1	1	6	3
9	Y2002	V	1	FUSION	ETHANOL	SHAKER	1	3	15	3	G	11	G11	2	1	1	1	6	3
75	Y1141	m156	2	ANCESTOR	ETHANOL	SHAKER	1	3	15	3	G	12	G12	2	1	1	1	6	3
EMPTY	Y3028	m75_m75	1	DOUBLE	ETHANOL	SHAKER	1	3	15	3	H	1	H01	2	1	1	1	6	4
35	Y3167	TATA.81	2	FUSION	ETHANOL	SHAKER	1	3	15	3	H	2	H02	2	1	1	1	6	4
19	Y1977	m90	2	FUSION	ETHANOL	SHAKER	1	3	15	3	H	3	H03	2	1	1	1	6	4
45	Y2000	m184	2	HO	ETHANOL	SHAKER	1	3	15	3	H	4	H04	2	1	1	1	6	4
CTRL	Y1002	CONTROL	1	PLATE.CONTROL	ETHANOL	SHAKER	1	3	15	3	H	5	H05	2	1	1	1	6	4
42	Y1895	m131	1	HO	ETHANOL	SHAKER	1	3	15	3	H	6	H06	2	1	1	1	6	4
61	Y1996	m153	1	HO	ETHANOL	SHAKER	1	3	15	3	H	7	H07	2	1	1	1	6	4
15	Y1962	m123	1	FUSION	ETHANOL	SHAKER	1	3	15	3	H	8	H08	2	1	1	1	6	4
51	Y1953	m76	1	HO	ETHANOL	SHAKER	1	3	15	3	H	9	H09	2	1	1	1	6	4
CTRL	Y1002	CONTROL	1	PLATE.CONTROL	ETHANOL	SHAKER	1	3	15	3	H	10	H10	2	1	1	1	6	4
32	Y3164	TATA.26	2	FUSION	ETHANOL	SHAKER	1	3	15	3	H	11	H11	2	1	1	1	6	4
17	Y1975	m89	2	FUSION	ETHANOL	SHAKER	1	3	15	3	H	12	H12	2	1	1	1	6	4
CTRL	Y1002	CONTROL	1	PLATE.CONTROL	ETHANOL	SHAKER	1	4	16	4	A	1	A01	1	1	1	1	7	1
58	Y1893	m89	2	HO	ETHANOL	SHAKER	1	4	16	4	A	2	A02	1	1	1	1	7	1
3	Y1980	m131	1	FUSION	ETHANOL	SHAKER	1	4	16	4	A	3	A03	1	1	1	1	7	1
77	Y1004	mBarry	2	ANCESTOR	ETHANOL	SHAKER	1	4	16	4	A	4	A04	1	1	1	1	7	1
63	Y1999	m154	2	HO	ETHANOL	SHAKER	1	4	16	4	A	5	A05	1	1	1	1	7	1
CTRL	Y1002	CONTROL	1	PLATE.CONTROL	ETHANOL	SHAKER	1	4	16	4	A	6	A06	1	1	1	1	7	1
40	Y3172	TATA.132	2	FUSION	ETHANOL	SHAKER	1	4	16	4	A	7	A07	1	1	1	1	7	1
72	Y2651	TATA.129	1	HO	ETHANOL	SHAKER	1	4	16	4	A	8	A08	1	1	1	1	7	1
7	Y1970	m160	1	FUSION	ETHANOL	SHAKER	1	4	16	4	A	9	A09	1	1	1	1	7	1
53	Y1898	m75	1	HO	ETHANOL	SHAKER	1	4	16	4	A	10	A10	1	1	1	1	7	1
CTRL	Y1002	CONTROL	1	PLATE.CONTROL	ETHANOL	SHAKER	1	4	16	4	A	11	A11	1	1	1	1	7	1
8	Y1988	m91	1	FUSION	ETHANOL	SHAKER	1	4	16	4	A	12	A12	1	1	1	1	7	1
66	Y1897	m66	1	HO	ETHANOL	SHAKER	1	4	16	4	B	1	B01	1	1	1	1	7	2
43	Y1949	m142	1	HO	ETHANOL	SHAKER	1	4	16	4	B	2	B02	1	1	1	1	7	2
CTRL	Y1002	CONTROL	1	PLATE.CONTROL	ETHANOL	SHAKER	1	4	16	4	B	3	B03	1	1	1	1	7	2
21	Y1982	m154	1	FUSION	ETHANOL	SHAKER	1	4	16	4	B	4	B04	1	1	1	1	7	2
73	Y2653	TATA.132	1	HO	ETHANOL	SHAKER	1	4	16	4	B	5	B05	1	1	1	1	7	2
76	Y1002	mBarry	1	ANCESTOR	ETHANOL	SHAKER	1	4	16	4	B	6	B06	1	1	1	1	7	2
14	Y1978	m221	1	FUSION	ETHANOL	SHAKER	1	4	16	4	B	7	B07	1	1	1	1	7	2
CTRL	Y1002	CONTROL	1	PLATE.CONTROL	ETHANOL	SHAKER	1	4	16	4	B	8	B08	1	1	1	1	7	2
47	Y1954	m160	1	HO	ETHANOL	SHAKER	1	4	16	4	B	9	B09	1	1	1	1	7	2
2	Y978	NULL	1	NULL	ETHANOL	SHAKER	1	4	16	4	B	10	B10	1	1	1	1	7	2
30	Y1965	mBarry	2	FUSION	ETHANOL	SHAKER	1	4	16	4	B	11	B11	1	1	1	1	7	2
44	Y1952	m184	1	HO	ETHANOL	SHAKER	1	4	16	4	B	12	B12	1	1	1	1	7	2
10	Y1986	m76	1	FUSION	ETHANOL	SHAKER	1	4	16	4	C	1	C01	1	1	1	1	7	3
28	Y1967	m156	2	FUSION	ETHANOL	SHAKER	1	4	16	4	C	2	C02	1	1	1	1	7	3
71	Y2605	TATA.81	1	HO	ETHANOL	SHAKER	1	4	16	4	C	3	C03	1	1	1	1	7	3
49	Y1903	m91	2	HO	ETHANOL	SHAKER	1	4	16	4	C	4	C04	1	1	1	1	7	3
CTRL	Y1002	CONTROL	1	PLATE.CONTROL	ETHANOL	SHAKER	1	4	16	4	C	5	C05	1	1	1	1	7	3
11	Y1987	m76	2	FUSION	ETHANOL	SHAKER	1	4	16	4	C	6	C06	1	1	1	1	7	3
57	Y1892	m89	1	HO	ETHANOL	SHAKER	1	4	16	4	C	7	C07	1	1	1	1	7	3
24	Y1924	m63	2	FUSION	ETHANOL	SHAKER	1	4	16	4	C	8	C08	1	1	1	1	7	3
68	Y1992	m156	2	HO	ETHANOL	SHAKER	1	4	16	4	C	9	C09	1	1	1	1	7	3
CTRL	Y1002	CONTROL	1	PLATE.CONTROL	ETHANOL	SHAKER	1	4	16	4	C	10	C10	1	1	1	1	7	3
EMPTY	Y2814	m76.m90.TATA.26	1	SINGLE	ETHANOL	SHAKER	1	4	16	4	C	11	C11	1	1	1	1	7	3
25	Y1927	m66	1	FUSION	ETHANOL	SHAKER	1	4	16	4	C	12	C12	1	1	1	1	7	3
59	Y1900	m90	1	HO	ETHANOL	SHAKER	1	4	16	4	D	1	D01	1	1	1	1	7	4
CTRL	Y1002	CONTROL	1	PLATE.CONTROL	ETHANOL	SHAKER	1	4	16	4	D	2	D02	1	1	1	1	7	4
31	Y3163	TATA.26	1	FUSION	ETHANOL	SHAKER	1	4	16	4	D	3	D03	1	1	1	1	7	4
74	Y3016	m156	1	ANCESTOR	ETHANOL	SHAKER	1	4	16	4	D	4	D04	1	1	1	1	7	4
12	Y1984	m75	1	FUSION	ETHANOL	SHAKER	1	4	16	4	D	5	D05	1	1	1	1	7	4
65	Y1958	m63	2	HO	ETHANOL	SHAKER	1	4	16	4	D	6	D06	1	1	1	1	7	4
CTRL	Y1002	CONTROL	1	PLATE.CONTROL	ETHANOL	SHAKER	1	4	16	4	D	7	D07	1	1	1	1	7	4
1	Y1002	CONTROL	1	HO	ETHANOL	SHAKER	1	4	16	4	D	8	D08	1	1	1	1	7	4
34	Y3166	TATA.81	1	FUSION	ETHANOL	SHAKER	1	4	16	4	D	9	D09	1	1	1	1	7	4
62	Y1998	m154	1	HO	ETHANOL	SHAKER	1	4	16	4	D	10	D10	1	1	1	1	7	4
54	Y1899	m75	2	HO	ETHANOL	SHAKER	1	4	16	4	D	11	D11	1	1	1	1	7	4
CTRL	Y1002	CONTROL	1	PLATE.CONTROL	ETHANOL	SHAKER	1	4	16	4	D	12	D12	1	1	1	1	7	4
46	Y2001	m184	3	HO	ETHANOL	SHAKER	1	4	16	4	E	1	E01	2	1	1	1	8	1
4	Y1989	m142	1	FUSION	ETHANOL	SHAKER	1	4	16	4	E	2	E02	2	1	1	1	8	1
52	Y1960	m76	2	HO	ETHANOL	SHAKER	1	4	16	4	E	3	E03	2	1	1	1	8	1
CTRL	Y1002	CONTROL	1	PLATE.CONTROL	ETHANOL	SHAKER	1	4	16	4	E	4	E04	2	1	1	1	8	1
67	Y1991	m156	1	HO	ETHANOL	SHAKER	1	4	16	4	E	5	E05	2	1	1	1	8	1
60	Y1901	m90	2	HO	ETHANOL	SHAKER	1	4	16	4	E	6	E06	2	1	1	1	8	1
16	Y1974	m89	1	FUSION	ETHANOL	SHAKER	1	4	16	4	E	7	E07	2	1	1	1	8	1
18	Y1976	m90	1	FUSION	ETHANOL	SHAKER	1	4	16	4	E	8	E08	2	1	1	1	8	1
CTRL	Y1002	CONTROL	1	PLATE.CONTROL	ETHANOL	SHAKER	1	4	16	4	E	9	E09	2	1	1	1	8	1
6	Y1969	m184	2	FUSION	ETHANOL	SHAKER	1	4	16	4	E	10	E10	2	1	1	1	8	1
27	Y1966	m156	1	FUSION	ETHANOL	SHAKER	1	4	16	4	E	11	E11	2	1	1	1	8	1
50	Y1961	V	1	HO	ETHANOL	SHAKER	1	4	16	4	E	12	E12	2	1	1	1	8	1
CTRL	Y1002	CONTROL	1	PLATE.CONTROL	ETHANOL	SHAKER	1	4	16	4	F	1	F01	2	1	1	1	8	2
26	Y1928	m66	2	FUSION	ETHANOL	SHAKER	1	4	16	4	F	2	F02	2	1	1	1	8	2
55	Y1956	m221	1	HO	ETHANOL	SHAKER	1	4	16	4	F	3	F03	2	1	1	1	8	2
2	Y978	NULL	1	NULL	ETHANOL	SHAKER	1	4	16	4	F	4	F04	2	1	1	1	8	2
56	Y1894	m123	1	HO	ETHANOL	SHAKER	1	4	16	4	F	5	F05	2	1	1	1	8	2
CTRL	Y1002	CONTROL	1	PLATE.CONTROL	ETHANOL	SHAKER	1	4	16	4	F	6	F06	2	1	1	1	8	2
69	Y1993	mBarry	1	HO	ETHANOL	SHAKER	1	4	16	4	F	7	F07	2	1	1	1	8	2
64	Y1896	m63	1	HO	ETHANOL	SHAKER	1	4	16	4	F	8	F08	2	1	1	1	8	2
29	Y1964	mBarry	1	FUSION	ETHANOL	SHAKER	1	4	16	4	F	9	F09	2	1	1	1	8	2
23	Y1923	m63	1	FUSION	ETHANOL	SHAKER	1	4	16	4	F	10	F10	2	1	1	1	8	2
CTRL	Y1002	CONTROL	1	PLATE.CONTROL	ETHANOL	SHAKER	1	4	16	4	F	11	F11	2	1	1	1	8	2
37	Y3169	TATA.129	1	FUSION	ETHANOL	SHAKER	1	4	16	4	F	12	F12	2	1	1	1	8	2
22	Y1983	m154	2	FUSION	ETHANOL	SHAKER	1	4	16	4	G	1	G01	2	1	1	1	8	3
13	Y1985	m75	2	FUSION	ETHANOL	SHAKER	1	4	16	4	G	2	G02	2	1	1	1	8	3
CTRL	Y1002	CONTROL	1	PLATE.CONTROL	ETHANOL	SHAKER	1	4	16	4	G	3	G03	2	1	1	1	8	3
39	Y3171	TATA.132	1	FUSION	ETHANOL	SHAKER	1	4	16	4	G	4	G04	2	1	1	1	8	3
70	Y2550	TATA.26	1	HO	ETHANOL	SHAKER	1	4	16	4	G	5	G05	2	1	1	1	8	3
5	Y1968	m184	1	FUSION	ETHANOL	SHAKER	1	4	16	4	G	6	G06	2	1	1	1	8	3
38	Y3170	TATA.129	2	FUSION	ETHANOL	SHAKER	1	4	16	4	G	7	G07	2	1	1	1	8	3
CTRL	Y1002	CONTROL	1	PLATE.CONTROL	ETHANOL	SHAKER	1	4	16	4	G	8	G08	2	1	1	1	8	3
48	Y1902	m91	1	HO	ETHANOL	SHAKER	1	4	16	4	G	9	G09	2	1	1	1	8	3
20	Y1972	m153	1	FUSION	ETHANOL	SHAKER	1	4	16	4	G	10	G10	2	1	1	1	8	3
9	Y2002	V	1	FUSION	ETHANOL	SHAKER	1	4	16	4	G	11	G11	2	1	1	1	8	3
75	Y1141	m156	2	ANCESTOR	ETHANOL	SHAKER	1	4	16	4	G	12	G12	2	1	1	1	8	3
EMPTY	Y3028	m75_m75	1	DOUBLE	ETHANOL	SHAKER	1	4	16	4	H	1	H01	2	1	1	1	8	4
35	Y3167	TATA.81	2	FUSION	ETHANOL	SHAKER	1	4	16	4	H	2	H02	2	1	1	1	8	4
19	Y1977	m90	2	FUSION	ETHANOL	SHAKER	1	4	16	4	H	3	H03	2	1	1	1	8	4
45	Y2000	m184	2	HO	ETHANOL	SHAKER	1	4	16	4	H	4	H04	2	1	1	1	8	4
CTRL	Y1002	CONTROL	1	PLATE.CONTROL	ETHANOL	SHAKER	1	4	16	4	H	5	H05	2	1	1	1	8	4
42	Y1895	m131	1	HO	ETHANOL	SHAKER	1	4	16	4	H	6	H06	2	1	1	1	8	4
61	Y1996	m153	1	HO	ETHANOL	SHAKER	1	4	16	4	H	7	H07	2	1	1	1	8	4
15	Y1962	m123	1	FUSION	ETHANOL	SHAKER	1	4	16	4	H	8	H08	2	1	1	1	8	4
51	Y1953	m76	1	HO	ETHANOL	SHAKER	1	4	16	4	H	9	H09	2	1	1	1	8	4
CTRL	Y1002	CONTROL	1	PLATE.CONTROL	ETHANOL	SHAKER	1	4	16	4	H	10	H10	2	1	1	1	8	4
32	Y3164	TATA.26	2	FUSION	ETHANOL	SHAKER	1	4	16	4	H	11	H11	2	1	1	1	8	4
17	Y1975	m89	2	FUSION	ETHANOL	SHAKER	1	4	16	4	H	12	H12	2	1	1	1	8	4
