# Supplementary material for: Fitness effects of altering gene expression noise in Saccharomyces cerevisiae
Source: eLife. 2018 Aug 20;7:e37272. doi: 10.7554/eLife.37272 (PMC6133559; doi:10.7554/eLife.37272)
Supplement: Supplementary file 4. [file elife-37272-supp4.zip › TEMPLATE.FIX.txt]

ID	STRAIN	MUTATION	CLONE	YFP.CONSTRUCT	ENVIRONMENT	GROWTH	DAY	REP	REP.UNIQUE	PLATE	ROW	COL	POSITION	BLOCK	STACK	DEPTH	ORDER	FLOW.RUN	BLOCKxROW
CTRL	Y1002	BARRY	1	SINGLE	GLUCOSE	WHEEL	1	1	1	1	A	1	A01	1	1	1	1	1	1
21	Y1897	m66	1	SINGLE	GLUCOSE	WHEEL	1	1	1	1	A	2	A02	1	1	1	1	1	1
13	Y2656	TATA.135	1	SINGLE	GLUCOSE	WHEEL	1	1	1	1	A	3	A03	1	1	1	1	1	1
1	Y1617	WT	1	SINGLE	GLUCOSE	WHEEL	1	1	1	1	A	4	A04	1	1	1	1	1	1
CTRL	Y1002	BARRY	1	SINGLE	GLUCOSE	WHEEL	1	1	1	1	A	5	A05	1	1	1	1	1	1
EMPTY	NA	NA	1	NA	GLUCOSE	WHEEL	1	1	1	1	A	6	A06	1	1	1	1	1	1
32	Y2828	m75.m63.TATA.22	1	SINGLE	GLUCOSE	WHEEL	1	1	1	1	A	7	A07	1	1	1	1	1	1
24	Y1901	m90	1	SINGLE	GLUCOSE	WHEEL	1	1	1	1	A	8	A08	1	1	1	1	1	1
CTRL	Y1002	BARRY	1	SINGLE	GLUCOSE	WHEEL	1	1	1	1	A	9	A09	1	1	1	1	1	1
19	Y1898	m75	1	SINGLE	GLUCOSE	WHEEL	1	1	1	1	A	10	A10	1	1	1	1	1	1
42	Y3025	TATA.42_TATA.42	1	DOUBLE	GLUCOSE	WHEEL	1	1	1	1	A	11	A11	1	1	1	1	1	1
4	Y2455	m76.m66	1	SINGLE	GLUCOSE	WHEEL	1	1	1	1	A	12	A12	1	1	1	1	1	1
40	Y3021	m63.m90_TATA.26	1	DOUBLE	GLUCOSE	WHEEL	1	1	1	1	B	1	B01	1	1	1	1	1	2
11	Y2550	TATA.26	1	SINGLE	GLUCOSE	WHEEL	1	1	1	1	B	2	B02	1	1	1	1	1	2
CTRL	Y1002	BARRY	1	SINGLE	GLUCOSE	WHEEL	1	1	1	1	B	3	B03	1	1	1	1	1	2
49	Y3040	m66_TATA.129	1	DOUBLE	GLUCOSE	WHEEL	1	1	1	1	B	4	B04	1	1	1	1	1	2
43	Y3010	m63.m89_TATA.42	1	DOUBLE	GLUCOSE	WHEEL	1	1	1	1	B	5	B05	1	1	1	1	1	2
16	Y2653	m75.TATA.42	1	SINGLE	GLUCOSE	WHEEL	1	1	1	1	B	6	B06	1	1	1	1	1	2
CTRL	Y1002	BARRY	1	SINGLE	GLUCOSE	WHEEL	1	1	1	1	B	7	B07	1	1	1	1	1	2
8	Y2469	m75.m90	1	SINGLE	GLUCOSE	WHEEL	1	1	1	1	B	8	B08	1	1	1	1	1	2
52	Y2676	URA3	2	SINGLE	GLUCOSE	WHEEL	1	1	1	1	B	9	B09	1	1	1	1	1	2
3	Y978	NEGATIVE	1	NONE	GLUCOSE	WHEEL	1	1	1	1	B	10	B10	1	1	1	1	1	2
CTRL	Y1002	BARRY	1	SINGLE	GLUCOSE	WHEEL	1	1	1	1	B	11	B11	1	1	1	1	1	2
25	Y1903	m91	1	SINGLE	GLUCOSE	WHEEL	1	1	1	1	B	12	B12	1	1	1	1	1	2
23	Y1892	m89	1	SINGLE	GLUCOSE	WHEEL	1	1	1	1	C	1	C01	1	1	1	1	1	3
2	Y1002	BARRY	1	SINGLE	GLUCOSE	WHEEL	1	1	1	1	C	2	C02	1	1	1	1	1	3
50	Y2671	URA3	1	DOUBLE	GLUCOSE	WHEEL	1	1	1	1	C	3	C03	1	1	1	1	1	3
CTRL	Y1002	BARRY	1	SINGLE	GLUCOSE	WHEEL	1	1	1	1	C	4	C04	1	1	1	1	1	3
EMPTY	NA	NA	1	NA	GLUCOSE	WHEEL	1	1	1	1	C	5	C05	1	1	1	1	1	3
39	Y3019	TATA.26_TATA.26	1	DOUBLE	GLUCOSE	WHEEL	1	1	1	1	C	6	C06	1	1	1	1	1	3
28	Y2820	m75.m90.TATA.26	1	SINGLE	GLUCOSE	WHEEL	1	1	1	1	C	7	C07	1	1	1	1	1	3
CTRL	Y1002	BARRY	1	SINGLE	GLUCOSE	WHEEL	1	1	1	1	C	8	C08	1	1	1	1	1	3
2	Y1002	BARRY	1	SINGLE	GLUCOSE	WHEEL	1	1	1	1	C	9	C09	1	1	1	1	1	3
37	Y2842	m75.TATA.22	1	SINGLE	GLUCOSE	WHEEL	1	1	1	1	C	10	C10	1	1	1	1	1	3
27	Y2814	m76.m90.TATA.26	1	SINGLE	GLUCOSE	WHEEL	1	1	1	1	C	11	C11	1	1	1	1	1	3
CTRL	Y1002	BARRY	1	SINGLE	GLUCOSE	WHEEL	1	1	1	1	C	12	C12	1	1	1	1	1	3
34	Y2834	m75.m90.TATA.22	1	SINGLE	GLUCOSE	WHEEL	1	1	1	1	D	1	D01	1	1	1	1	1	4
CTRL	Y1002	BARRY	1	SINGLE	GLUCOSE	WHEEL	1	1	1	1	D	2	D02	1	1	1	1	1	4
5	Y2458	m76.m63	1	SINGLE	GLUCOSE	WHEEL	1	1	1	1	D	3	D03	1	1	1	1	1	4
45	Y3011	TATA.81_TATA.81	1	DOUBLE	GLUCOSE	WHEEL	1	1	1	1	D	4	D04	1	1	1	1	1	4
26	Y2812	m75.m63.TATA.26	1	SINGLE	GLUCOSE	WHEEL	1	1	1	1	D	5	D05	1	1	1	1	1	4
CTRL	Y1002	BARRY	1	SINGLE	GLUCOSE	WHEEL	1	1	1	1	D	6	D06	1	1	1	1	1	4
48	Y3015	TATA.129_TATA.129	1	DOUBLE	GLUCOSE	WHEEL	1	1	1	1	D	7	D07	1	1	1	1	1	4
12	Y2651	TATA.129	1	SINGLE	GLUCOSE	WHEEL	1	1	1	1	D	8	D08	1	1	1	1	1	4
EMPTY	NA	NA	1	NA	GLUCOSE	WHEEL	1	1	1	1	D	9	D09	1	1	1	1	1	4
CTRL	Y1002	BARRY	1	SINGLE	GLUCOSE	WHEEL	1	1	1	1	D	10	D10	1	1	1	1	1	4
1	Y1617	WT	1	SINGLE	GLUCOSE	WHEEL	1	1	1	1	D	11	D11	1	1	1	1	1	4
20	Y1960	m76	1	SINGLE	GLUCOSE	WHEEL	1	1	1	1	D	12	D12	1	1	1	1	1	4
CTRL	Y1002	BARRY	1	SINGLE	GLUCOSE	WHEEL	1	1	1	1	E	1	E01	2	1	1	1	2	1
51	Y2675	URA3	1	SINGLE	GLUCOSE	WHEEL	1	1	1	1	E	2	E02	2	1	1	1	2	1
31	Y2826	m75.TATA.26	1	SINGLE	GLUCOSE	WHEEL	1	1	1	1	E	3	E03	2	1	1	1	2	1
1	Y1617	WT	1	SINGLE	GLUCOSE	WHEEL	1	1	1	1	E	4	E04	2	1	1	1	2	1
CTRL	Y1002	BARRY	1	SINGLE	GLUCOSE	WHEEL	1	1	1	1	E	5	E05	2	1	1	1	2	1
11	Y2550	TATA.26	1	SINGLE	GLUCOSE	WHEEL	1	1	1	1	E	6	E06	2	1	1	1	2	1
50	Y2671	URA3	1	DOUBLE	GLUCOSE	WHEEL	1	1	1	1	E	7	E07	2	1	1	1	2	1
2	Y1002	BARRY	1	SINGLE	GLUCOSE	WHEEL	1	1	1	1	E	8	E08	2	1	1	1	2	1
CTRL	Y1002	BARRY	1	SINGLE	GLUCOSE	WHEEL	1	1	1	1	E	9	E09	2	1	1	1	2	1
51	Y2675	URA3	1	SINGLE	GLUCOSE	WHEEL	1	1	1	1	E	10	E10	2	1	1	1	2	1
33	Y2832	m76.m90.TATA.22	1	SINGLE	GLUCOSE	WHEEL	1	1	1	1	E	11	E11	2	1	1	1	2	1
15	Y2528	TATA.2	1	SINGLE	GLUCOSE	WHEEL	1	1	1	1	E	12	E12	2	1	1	1	2	1
10	Y2478	m63.m89	1	SINGLE	GLUCOSE	WHEEL	1	1	1	1	F	1	F01	2	1	1	1	2	2
2	Y1002	BARRY	1	SINGLE	GLUCOSE	WHEEL	1	1	1	1	F	2	F02	2	1	1	1	2	2
CTRL	Y1002	BARRY	1	SINGLE	GLUCOSE	WHEEL	1	1	1	1	F	3	F03	2	1	1	1	2	2
36	Y2840	m63.m89.TATA.22	1	SINGLE	GLUCOSE	WHEEL	1	1	1	1	F	4	F04	2	1	1	1	2	2
2	Y1002	BARRY	1	SINGLE	GLUCOSE	WHEEL	1	1	1	1	F	5	F05	2	1	1	1	2	2
52	Y2676	URA3	2	SINGLE	GLUCOSE	WHEEL	1	1	1	1	F	6	F06	2	1	1	1	2	2
CTRL	Y1002	BARRY	1	SINGLE	GLUCOSE	WHEEL	1	1	1	1	F	7	F07	2	1	1	1	2	2
30	Y2824	m63.m89.TATA.26	1	SINGLE	GLUCOSE	WHEEL	1	1	1	1	F	8	F08	2	1	1	1	2	2
50	Y2671	URA3	1	DOUBLE	GLUCOSE	WHEEL	1	1	1	1	F	9	F09	2	1	1	1	2	2
1	Y1617	WT	1	SINGLE	GLUCOSE	WHEEL	1	1	1	1	F	10	F10	2	1	1	1	2	2
CTRL	Y1002	BARRY	1	SINGLE	GLUCOSE	WHEEL	1	1	1	1	F	11	F11	2	1	1	1	2	2
46	Y3012	m75_TATA.81	1	DOUBLE	GLUCOSE	WHEEL	1	1	1	1	F	12	F12	2	1	1	1	2	2
17	Y2566	TATA.42	1	SINGLE	GLUCOSE	WHEEL	1	1	1	1	G	1	G01	2	1	1	1	2	3
7	Y2460	m76.m90	1	SINGLE	GLUCOSE	WHEEL	1	1	1	1	G	2	G02	2	1	1	1	2	3
3	Y978	NEGATIVE	1	NONE	GLUCOSE	WHEEL	1	1	1	1	G	3	G03	2	1	1	1	2	3
CTRL	Y1002	BARRY	1	SINGLE	GLUCOSE	WHEEL	1	1	1	1	G	4	G04	2	1	1	1	2	3
22	Y1896	m63	1	SINGLE	GLUCOSE	WHEEL	1	1	1	1	G	5	G05	2	1	1	1	2	3
29	Y2816	m76.TATA.26	1	SINGLE	GLUCOSE	WHEEL	1	1	1	1	G	6	G06	2	1	1	1	2	3
EMPTY	NA	NA	1	NA	GLUCOSE	WHEEL	1	1	1	1	G	7	G07	2	1	1	1	2	3
CTRL	Y1002	BARRY	1	SINGLE	GLUCOSE	WHEEL	1	1	1	1	G	8	G08	2	1	1	1	2	3
6	Y2465	m75.m63	1	SINGLE	GLUCOSE	WHEEL	1	1	1	1	G	9	G09	2	1	1	1	2	3
41	Y3022	m63.m89_m63.m89	1	DOUBLE	GLUCOSE	WHEEL	1	1	1	1	G	10	G10	2	1	1	1	2	3
29	Y2816	m76.TATA.26	1	SINGLE	GLUCOSE	WHEEL	1	1	1	1	G	11	G11	2	1	1	1	2	3
CTRL	Y1002	BARRY	1	SINGLE	GLUCOSE	WHEEL	1	1	1	1	G	12	G12	2	1	1	1	2	3
44	Y3028	m75_m75	1	DOUBLE	GLUCOSE	WHEEL	1	1	1	1	H	1	H01	2	1	1	1	2	4
CTRL	Y1002	BARRY	1	SINGLE	GLUCOSE	WHEEL	1	1	1	1	H	2	H02	2	1	1	1	2	4
2	Y1002	BARRY	1	SINGLE	GLUCOSE	WHEEL	1	1	1	1	H	3	H03	2	1	1	1	2	4
38	Y3006	m63.m90_m63.m90	1	DOUBLE	GLUCOSE	WHEEL	1	1	1	1	H	4	H04	2	1	1	1	2	4
14	Y2546	TATA.22	1	SINGLE	GLUCOSE	WHEEL	1	1	1	1	H	5	H05	2	1	1	1	2	4
CTRL	Y1002	BARRY	1	SINGLE	GLUCOSE	WHEEL	1	1	1	1	H	6	H06	2	1	1	1	2	4
18	Y2605	TATA.81	1	SINGLE	GLUCOSE	WHEEL	1	1	1	1	H	7	H07	2	1	1	1	2	4
47	Y3034	m66_m66	1	DOUBLE	GLUCOSE	WHEEL	1	1	1	1	H	8	H08	2	1	1	1	2	4
35	Y2836	m76.TATA.22	1	SINGLE	GLUCOSE	WHEEL	1	1	1	1	H	9	H09	2	1	1	1	2	4
CTRL	Y1002	BARRY	1	SINGLE	GLUCOSE	WHEEL	1	1	1	1	H	10	H10	2	1	1	1	2	4
2	Y1002	BARRY	1	SINGLE	GLUCOSE	WHEEL	1	1	1	1	H	11	H11	2	1	1	1	2	4
9	Y2475	m63.m90	1	SINGLE	GLUCOSE	WHEEL	1	1	1	1	H	12	H12	2	1	1	1	2	4
CTRL	Y1002	BARRY	1	SINGLE	GLUCOSE	WHEEL	1	2	2	2	A	1	A01	1	1	1	1	3	1
21	Y1897	m66	1	SINGLE	GLUCOSE	WHEEL	1	2	2	2	A	2	A02	1	1	1	1	3	1
13	Y2656	TATA.135	1	SINGLE	GLUCOSE	WHEEL	1	2	2	2	A	3	A03	1	1	1	1	3	1
1	Y1617	WT	1	SINGLE	GLUCOSE	WHEEL	1	2	2	2	A	4	A04	1	1	1	1	3	1
CTRL	Y1002	BARRY	1	SINGLE	GLUCOSE	WHEEL	1	2	2	2	A	5	A05	1	1	1	1	3	1
EMPTY	NA	NA	1	NA	GLUCOSE	WHEEL	1	2	2	2	A	6	A06	1	1	1	1	3	1
32	Y2828	m75.m63.TATA.22	1	SINGLE	GLUCOSE	WHEEL	1	2	2	2	A	7	A07	1	1	1	1	3	1
24	Y1901	m90	1	SINGLE	GLUCOSE	WHEEL	1	2	2	2	A	8	A08	1	1	1	1	3	1
CTRL	Y1002	BARRY	1	SINGLE	GLUCOSE	WHEEL	1	2	2	2	A	9	A09	1	1	1	1	3	1
19	Y1898	m75	1	SINGLE	GLUCOSE	WHEEL	1	2	2	2	A	10	A10	1	1	1	1	3	1
42	Y3025	TATA.42_TATA.42	1	DOUBLE	GLUCOSE	WHEEL	1	2	2	2	A	11	A11	1	1	1	1	3	1
4	Y2455	m76.m66	1	SINGLE	GLUCOSE	WHEEL	1	2	2	2	A	12	A12	1	1	1	1	3	1
40	Y3021	m63.m90_TATA.26	1	DOUBLE	GLUCOSE	WHEEL	1	2	2	2	B	1	B01	1	1	1	1	3	2
11	Y2550	TATA.26	1	SINGLE	GLUCOSE	WHEEL	1	2	2	2	B	2	B02	1	1	1	1	3	2
CTRL	Y1002	BARRY	1	SINGLE	GLUCOSE	WHEEL	1	2	2	2	B	3	B03	1	1	1	1	3	2
49	Y3040	m66_TATA.129	1	DOUBLE	GLUCOSE	WHEEL	1	2	2	2	B	4	B04	1	1	1	1	3	2
43	Y3010	m63.m89_TATA.42	1	DOUBLE	GLUCOSE	WHEEL	1	2	2	2	B	5	B05	1	1	1	1	3	2
16	Y2653	m75.TATA.42	1	SINGLE	GLUCOSE	WHEEL	1	2	2	2	B	6	B06	1	1	1	1	3	2
CTRL	Y1002	BARRY	1	SINGLE	GLUCOSE	WHEEL	1	2	2	2	B	7	B07	1	1	1	1	3	2
8	Y2469	m75.m90	1	SINGLE	GLUCOSE	WHEEL	1	2	2	2	B	8	B08	1	1	1	1	3	2
52	Y2676	URA3	2	SINGLE	GLUCOSE	WHEEL	1	2	2	2	B	9	B09	1	1	1	1	3	2
3	Y978	NEGATIVE	1	NONE	GLUCOSE	WHEEL	1	2	2	2	B	10	B10	1	1	1	1	3	2
CTRL	Y1002	BARRY	1	SINGLE	GLUCOSE	WHEEL	1	2	2	2	B	11	B11	1	1	1	1	3	2
25	Y1903	m91	1	SINGLE	GLUCOSE	WHEEL	1	2	2	2	B	12	B12	1	1	1	1	3	2
23	Y1892	m89	1	SINGLE	GLUCOSE	WHEEL	1	2	2	2	C	1	C01	1	1	1	1	3	3
2	Y1002	BARRY	1	SINGLE	GLUCOSE	WHEEL	1	2	2	2	C	2	C02	1	1	1	1	3	3
50	Y2671	URA3	1	DOUBLE	GLUCOSE	WHEEL	1	2	2	2	C	3	C03	1	1	1	1	3	3
CTRL	Y1002	BARRY	1	SINGLE	GLUCOSE	WHEEL	1	2	2	2	C	4	C04	1	1	1	1	3	3
EMPTY	NA	NA	1	NA	GLUCOSE	WHEEL	1	2	2	2	C	5	C05	1	1	1	1	3	3
39	Y3019	TATA.26_TATA.26	1	DOUBLE	GLUCOSE	WHEEL	1	2	2	2	C	6	C06	1	1	1	1	3	3
28	Y2820	m75.m90.TATA.26	1	SINGLE	GLUCOSE	WHEEL	1	2	2	2	C	7	C07	1	1	1	1	3	3
CTRL	Y1002	BARRY	1	SINGLE	GLUCOSE	WHEEL	1	2	2	2	C	8	C08	1	1	1	1	3	3
2	Y1002	BARRY	1	SINGLE	GLUCOSE	WHEEL	1	2	2	2	C	9	C09	1	1	1	1	3	3
37	Y2842	m75.TATA.22	1	SINGLE	GLUCOSE	WHEEL	1	2	2	2	C	10	C10	1	1	1	1	3	3
27	Y2814	m76.m90.TATA.26	1	SINGLE	GLUCOSE	WHEEL	1	2	2	2	C	11	C11	1	1	1	1	3	3
CTRL	Y1002	BARRY	1	SINGLE	GLUCOSE	WHEEL	1	2	2	2	C	12	C12	1	1	1	1	3	3
34	Y2834	m75.m90.TATA.22	1	SINGLE	GLUCOSE	WHEEL	1	2	2	2	D	1	D01	1	1	1	1	3	4
CTRL	Y1002	BARRY	1	SINGLE	GLUCOSE	WHEEL	1	2	2	2	D	2	D02	1	1	1	1	3	4
5	Y2458	m76.m63	1	SINGLE	GLUCOSE	WHEEL	1	2	2	2	D	3	D03	1	1	1	1	3	4
45	Y3011	TATA.81_TATA.81	1	DOUBLE	GLUCOSE	WHEEL	1	2	2	2	D	4	D04	1	1	1	1	3	4
26	Y2812	m75.m63.TATA.26	1	SINGLE	GLUCOSE	WHEEL	1	2	2	2	D	5	D05	1	1	1	1	3	4
CTRL	Y1002	BARRY	1	SINGLE	GLUCOSE	WHEEL	1	2	2	2	D	6	D06	1	1	1	1	3	4
48	Y3015	TATA.129_TATA.129	1	DOUBLE	GLUCOSE	WHEEL	1	2	2	2	D	7	D07	1	1	1	1	3	4
12	Y2651	TATA.129	1	SINGLE	GLUCOSE	WHEEL	1	2	2	2	D	8	D08	1	1	1	1	3	4
EMPTY	NA	NA	1	NA	GLUCOSE	WHEEL	1	2	2	2	D	9	D09	1	1	1	1	3	4
CTRL	Y1002	BARRY	1	SINGLE	GLUCOSE	WHEEL	1	2	2	2	D	10	D10	1	1	1	1	3	4
1	Y1617	WT	1	SINGLE	GLUCOSE	WHEEL	1	2	2	2	D	11	D11	1	1	1	1	3	4
20	Y1960	m76	1	SINGLE	GLUCOSE	WHEEL	1	2	2	2	D	12	D12	1	1	1	1	3	4
CTRL	Y1002	BARRY	1	SINGLE	GLUCOSE	WHEEL	1	2	2	2	E	1	E01	2	1	1	1	4	1
51	Y2675	URA3	1	SINGLE	GLUCOSE	WHEEL	1	2	2	2	E	2	E02	2	1	1	1	4	1
31	Y2826	m75.TATA.26	1	SINGLE	GLUCOSE	WHEEL	1	2	2	2	E	3	E03	2	1	1	1	4	1
1	Y1617	WT	1	SINGLE	GLUCOSE	WHEEL	1	2	2	2	E	4	E04	2	1	1	1	4	1
CTRL	Y1002	BARRY	1	SINGLE	GLUCOSE	WHEEL	1	2	2	2	E	5	E05	2	1	1	1	4	1
11	Y2550	TATA.26	1	SINGLE	GLUCOSE	WHEEL	1	2	2	2	E	6	E06	2	1	1	1	4	1
50	Y2671	URA3	1	DOUBLE	GLUCOSE	WHEEL	1	2	2	2	E	7	E07	2	1	1	1	4	1
2	Y1002	BARRY	1	SINGLE	GLUCOSE	WHEEL	1	2	2	2	E	8	E08	2	1	1	1	4	1
CTRL	Y1002	BARRY	1	SINGLE	GLUCOSE	WHEEL	1	2	2	2	E	9	E09	2	1	1	1	4	1
51	Y2675	URA3	1	SINGLE	GLUCOSE	WHEEL	1	2	2	2	E	10	E10	2	1	1	1	4	1
33	Y2832	m76.m90.TATA.22	1	SINGLE	GLUCOSE	WHEEL	1	2	2	2	E	11	E11	2	1	1	1	4	1
15	Y2528	TATA.2	1	SINGLE	GLUCOSE	WHEEL	1	2	2	2	E	12	E12	2	1	1	1	4	1
10	Y2478	m63.m89	1	SINGLE	GLUCOSE	WHEEL	1	2	2	2	F	1	F01	2	1	1	1	4	2
2	Y1002	BARRY	1	SINGLE	GLUCOSE	WHEEL	1	2	2	2	F	2	F02	2	1	1	1	4	2
CTRL	Y1002	BARRY	1	SINGLE	GLUCOSE	WHEEL	1	2	2	2	F	3	F03	2	1	1	1	4	2
36	Y2840	m63.m89.TATA.22	1	SINGLE	GLUCOSE	WHEEL	1	2	2	2	F	4	F04	2	1	1	1	4	2
2	Y1002	BARRY	1	SINGLE	GLUCOSE	WHEEL	1	2	2	2	F	5	F05	2	1	1	1	4	2
52	Y2676	URA3	2	SINGLE	GLUCOSE	WHEEL	1	2	2	2	F	6	F06	2	1	1	1	4	2
CTRL	Y1002	BARRY	1	SINGLE	GLUCOSE	WHEEL	1	2	2	2	F	7	F07	2	1	1	1	4	2
30	Y2824	m63.m89.TATA.26	1	SINGLE	GLUCOSE	WHEEL	1	2	2	2	F	8	F08	2	1	1	1	4	2
50	Y2671	URA3	1	DOUBLE	GLUCOSE	WHEEL	1	2	2	2	F	9	F09	2	1	1	1	4	2
1	Y1617	WT	1	SINGLE	GLUCOSE	WHEEL	1	2	2	2	F	10	F10	2	1	1	1	4	2
CTRL	Y1002	BARRY	1	SINGLE	GLUCOSE	WHEEL	1	2	2	2	F	11	F11	2	1	1	1	4	2
46	Y3012	m75_TATA.81	1	DOUBLE	GLUCOSE	WHEEL	1	2	2	2	F	12	F12	2	1	1	1	4	2
17	Y2566	TATA.42	1	SINGLE	GLUCOSE	WHEEL	1	2	2	2	G	1	G01	2	1	1	1	4	3
7	Y2460	m76.m90	1	SINGLE	GLUCOSE	WHEEL	1	2	2	2	G	2	G02	2	1	1	1	4	3
3	Y978	NEGATIVE	1	NONE	GLUCOSE	WHEEL	1	2	2	2	G	3	G03	2	1	1	1	4	3
CTRL	Y1002	BARRY	1	SINGLE	GLUCOSE	WHEEL	1	2	2	2	G	4	G04	2	1	1	1	4	3
22	Y1896	m63	1	SINGLE	GLUCOSE	WHEEL	1	2	2	2	G	5	G05	2	1	1	1	4	3
29	Y2816	m76.TATA.26	1	SINGLE	GLUCOSE	WHEEL	1	2	2	2	G	6	G06	2	1	1	1	4	3
EMPTY	NA	NA	1	NA	GLUCOSE	WHEEL	1	2	2	2	G	7	G07	2	1	1	1	4	3
CTRL	Y1002	BARRY	1	SINGLE	GLUCOSE	WHEEL	1	2	2	2	G	8	G08	2	1	1	1	4	3
6	Y2465	m75.m63	1	SINGLE	GLUCOSE	WHEEL	1	2	2	2	G	9	G09	2	1	1	1	4	3
41	Y3022	m63.m89_m63.m89	1	DOUBLE	GLUCOSE	WHEEL	1	2	2	2	G	10	G10	2	1	1	1	4	3
29	Y2816	m76.TATA.26	1	SINGLE	GLUCOSE	WHEEL	1	2	2	2	G	11	G11	2	1	1	1	4	3
CTRL	Y1002	BARRY	1	SINGLE	GLUCOSE	WHEEL	1	2	2	2	G	12	G12	2	1	1	1	4	3
44	Y3028	m75_m75	1	DOUBLE	GLUCOSE	WHEEL	1	2	2	2	H	1	H01	2	1	1	1	4	4
CTRL	Y1002	BARRY	1	SINGLE	GLUCOSE	WHEEL	1	2	2	2	H	2	H02	2	1	1	1	4	4
2	Y1002	BARRY	1	SINGLE	GLUCOSE	WHEEL	1	2	2	2	H	3	H03	2	1	1	1	4	4
38	Y3006	m63.m90_m63.m90	1	DOUBLE	GLUCOSE	WHEEL	1	2	2	2	H	4	H04	2	1	1	1	4	4
14	Y2546	TATA.22	1	SINGLE	GLUCOSE	WHEEL	1	2	2	2	H	5	H05	2	1	1	1	4	4
CTRL	Y1002	BARRY	1	SINGLE	GLUCOSE	WHEEL	1	2	2	2	H	6	H06	2	1	1	1	4	4
18	Y2605	TATA.81	1	SINGLE	GLUCOSE	WHEEL	1	2	2	2	H	7	H07	2	1	1	1	4	4
47	Y3034	m66_m66	1	DOUBLE	GLUCOSE	WHEEL	1	2	2	2	H	8	H08	2	1	1	1	4	4
35	Y2836	m76.TATA.22	1	SINGLE	GLUCOSE	WHEEL	1	2	2	2	H	9	H09	2	1	1	1	4	4
CTRL	Y1002	BARRY	1	SINGLE	GLUCOSE	WHEEL	1	2	2	2	H	10	H10	2	1	1	1	4	4
2	Y1002	BARRY	1	SINGLE	GLUCOSE	WHEEL	1	2	2	2	H	11	H11	2	1	1	1	4	4
9	Y2475	m63.m90	1	SINGLE	GLUCOSE	WHEEL	1	2	2	2	H	12	H12	2	1	1	1	4	4
CTRL	Y1002	BARRY	1	SINGLE	GLUCOSE	WHEEL	1	3	3	3	A	1	A01	1	1	1	1	5	1
21	Y1897	m66	1	SINGLE	GLUCOSE	WHEEL	1	3	3	3	A	2	A02	1	1	1	1	5	1
13	Y2656	TATA.135	1	SINGLE	GLUCOSE	WHEEL	1	3	3	3	A	3	A03	1	1	1	1	5	1
1	Y1617	WT	1	SINGLE	GLUCOSE	WHEEL	1	3	3	3	A	4	A04	1	1	1	1	5	1
CTRL	Y1002	BARRY	1	SINGLE	GLUCOSE	WHEEL	1	3	3	3	A	5	A05	1	1	1	1	5	1
EMPTY	NA	NA	1	NA	GLUCOSE	WHEEL	1	3	3	3	A	6	A06	1	1	1	1	5	1
32	Y2828	m75.m63.TATA.22	1	SINGLE	GLUCOSE	WHEEL	1	3	3	3	A	7	A07	1	1	1	1	5	1
24	Y1901	m90	1	SINGLE	GLUCOSE	WHEEL	1	3	3	3	A	8	A08	1	1	1	1	5	1
CTRL	Y1002	BARRY	1	SINGLE	GLUCOSE	WHEEL	1	3	3	3	A	9	A09	1	1	1	1	5	1
19	Y1898	m75	1	SINGLE	GLUCOSE	WHEEL	1	3	3	3	A	10	A10	1	1	1	1	5	1
42	Y3025	TATA.42_TATA.42	1	DOUBLE	GLUCOSE	WHEEL	1	3	3	3	A	11	A11	1	1	1	1	5	1
4	Y2455	m76.m66	1	SINGLE	GLUCOSE	WHEEL	1	3	3	3	A	12	A12	1	1	1	1	5	1
40	Y3021	m63.m90_TATA.26	1	DOUBLE	GLUCOSE	WHEEL	1	3	3	3	B	1	B01	1	1	1	1	5	2
11	Y2550	TATA.26	1	SINGLE	GLUCOSE	WHEEL	1	3	3	3	B	2	B02	1	1	1	1	5	2
CTRL	Y1002	BARRY	1	SINGLE	GLUCOSE	WHEEL	1	3	3	3	B	3	B03	1	1	1	1	5	2
49	Y3040	m66_TATA.129	1	DOUBLE	GLUCOSE	WHEEL	1	3	3	3	B	4	B04	1	1	1	1	5	2
43	Y3010	m63.m89_TATA.42	1	DOUBLE	GLUCOSE	WHEEL	1	3	3	3	B	5	B05	1	1	1	1	5	2
16	Y2653	m75.TATA.42	1	SINGLE	GLUCOSE	WHEEL	1	3	3	3	B	6	B06	1	1	1	1	5	2
CTRL	Y1002	BARRY	1	SINGLE	GLUCOSE	WHEEL	1	3	3	3	B	7	B07	1	1	1	1	5	2
8	Y2469	m75.m90	1	SINGLE	GLUCOSE	WHEEL	1	3	3	3	B	8	B08	1	1	1	1	5	2
52	Y2676	URA3	2	SINGLE	GLUCOSE	WHEEL	1	3	3	3	B	9	B09	1	1	1	1	5	2
3	Y978	NEGATIVE	1	NONE	GLUCOSE	WHEEL	1	3	3	3	B	10	B10	1	1	1	1	5	2
CTRL	Y1002	BARRY	1	SINGLE	GLUCOSE	WHEEL	1	3	3	3	B	11	B11	1	1	1	1	5	2
25	Y1903	m91	1	SINGLE	GLUCOSE	WHEEL	1	3	3	3	B	12	B12	1	1	1	1	5	2
23	Y1892	m89	1	SINGLE	GLUCOSE	WHEEL	1	3	3	3	C	1	C01	1	1	1	1	5	3
2	Y1002	BARRY	1	SINGLE	GLUCOSE	WHEEL	1	3	3	3	C	2	C02	1	1	1	1	5	3
50	Y2671	URA3	1	DOUBLE	GLUCOSE	WHEEL	1	3	3	3	C	3	C03	1	1	1	1	5	3
CTRL	Y1002	BARRY	1	SINGLE	GLUCOSE	WHEEL	1	3	3	3	C	4	C04	1	1	1	1	5	3
EMPTY	NA	NA	1	NA	GLUCOSE	WHEEL	1	3	3	3	C	5	C05	1	1	1	1	5	3
39	Y3019	TATA.26_TATA.26	1	DOUBLE	GLUCOSE	WHEEL	1	3	3	3	C	6	C06	1	1	1	1	5	3
28	Y2820	m75.m90.TATA.26	1	SINGLE	GLUCOSE	WHEEL	1	3	3	3	C	7	C07	1	1	1	1	5	3
CTRL	Y1002	BARRY	1	SINGLE	GLUCOSE	WHEEL	1	3	3	3	C	8	C08	1	1	1	1	5	3
2	Y1002	BARRY	1	SINGLE	GLUCOSE	WHEEL	1	3	3	3	C	9	C09	1	1	1	1	5	3
37	Y2842	m75.TATA.22	1	SINGLE	GLUCOSE	WHEEL	1	3	3	3	C	10	C10	1	1	1	1	5	3
27	Y2814	m76.m90.TATA.26	1	SINGLE	GLUCOSE	WHEEL	1	3	3	3	C	11	C11	1	1	1	1	5	3
CTRL	Y1002	BARRY	1	SINGLE	GLUCOSE	WHEEL	1	3	3	3	C	12	C12	1	1	1	1	5	3
34	Y2834	m75.m90.TATA.22	1	SINGLE	GLUCOSE	WHEEL	1	3	3	3	D	1	D01	1	1	1	1	5	4
CTRL	Y1002	BARRY	1	SINGLE	GLUCOSE	WHEEL	1	3	3	3	D	2	D02	1	1	1	1	5	4
5	Y2458	m76.m63	1	SINGLE	GLUCOSE	WHEEL	1	3	3	3	D	3	D03	1	1	1	1	5	4
45	Y3011	TATA.81_TATA.81	1	DOUBLE	GLUCOSE	WHEEL	1	3	3	3	D	4	D04	1	1	1	1	5	4
26	Y2812	m75.m63.TATA.26	1	SINGLE	GLUCOSE	WHEEL	1	3	3	3	D	5	D05	1	1	1	1	5	4
CTRL	Y1002	BARRY	1	SINGLE	GLUCOSE	WHEEL	1	3	3	3	D	6	D06	1	1	1	1	5	4
48	Y3015	TATA.129_TATA.129	1	DOUBLE	GLUCOSE	WHEEL	1	3	3	3	D	7	D07	1	1	1	1	5	4
12	Y2651	TATA.129	1	SINGLE	GLUCOSE	WHEEL	1	3	3	3	D	8	D08	1	1	1	1	5	4
EMPTY	NA	NA	1	NA	GLUCOSE	WHEEL	1	3	3	3	D	9	D09	1	1	1	1	5	4
CTRL	Y1002	BARRY	1	SINGLE	GLUCOSE	WHEEL	1	3	3	3	D	10	D10	1	1	1	1	5	4
1	Y1617	WT	1	SINGLE	GLUCOSE	WHEEL	1	3	3	3	D	11	D11	1	1	1	1	5	4
20	Y1960	m76	1	SINGLE	GLUCOSE	WHEEL	1	3	3	3	D	12	D12	1	1	1	1	5	4
CTRL	Y1002	BARRY	1	SINGLE	GLUCOSE	WHEEL	1	3	3	3	E	1	E01	2	1	1	1	6	1
51	Y2675	URA3	1	SINGLE	GLUCOSE	WHEEL	1	3	3	3	E	2	E02	2	1	1	1	6	1
31	Y2826	m75.TATA.26	1	SINGLE	GLUCOSE	WHEEL	1	3	3	3	E	3	E03	2	1	1	1	6	1
1	Y1617	WT	1	SINGLE	GLUCOSE	WHEEL	1	3	3	3	E	4	E04	2	1	1	1	6	1
CTRL	Y1002	BARRY	1	SINGLE	GLUCOSE	WHEEL	1	3	3	3	E	5	E05	2	1	1	1	6	1
11	Y2550	TATA.26	1	SINGLE	GLUCOSE	WHEEL	1	3	3	3	E	6	E06	2	1	1	1	6	1
50	Y2671	URA3	1	DOUBLE	GLUCOSE	WHEEL	1	3	3	3	E	7	E07	2	1	1	1	6	1
2	Y1002	BARRY	1	SINGLE	GLUCOSE	WHEEL	1	3	3	3	E	8	E08	2	1	1	1	6	1
CTRL	Y1002	BARRY	1	SINGLE	GLUCOSE	WHEEL	1	3	3	3	E	9	E09	2	1	1	1	6	1
51	Y2675	URA3	1	SINGLE	GLUCOSE	WHEEL	1	3	3	3	E	10	E10	2	1	1	1	6	1
33	Y2832	m76.m90.TATA.22	1	SINGLE	GLUCOSE	WHEEL	1	3	3	3	E	11	E11	2	1	1	1	6	1
15	Y2528	TATA.2	1	SINGLE	GLUCOSE	WHEEL	1	3	3	3	E	12	E12	2	1	1	1	6	1
10	Y2478	m63.m89	1	SINGLE	GLUCOSE	WHEEL	1	3	3	3	F	1	F01	2	1	1	1	6	2
2	Y1002	BARRY	1	SINGLE	GLUCOSE	WHEEL	1	3	3	3	F	2	F02	2	1	1	1	6	2
CTRL	Y1002	BARRY	1	SINGLE	GLUCOSE	WHEEL	1	3	3	3	F	3	F03	2	1	1	1	6	2
36	Y2840	m63.m89.TATA.22	1	SINGLE	GLUCOSE	WHEEL	1	3	3	3	F	4	F04	2	1	1	1	6	2
2	Y1002	BARRY	1	SINGLE	GLUCOSE	WHEEL	1	3	3	3	F	5	F05	2	1	1	1	6	2
52	Y2676	URA3	2	SINGLE	GLUCOSE	WHEEL	1	3	3	3	F	6	F06	2	1	1	1	6	2
CTRL	Y1002	BARRY	1	SINGLE	GLUCOSE	WHEEL	1	3	3	3	F	7	F07	2	1	1	1	6	2
30	Y2824	m63.m89.TATA.26	1	SINGLE	GLUCOSE	WHEEL	1	3	3	3	F	8	F08	2	1	1	1	6	2
50	Y2671	URA3	1	DOUBLE	GLUCOSE	WHEEL	1	3	3	3	F	9	F09	2	1	1	1	6	2
1	Y1617	WT	1	SINGLE	GLUCOSE	WHEEL	1	3	3	3	F	10	F10	2	1	1	1	6	2
CTRL	Y1002	BARRY	1	SINGLE	GLUCOSE	WHEEL	1	3	3	3	F	11	F11	2	1	1	1	6	2
46	Y3012	m75_TATA.81	1	DOUBLE	GLUCOSE	WHEEL	1	3	3	3	F	12	F12	2	1	1	1	6	2
17	Y2566	TATA.42	1	SINGLE	GLUCOSE	WHEEL	1	3	3	3	G	1	G01	2	1	1	1	6	3
7	Y2460	m76.m90	1	SINGLE	GLUCOSE	WHEEL	1	3	3	3	G	2	G02	2	1	1	1	6	3
3	Y978	NEGATIVE	1	NONE	GLUCOSE	WHEEL	1	3	3	3	G	3	G03	2	1	1	1	6	3
CTRL	Y1002	BARRY	1	SINGLE	GLUCOSE	WHEEL	1	3	3	3	G	4	G04	2	1	1	1	6	3
22	Y1896	m63	1	SINGLE	GLUCOSE	WHEEL	1	3	3	3	G	5	G05	2	1	1	1	6	3
29	Y2816	m76.TATA.26	1	SINGLE	GLUCOSE	WHEEL	1	3	3	3	G	6	G06	2	1	1	1	6	3
EMPTY	NA	NA	1	NA	GLUCOSE	WHEEL	1	3	3	3	G	7	G07	2	1	1	1	6	3
CTRL	Y1002	BARRY	1	SINGLE	GLUCOSE	WHEEL	1	3	3	3	G	8	G08	2	1	1	1	6	3
6	Y2465	m75.m63	1	SINGLE	GLUCOSE	WHEEL	1	3	3	3	G	9	G09	2	1	1	1	6	3
41	Y3022	m63.m89_m63.m89	1	DOUBLE	GLUCOSE	WHEEL	1	3	3	3	G	10	G10	2	1	1	1	6	3
29	Y2816	m76.TATA.26	1	SINGLE	GLUCOSE	WHEEL	1	3	3	3	G	11	G11	2	1	1	1	6	3
CTRL	Y1002	BARRY	1	SINGLE	GLUCOSE	WHEEL	1	3	3	3	G	12	G12	2	1	1	1	6	3
44	Y3028	m75_m75	1	DOUBLE	GLUCOSE	WHEEL	1	3	3	3	H	1	H01	2	1	1	1	6	4
CTRL	Y1002	BARRY	1	SINGLE	GLUCOSE	WHEEL	1	3	3	3	H	2	H02	2	1	1	1	6	4
2	Y1002	BARRY	1	SINGLE	GLUCOSE	WHEEL	1	3	3	3	H	3	H03	2	1	1	1	6	4
38	Y3006	m63.m90_m63.m90	1	DOUBLE	GLUCOSE	WHEEL	1	3	3	3	H	4	H04	2	1	1	1	6	4
14	Y2546	TATA.22	1	SINGLE	GLUCOSE	WHEEL	1	3	3	3	H	5	H05	2	1	1	1	6	4
CTRL	Y1002	BARRY	1	SINGLE	GLUCOSE	WHEEL	1	3	3	3	H	6	H06	2	1	1	1	6	4
18	Y2605	TATA.81	1	SINGLE	GLUCOSE	WHEEL	1	3	3	3	H	7	H07	2	1	1	1	6	4
47	Y3034	m66_m66	1	DOUBLE	GLUCOSE	WHEEL	1	3	3	3	H	8	H08	2	1	1	1	6	4
35	Y2836	m76.TATA.22	1	SINGLE	GLUCOSE	WHEEL	1	3	3	3	H	9	H09	2	1	1	1	6	4
CTRL	Y1002	BARRY	1	SINGLE	GLUCOSE	WHEEL	1	3	3	3	H	10	H10	2	1	1	1	6	4
2	Y1002	BARRY	1	SINGLE	GLUCOSE	WHEEL	1	3	3	3	H	11	H11	2	1	1	1	6	4
9	Y2475	m63.m90	1	SINGLE	GLUCOSE	WHEEL	1	3	3	3	H	12	H12	2	1	1	1	6	4
CTRL	Y1002	BARRY	1	SINGLE	GLUCOSE	WHEEL	1	4	4	4	A	1	A01	1	1	1	1	7	1
21	Y1897	m66	1	SINGLE	GLUCOSE	WHEEL	1	4	4	4	A	2	A02	1	1	1	1	7	1
13	Y2656	TATA.135	1	SINGLE	GLUCOSE	WHEEL	1	4	4	4	A	3	A03	1	1	1	1	7	1
1	Y1617	WT	1	SINGLE	GLUCOSE	WHEEL	1	4	4	4	A	4	A04	1	1	1	1	7	1
CTRL	Y1002	BARRY	1	SINGLE	GLUCOSE	WHEEL	1	4	4	4	A	5	A05	1	1	1	1	7	1
EMPTY	NA	NA	1	NA	GLUCOSE	WHEEL	1	4	4	4	A	6	A06	1	1	1	1	7	1
32	Y2828	m75.m63.TATA.22	1	SINGLE	GLUCOSE	WHEEL	1	4	4	4	A	7	A07	1	1	1	1	7	1
24	Y1901	m90	1	SINGLE	GLUCOSE	WHEEL	1	4	4	4	A	8	A08	1	1	1	1	7	1
CTRL	Y1002	BARRY	1	SINGLE	GLUCOSE	WHEEL	1	4	4	4	A	9	A09	1	1	1	1	7	1
19	Y1898	m75	1	SINGLE	GLUCOSE	WHEEL	1	4	4	4	A	10	A10	1	1	1	1	7	1
42	Y3025	TATA.42_TATA.42	1	DOUBLE	GLUCOSE	WHEEL	1	4	4	4	A	11	A11	1	1	1	1	7	1
4	Y2455	m76.m66	1	SINGLE	GLUCOSE	WHEEL	1	4	4	4	A	12	A12	1	1	1	1	7	1
40	Y3021	m63.m90_TATA.26	1	DOUBLE	GLUCOSE	WHEEL	1	4	4	4	B	1	B01	1	1	1	1	7	2
11	Y2550	TATA.26	1	SINGLE	GLUCOSE	WHEEL	1	4	4	4	B	2	B02	1	1	1	1	7	2
CTRL	Y1002	BARRY	1	SINGLE	GLUCOSE	WHEEL	1	4	4	4	B	3	B03	1	1	1	1	7	2
49	Y3040	m66_TATA.129	1	DOUBLE	GLUCOSE	WHEEL	1	4	4	4	B	4	B04	1	1	1	1	7	2
43	Y3010	m63.m89_TATA.42	1	DOUBLE	GLUCOSE	WHEEL	1	4	4	4	B	5	B05	1	1	1	1	7	2
16	Y2653	m75.TATA.42	1	SINGLE	GLUCOSE	WHEEL	1	4	4	4	B	6	B06	1	1	1	1	7	2
CTRL	Y1002	BARRY	1	SINGLE	GLUCOSE	WHEEL	1	4	4	4	B	7	B07	1	1	1	1	7	2
8	Y2469	m75.m90	1	SINGLE	GLUCOSE	WHEEL	1	4	4	4	B	8	B08	1	1	1	1	7	2
52	Y2676	URA3	2	SINGLE	GLUCOSE	WHEEL	1	4	4	4	B	9	B09	1	1	1	1	7	2
3	Y978	NEGATIVE	1	NONE	GLUCOSE	WHEEL	1	4	4	4	B	10	B10	1	1	1	1	7	2
CTRL	Y1002	BARRY	1	SINGLE	GLUCOSE	WHEEL	1	4	4	4	B	11	B11	1	1	1	1	7	2
25	Y1903	m91	1	SINGLE	GLUCOSE	WHEEL	1	4	4	4	B	12	B12	1	1	1	1	7	2
23	Y1892	m89	1	SINGLE	GLUCOSE	WHEEL	1	4	4	4	C	1	C01	1	1	1	1	7	3
2	Y1002	BARRY	1	SINGLE	GLUCOSE	WHEEL	1	4	4	4	C	2	C02	1	1	1	1	7	3
50	Y2671	URA3	1	DOUBLE	GLUCOSE	WHEEL	1	4	4	4	C	3	C03	1	1	1	1	7	3
CTRL	Y1002	BARRY	1	SINGLE	GLUCOSE	WHEEL	1	4	4	4	C	4	C04	1	1	1	1	7	3
EMPTY	NA	NA	1	NA	GLUCOSE	WHEEL	1	4	4	4	C	5	C05	1	1	1	1	7	3
39	Y3019	TATA.26_TATA.26	1	DOUBLE	GLUCOSE	WHEEL	1	4	4	4	C	6	C06	1	1	1	1	7	3
28	Y2820	m75.m90.TATA.26	1	SINGLE	GLUCOSE	WHEEL	1	4	4	4	C	7	C07	1	1	1	1	7	3
CTRL	Y1002	BARRY	1	SINGLE	GLUCOSE	WHEEL	1	4	4	4	C	8	C08	1	1	1	1	7	3
2	Y1002	BARRY	1	SINGLE	GLUCOSE	WHEEL	1	4	4	4	C	9	C09	1	1	1	1	7	3
37	Y2842	m75.TATA.22	1	SINGLE	GLUCOSE	WHEEL	1	4	4	4	C	10	C10	1	1	1	1	7	3
27	Y2814	m76.m90.TATA.26	1	SINGLE	GLUCOSE	WHEEL	1	4	4	4	C	11	C11	1	1	1	1	7	3
CTRL	Y1002	BARRY	1	SINGLE	GLUCOSE	WHEEL	1	4	4	4	C	12	C12	1	1	1	1	7	3
34	Y2834	m75.m90.TATA.22	1	SINGLE	GLUCOSE	WHEEL	1	4	4	4	D	1	D01	1	1	1	1	7	4
CTRL	Y1002	BARRY	1	SINGLE	GLUCOSE	WHEEL	1	4	4	4	D	2	D02	1	1	1	1	7	4
5	Y2458	m76.m63	1	SINGLE	GLUCOSE	WHEEL	1	4	4	4	D	3	D03	1	1	1	1	7	4
45	Y3011	TATA.81_TATA.81	1	DOUBLE	GLUCOSE	WHEEL	1	4	4	4	D	4	D04	1	1	1	1	7	4
26	Y2812	m75.m63.TATA.26	1	SINGLE	GLUCOSE	WHEEL	1	4	4	4	D	5	D05	1	1	1	1	7	4
CTRL	Y1002	BARRY	1	SINGLE	GLUCOSE	WHEEL	1	4	4	4	D	6	D06	1	1	1	1	7	4
48	Y3015	TATA.129_TATA.129	1	DOUBLE	GLUCOSE	WHEEL	1	4	4	4	D	7	D07	1	1	1	1	7	4
12	Y2651	TATA.129	1	SINGLE	GLUCOSE	WHEEL	1	4	4	4	D	8	D08	1	1	1	1	7	4
EMPTY	NA	NA	1	NA	GLUCOSE	WHEEL	1	4	4	4	D	9	D09	1	1	1	1	7	4
CTRL	Y1002	BARRY	1	SINGLE	GLUCOSE	WHEEL	1	4	4	4	D	10	D10	1	1	1	1	7	4
1	Y1617	WT	1	SINGLE	GLUCOSE	WHEEL	1	4	4	4	D	11	D11	1	1	1	1	7	4
20	Y1960	m76	1	SINGLE	GLUCOSE	WHEEL	1	4	4	4	D	12	D12	1	1	1	1	7	4
CTRL	Y1002	BARRY	1	SINGLE	GLUCOSE	WHEEL	1	4	4	4	E	1	E01	2	1	1	1	8	1
51	Y2675	URA3	1	SINGLE	GLUCOSE	WHEEL	1	4	4	4	E	2	E02	2	1	1	1	8	1
31	Y2826	m75.TATA.26	1	SINGLE	GLUCOSE	WHEEL	1	4	4	4	E	3	E03	2	1	1	1	8	1
1	Y1617	WT	1	SINGLE	GLUCOSE	WHEEL	1	4	4	4	E	4	E04	2	1	1	1	8	1
CTRL	Y1002	BARRY	1	SINGLE	GLUCOSE	WHEEL	1	4	4	4	E	5	E05	2	1	1	1	8	1
11	Y2550	TATA.26	1	SINGLE	GLUCOSE	WHEEL	1	4	4	4	E	6	E06	2	1	1	1	8	1
50	Y2671	URA3	1	DOUBLE	GLUCOSE	WHEEL	1	4	4	4	E	7	E07	2	1	1	1	8	1
2	Y1002	BARRY	1	SINGLE	GLUCOSE	WHEEL	1	4	4	4	E	8	E08	2	1	1	1	8	1
CTRL	Y1002	BARRY	1	SINGLE	GLUCOSE	WHEEL	1	4	4	4	E	9	E09	2	1	1	1	8	1
51	Y2675	URA3	1	SINGLE	GLUCOSE	WHEEL	1	4	4	4	E	10	E10	2	1	1	1	8	1
33	Y2832	m76.m90.TATA.22	1	SINGLE	GLUCOSE	WHEEL	1	4	4	4	E	11	E11	2	1	1	1	8	1
15	Y2528	TATA.2	1	SINGLE	GLUCOSE	WHEEL	1	4	4	4	E	12	E12	2	1	1	1	8	1
10	Y2478	m63.m89	1	SINGLE	GLUCOSE	WHEEL	1	4	4	4	F	1	F01	2	1	1	1	8	2
2	Y1002	BARRY	1	SINGLE	GLUCOSE	WHEEL	1	4	4	4	F	2	F02	2	1	1	1	8	2
CTRL	Y1002	BARRY	1	SINGLE	GLUCOSE	WHEEL	1	4	4	4	F	3	F03	2	1	1	1	8	2
36	Y2840	m63.m89.TATA.22	1	SINGLE	GLUCOSE	WHEEL	1	4	4	4	F	4	F04	2	1	1	1	8	2
2	Y1002	BARRY	1	SINGLE	GLUCOSE	WHEEL	1	4	4	4	F	5	F05	2	1	1	1	8	2
52	Y2676	URA3	2	SINGLE	GLUCOSE	WHEEL	1	4	4	4	F	6	F06	2	1	1	1	8	2
CTRL	Y1002	BARRY	1	SINGLE	GLUCOSE	WHEEL	1	4	4	4	F	7	F07	2	1	1	1	8	2
30	Y2824	m63.m89.TATA.26	1	SINGLE	GLUCOSE	WHEEL	1	4	4	4	F	8	F08	2	1	1	1	8	2
50	Y2671	URA3	1	DOUBLE	GLUCOSE	WHEEL	1	4	4	4	F	9	F09	2	1	1	1	8	2
1	Y1617	WT	1	SINGLE	GLUCOSE	WHEEL	1	4	4	4	F	10	F10	2	1	1	1	8	2
CTRL	Y1002	BARRY	1	SINGLE	GLUCOSE	WHEEL	1	4	4	4	F	11	F11	2	1	1	1	8	2
46	Y3012	m75_TATA.81	1	DOUBLE	GLUCOSE	WHEEL	1	4	4	4	F	12	F12	2	1	1	1	8	2
17	Y2566	TATA.42	1	SINGLE	GLUCOSE	WHEEL	1	4	4	4	G	1	G01	2	1	1	1	8	3
7	Y2460	m76.m90	1	SINGLE	GLUCOSE	WHEEL	1	4	4	4	G	2	G02	2	1	1	1	8	3
3	Y978	NEGATIVE	1	NONE	GLUCOSE	WHEEL	1	4	4	4	G	3	G03	2	1	1	1	8	3
CTRL	Y1002	BARRY	1	SINGLE	GLUCOSE	WHEEL	1	4	4	4	G	4	G04	2	1	1	1	8	3
22	Y1896	m63	1	SINGLE	GLUCOSE	WHEEL	1	4	4	4	G	5	G05	2	1	1	1	8	3
29	Y2816	m76.TATA.26	1	SINGLE	GLUCOSE	WHEEL	1	4	4	4	G	6	G06	2	1	1	1	8	3
EMPTY	NA	NA	1	NA	GLUCOSE	WHEEL	1	4	4	4	G	7	G07	2	1	1	1	8	3
CTRL	Y1002	BARRY	1	SINGLE	GLUCOSE	WHEEL	1	4	4	4	G	8	G08	2	1	1	1	8	3
6	Y2465	m75.m63	1	SINGLE	GLUCOSE	WHEEL	1	4	4	4	G	9	G09	2	1	1	1	8	3
41	Y3022	m63.m89_m63.m89	1	DOUBLE	GLUCOSE	WHEEL	1	4	4	4	G	10	G10	2	1	1	1	8	3
29	Y2816	m76.TATA.26	1	SINGLE	GLUCOSE	WHEEL	1	4	4	4	G	11	G11	2	1	1	1	8	3
CTRL	Y1002	BARRY	1	SINGLE	GLUCOSE	WHEEL	1	4	4	4	G	12	G12	2	1	1	1	8	3
44	Y3028	m75_m75	1	DOUBLE	GLUCOSE	WHEEL	1	4	4	4	H	1	H01	2	1	1	1	8	4
CTRL	Y1002	BARRY	1	SINGLE	GLUCOSE	WHEEL	1	4	4	4	H	2	H02	2	1	1	1	8	4
2	Y1002	BARRY	1	SINGLE	GLUCOSE	WHEEL	1	4	4	4	H	3	H03	2	1	1	1	8	4
38	Y3006	m63.m90_m63.m90	1	DOUBLE	GLUCOSE	WHEEL	1	4	4	4	H	4	H04	2	1	1	1	8	4
14	Y2546	TATA.22	1	SINGLE	GLUCOSE	WHEEL	1	4	4	4	H	5	H05	2	1	1	1	8	4
CTRL	Y1002	BARRY	1	SINGLE	GLUCOSE	WHEEL	1	4	4	4	H	6	H06	2	1	1	1	8	4
18	Y2605	TATA.81	1	SINGLE	GLUCOSE	WHEEL	1	4	4	4	H	7	H07	2	1	1	1	8	4
47	Y3034	m66_m66	1	DOUBLE	GLUCOSE	WHEEL	1	4	4	4	H	8	H08	2	1	1	1	8	4
35	Y2836	m76.TATA.22	1	SINGLE	GLUCOSE	WHEEL	1	4	4	4	H	9	H09	2	1	1	1	8	4
CTRL	Y1002	BARRY	1	SINGLE	GLUCOSE	WHEEL	1	4	4	4	H	10	H10	2	1	1	1	8	4
2	Y1002	BARRY	1	SINGLE	GLUCOSE	WHEEL	1	4	4	4	H	11	H11	2	1	1	1	8	4
9	Y2475	m63.m90	1	SINGLE	GLUCOSE	WHEEL	1	4	4	4	H	12	H12	2	1	1	1	8	4
