# Supplementary material for: Fitness effects of altering gene expression noise in Saccharomyces cerevisiae
Source: eLife. 2018 Aug 20;7:e37272. doi: 10.7554/eLife.37272 (PMC6133559; doi:10.7554/eLife.37272)
Supplement: Supplementary file 4. [file elife-37272-supp4.zip › TEMPLATE.GLUCOSE.txt]

SORT	TIME.POINT	POSITION	ROW	COLUMN	PAIR	UNIQUE.PAIR	STRAIN.1	STRAIN.2	MUT.1	MUT.2	PYRO	ALLELE.1	ALLELE.2	FREQ.ALLELE.1	QUALITY	OD620.T	OD620.I	VOL.T	VOL.I
101	1	A01	A	1	A	A.1	Y2868	Y2879	m63.m89	TATA.26	m63	T	C	0.64	 Passed 	2880	3660	2.8	1.2
102	1	B01	B	1	A	A.1	Y2868	Y2879	m63.m89	TATA.26	m63	T	C	0.65	 Passed 	3050	4140	2.8	1.2
103	1	C01	C	1	A	A.1	Y2868	Y2879	m63.m89	TATA.26	m63	T	C	0.66	 Passed 	2820	3640	2.8	1.2
104	1	D01	D	1	A	A.1	Y2868	Y2879	m63.m89	TATA.26	m63	T	C	0.67	 Passed 	2870	3720	2.8	1.2
105	1	E01	E	1	A	A.1	Y2868	Y2879	m63.m89	TATA.26	m63	T	C	0.67	 Passed 	2940	3970	2.8	1.2
106	1	F01	F	1	A	A.1	Y2868	Y2879	m63.m89	TATA.26	m63	T	C	0.69	 Passed 	2830	3730	2.8	1.2
107	1	G01	G	1	A	A.1	Y2868	Y2879	m63.m89	TATA.26	m63	T	C	0.69	 Passed 	2870	3860	2.8	1.2
108	1	H01	H	1	A	A.1	Y2868	Y2879	m63.m89	TATA.26	m63	T	C	0.63	 Passed 	3120	4570	2.8	1.2
109	1	A02	A	2	A	A.2	Y2869	Y2880	m63.m89	TATA.26	m63	T	C	0.63	 Passed 	2500	3310	2.8	1.2
110	1	B02	B	2	A	A.2	Y2869	Y2880	m63.m89	TATA.26	m63	T	C	0.66	 Passed 	2280	3290	2.8	1.2
111	1	C02	C	2	A	A.2	Y2869	Y2880	m63.m89	TATA.26	m63	T	C	0.66	 Passed 	2390	3200	2.8	1.2
112	1	D02	D	2	A	A.2	Y2869	Y2880	m63.m89	TATA.26	m63	T	C	0.66	 Passed 	2370	3240	2.8	1.2
113	1	E02	E	2	A	A.2	Y2869	Y2880	m63.m89	TATA.26	m63	T	C	0.63	 Passed 	2450	3390	2.8	1.2
114	1	F02	F	2	A	A.2	Y2869	Y2880	m63.m89	TATA.26	m63	T	C	0.65	 Passed 	2260	3170	2.8	1.2
115	1	G02	G	2	A	A.2	Y2869	Y2880	m63.m89	TATA.26	m63	T	C	0.67	 Passed 	2440	3260	2.8	1.2
116	1	H02	H	2	A	A.2	Y2869	Y2880	m63.m89	TATA.26	m63	T	C	0.62	 Passed 	2270	3460	2.8	1.2
117	1	A03	A	3	B	B.1	Y2865	Y2888	m63.m90	TATA.132	m63	T	C	0.56	 Passed 	1880	2570	2.8	1.2
118	1	B03	B	3	B	B.1	Y2865	Y2888	m63.m90	TATA.132	m63	T	C	0.55	 Passed 	1800	2410	2.8	1.2
119	1	C03	C	3	B	B.1	Y2865	Y2888	m63.m90	TATA.132	m63	T	C	0.55	 Passed 	1820	2240	2.8	1.2
120	1	D03	D	3	B	B.1	Y2865	Y2888	m63.m90	TATA.132	m63	T	C	0.56	 Passed 	1880	2460	2.8	1.2
121	1	E03	E	3	B	B.1	Y2865	Y2888	m63.m90	TATA.132	m63	T	C	0.58	 Passed 	1940	2570	2.8	1.2
122	1	F03	F	3	B	B.1	Y2865	Y2888	m63.m90	TATA.132	m63	T	C	0.60	 Passed 	1840	2450	2.8	1.2
123	1	G03	G	3	B	B.1	Y2865	Y2888	m63.m90	TATA.132	m63	T	C	0.57	 Passed 	2080	2650	2.8	1.2
124	1	H03	H	3	B	B.1	Y2865	Y2888	m63.m90	TATA.132	m63	T	C	0.56	 Passed 	1970	2760	2.8	1.2
125	1	A04	A	4	B	B.2	Y2866	Y2850	m63.m90	TATA.132	m63	T	C	0.62	 Passed 	2280	3140	2.8	1.2
126	1	B04	B	4	B	B.2	Y2866	Y2850	m63.m90	TATA.132	m63	T	C	0.60	 Passed 	1940	2830	2.8	1.2
127	1	C04	C	4	B	B.2	Y2866	Y2850	m63.m90	TATA.132	m63	T	C	0.57	 Passed 	1970	2440	2.8	1.2
128	1	D04	D	4	B	B.2	Y2866	Y2850	m63.m90	TATA.132	m63	T	C	0.58	 Passed 	2050	2750	2.8	1.2
129	1	E04	E	4	B	B.2	Y2866	Y2850	m63.m90	TATA.132	m63	T	C	0.62	 Passed 	2090	2780	2.8	1.2
130	1	F04	F	4	B	B.2	Y2866	Y2850	m63.m90	TATA.132	m63	T	C	0.62	 Passed 	1800	2330	2.8	1.2
131	1	G04	G	4	B	B.2	Y2866	Y2850	m63.m90	TATA.132	m63	T	C	0.62	 Passed 	2250	2870	2.8	1.2
132	1	H04	H	4	B	B.2	Y2866	Y2850	m63.m90	TATA.132	m63	T	C	0.60	 Passed 	2020	2830	2.8	1.2
133	1	A05	A	5	C	C.1	Y1209	Y2894	m66	TATA.129	m66	T	C	0.57	 Passed 	2010	2240	1.8	1.2
134	1	B05	B	5	C	C.1	Y1209	Y2894	m66	TATA.129	m66	T	C	0.55	 Passed 	2070	3450	1.8	1.2
135	1	C05	C	5	C	C.1	Y1209	Y2894	m66	TATA.129	m66	T	C	0.59	 Passed 	1900	2160	1.8	1.2
136	1	D05	D	5	C	C.1	Y1209	Y2894	m66	TATA.129	m66	T	C	0.54	 Passed 	1890	2010	1.8	1.2
137	1	E05	E	5	C	C.1	Y1209	Y2894	m66	TATA.129	m66	T	C	0.57	 Passed 	1880	2060	1.8	1.2
138	1	F05	F	5	C	C.1	Y1209	Y2894	m66	TATA.129	m66	T	C	0.55	 Passed 	1580	1650	1.8	1.2
139	1	G05	G	5	C	C.1	Y1209	Y2894	m66	TATA.129	m66	T	C	0.56	 Passed 	2340	2450	1.8	1.2
140	1	H05	H	5	C	C.1	Y1209	Y2894	m66	TATA.129	m66	T	C	0.57	 Passed 	1820	2120	1.8	1.2
141	1	A06	A	6	C	C.2	Y1196	Y2895	m66	TATA.129	m66	T	C	0.54	 Passed 	2430	2870	1.8	1.2
142	1	B06	B	6	C	C.2	Y1196	Y2895	m66	TATA.129	m66	T	C	0.51	 Passed 	2090	2500	1.8	1.2
143	1	C06	C	6	C	C.2	Y1196	Y2895	m66	TATA.129	m66	T	C	0.51	 Passed 	1680	1800	1.8	1.2
144	1	D06	D	6	C	C.2	Y1196	Y2895	m66	TATA.129	m66	T	C	0.50	 Passed 	1790	2000	1.8	1.2
145	1	E06	E	6	C	C.2	Y1196	Y2895	m66	TATA.129	m66	T	C	0.51	 Passed 	1970	2130	1.8	1.2
146	1	F06	F	6	C	C.2	Y1196	Y2895	m66	TATA.129	m66	T	C	0.47	 Passed 	1830	2050	1.8	1.2
147	1	G06	G	6	C	C.2	Y1196	Y2895	m66	TATA.129	m66	T	C	0.54	 Passed 	1980	2120	1.8	1.2
148	1	H06	H	6	C	C.2	Y1196	Y2895	m66	TATA.129	m66	T	C	0.53	 Passed 	2130	2460	1.8	1.2
149	1	A07	A	7	D	D.1	Y1193	Y1191	m154	m184	m184	G	A	0.44	 Passed 	3210	3530	1.8	1.2
150	1	B07	B	7	D	D.1	Y1193	Y1191	m154	m184	m184	G	A	0.44	 Passed 	2580	3220	1.8	1.2
151	1	C07	C	7	D	D.1	Y1193	Y1191	m154	m184	m184	G	A	0.44	 Passed 	2940	3620	1.8	1.2
152	1	D07	D	7	D	D.1	Y1193	Y1191	m154	m184	m184	G	A	0.47	 Passed 	2930	3400	1.8	1.2
153	1	E07	E	7	D	D.1	Y1193	Y1191	m154	m184	m184	G	A	0.40	 Passed 	2910	3440	1.8	1.2
154	1	F07	F	7	D	D.1	Y1193	Y1191	m154	m184	m184	G	A	0.40	 Passed 	2010	2390	1.8	1.2
155	1	G07	G	7	D	D.1	Y1193	Y1191	m154	m184	m184	G	A	0.42	 Passed 	2540	2950	1.8	1.2
156	1	H07	H	7	D	D.1	Y1193	Y1191	m154	m184	m184	G	A	0.40	 Passed 	2410	2920	1.8	1.2
157	1	A08	A	8	D	D.2	Y1194	Y1192	m154	m184	m184	G	A	0.45	 Passed 	2860	3120	1.8	1.2
158	1	B08	B	8	D	D.2	Y1194	Y1192	m154	m184	m184	G	A	0.47	 Passed 	2700	3290	1.8	1.2
159	1	C08	C	8	D	D.2	Y1194	Y1192	m154	m184	m184	G	A	0.44	 Passed 	2010	2330	1.8	1.2
160	1	D08	D	8	D	D.2	Y1194	Y1192	m154	m184	m184	G	A	0.45	 Passed 	2140	2480	1.8	1.2
161	1	E08	E	8	D	D.2	Y1194	Y1192	m154	m184	m184	G	A	0.44	 Passed 	2210	2590	1.8	1.2
162	1	F08	F	8	D	D.2	Y1194	Y1192	m154	m184	m184	G	A	0.42	 Passed 	2170	2510	1.8	1.2
163	1	G08	G	8	D	D.2	Y1194	Y1192	m154	m184	m184	G	A	0.44	 Passed 	2390	2800	1.8	1.2
164	1	H08	H	8	D	D.2	Y1194	Y1192	m154	m184	m184	G	A	0.43	 Passed 	2400	3000	1.8	1.2
165	1	A09	A	9	E	E.1	Y3047	Y3064	m63.m89_m63.m89	m66_TATA.129	m66	C	T	0.52	 Passed 	2690	3590	1.8	1.2
166	1	B09	B	9	E	E.1	Y3047	Y3064	m63.m89_m63.m89	m66_TATA.129	m66	C	T	0.51	 Passed 	2540	3210	1.8	1.2
167	1	C09	C	9	E	E.1	Y3047	Y3064	m63.m89_m63.m89	m66_TATA.129	m66	C	T	0.53	 Passed 	2210	2760	1.8	1.2
168	1	D09	D	9	E	E.1	Y3047	Y3064	m63.m89_m63.m89	m66_TATA.129	m66	C	T	0.49	 Passed 	2230	4230	1.8	1.2
169	1	E09	E	9	E	E.1	Y3047	Y3064	m63.m89_m63.m89	m66_TATA.129	m66	C	T	0.51	 Passed 	2270	2720	1.8	1.2
170	1	F09	F	9	E	E.1	Y3047	Y3064	m63.m89_m63.m89	m66_TATA.129	m66	C	T	0.53	 Passed 	2360	2920	1.8	1.2
171	1	G09	G	9	E	E.1	Y3047	Y3064	m63.m89_m63.m89	m66_TATA.129	m66	C	T	0.50	 Passed 	2580	3140	1.8	1.2
172	1	H09	H	9	E	E.1	Y3047	Y3064	m63.m89_m63.m89	m66_TATA.129	m66	C	T	0.48	 Passed 	2440	3210	1.8	1.2
173	1	A10	A	10	E	E.1	Y3047	Y3064	m63.m89_m63.m89	m66_TATA.129	m66	C	T	0.50	 Passed 	3130	4100	1.8	1.2
174	1	B10	B	10	E	E.1	Y3047	Y3064	m63.m89_m63.m89	m66_TATA.129	m66	C	T	0.50	 Passed 	2020	2740	1.8	1.2
175	1	C10	C	10	E	E.1	Y3047	Y3064	m63.m89_m63.m89	m66_TATA.129	m66	C	T	0.54	 Passed 	2320	2820	1.8	1.2
176	1	D10	D	10	E	E.1	Y3047	Y3064	m63.m89_m63.m89	m66_TATA.129	m66	C	T	0.52	 Passed 	1950	2410	1.8	1.2
177	1	E10	E	10	E	E.1	Y3047	Y3064	m63.m89_m63.m89	m66_TATA.129	m66	C	T	0.54	 Passed 	2030	2450	1.8	1.2
178	1	F10	F	10	E	E.1	Y3047	Y3064	m63.m89_m63.m89	m66_TATA.129	m66	C	T	0.52	 Passed 	1870	2310	1.8	1.2
179	1	G10	G	10	E	E.1	Y3047	Y3064	m63.m89_m63.m89	m66_TATA.129	m66	C	T	0.51	 Passed 	2130	2430	1.8	1.2
180	1	H10	H	10	E	E.1	Y3047	Y3064	m63.m89_m63.m89	m66_TATA.129	m66	C	T	0.52	 Passed 	2010	2560	1.8	1.2
181	1	A11	A	11	F	F.1	Y3047	Y2682	m63.m89_m63.m89	URA3	m63	T	C	0.59	 Passed 	2900	3880	1.8	1.2
182	1	B11	B	11	F	F.1	Y3047	Y2682	m63.m89_m63.m89	URA3	m63	T	C	0.55	 Passed 	3160	4440	1.8	1.2
183	1	C11	C	11	F	F.1	Y3047	Y2682	m63.m89_m63.m89	URA3	m63	T	C	0.60	 Passed 	2310	2820	1.8	1.2
184	1	D11	D	11	F	F.1	Y3047	Y2682	m63.m89_m63.m89	URA3	m63	T	C	0.59	 Passed 	2160	2880	1.8	1.2
185	1	E11	E	11	F	F.1	Y3047	Y2682	m63.m89_m63.m89	URA3	m63	T	C	0.59	 Passed 	2260	2830	1.8	1.2
186	1	F11	F	11	F	F.1	Y3047	Y2682	m63.m89_m63.m89	URA3	m63	T	C	0.59	 Passed 	2200	2870	1.8	1.2
187	1	G11	G	11	F	F.1	Y3047	Y2682	m63.m89_m63.m89	URA3	m63	T	C	0.59	 Passed 	2400	3050	1.8	1.2
188	1	H11	H	11	F	F.1	Y3047	Y2682	m63.m89_m63.m89	URA3	m63	T	C	0.56	 Passed 	2260	2990	1.8	1.2
189	1	A12	A	12	F	F.1	Y3047	Y2682	m63.m89_m63.m89	URA3	m63	T	C	0.57	 Passed 	3350	3920	1.8	1.2
190	1	B12	B	12	F	F.1	Y3047	Y2682	m63.m89_m63.m89	URA3	m63	T	C	0.57	 Passed 	3060	4390	1.8	1.2
191	1	C12	C	12	F	F.1	Y3047	Y2682	m63.m89_m63.m89	URA3	m63	T	C	0.61	 Passed 	2150	2660	1.8	1.2
192	1	D12	D	12	F	F.1	Y3047	Y2682	m63.m89_m63.m89	URA3	m63	T	C	0.58	 Passed 	2090	2680	1.8	1.2
193	1	E12	E	12	F	F.1	Y3047	Y2682	m63.m89_m63.m89	URA3	m63	T	C	0.56	 Passed 	2190	2720	1.8	1.2
194	1	F12	F	12	F	F.1	Y3047	Y2682	m63.m89_m63.m89	URA3	m63	T	C	0.57	 Passed 	2080	2640	1.8	1.2
195	1	G12	G	12	F	F.1	Y3047	Y2682	m63.m89_m63.m89	URA3	m63	T	C	0.58	 Passed 	2250	2880	1.8	1.2
196	1	H12	H	12	F	F.1	Y3047	Y2682	m63.m89_m63.m89	URA3	m63	T	C	0.57	 Passed 	2260	3030	1.8	1.2
101	2	A01	A	1	A	A.1	Y2868	Y2879	m63.m89	TATA.26	m63	T	C	0.65	 Passed 	2530	2230	1.69	2.5
102	2	B01	B	1	A	A.1	Y2868	Y2879	m63.m89	TATA.26	m63	T	C	0.64	 Passed 	2670	2430	1.69	2.5
103	2	C01	C	1	A	A.1	Y2868	Y2879	m63.m89	TATA.26	m63	T	C	0.64	 Passed 	2400	2160	1.69	2.5
104	2	D01	D	1	A	A.1	Y2868	Y2879	m63.m89	TATA.26	m63	T	C	0.66	 Passed 	2440	2180	1.69	2.5
105	2	E01	E	1	A	A.1	Y2868	Y2879	m63.m89	TATA.26	m63	T	C	0.68	 Passed 	2560	2150	1.69	2.5
106	2	F01	F	1	A	A.1	Y2868	Y2879	m63.m89	TATA.26	m63	T	C	0.64	 Passed 	2340	2120	1.69	2.5
107	2	G01	G	1	A	A.1	Y2868	Y2879	m63.m89	TATA.26	m63	T	C	0.67	 Passed 	2410	2190	1.69	2.5
108	2	H01	H	1	A	A.1	Y2868	Y2879	m63.m89	TATA.26	m63	T	C	0.67	 Failed 	3090	2620	1.69	2.5
109	2	A02	A	2	A	A.2	Y2869	Y2880	m63.m89	TATA.26	m63	T	C	0.63	 Passed 	2190	1860	1.69	2.5
110	2	B02	B	2	A	A.2	Y2869	Y2880	m63.m89	TATA.26	m63	T	C	0.63	 Passed 	2030	1820	1.69	2.5
111	2	C02	C	2	A	A.2	Y2869	Y2880	m63.m89	TATA.26	m63	T	C	0.63	 Passed 	2120	1860	1.69	2.5
112	2	D02	D	2	A	A.2	Y2869	Y2880	m63.m89	TATA.26	m63	T	C	0.66	 Passed 	2060	1800	1.69	2.5
113	2	E02	E	2	A	A.2	Y2869	Y2880	m63.m89	TATA.26	m63	T	C	0.63	 Passed 	2080	1740	1.69	2.5
114	2	F02	F	2	A	A.2	Y2869	Y2880	m63.m89	TATA.26	m63	T	C	0.63	 Passed 	1970	1730	1.69	2.5
115	2	G02	G	2	A	A.2	Y2869	Y2880	m63.m89	TATA.26	m63	T	C	0.65	 Passed 	2030	1820	1.69	2.5
116	2	H02	H	2	A	A.2	Y2869	Y2880	m63.m89	TATA.26	m63	T	C	0.62	 Passed 	2330	1920	1.69	2.5
117	2	A03	A	3	B	B.1	Y2865	Y2888	m63.m90	TATA.132	m63	T	C	0.51	 Passed 	1680	1400	1.69	2.5
118	2	B03	B	3	B	B.1	Y2865	Y2888	m63.m90	TATA.132	m63	T	C	0.52	 Passed 	1520	1310	1.69	2.5
119	2	C03	C	3	B	B.1	Y2865	Y2888	m63.m90	TATA.132	m63	T	C	0.53	 Passed 	1420	1200	1.69	2.5
120	2	D03	D	3	B	B.1	Y2865	Y2888	m63.m90	TATA.132	m63	T	C	0.55	 Passed 	1590	1280	1.69	2.5
121	2	E03	E	3	B	B.1	Y2865	Y2888	m63.m90	TATA.132	m63	T	C	0.53	 Passed 	1580	1300	1.69	2.5
122	2	F03	F	3	B	B.1	Y2865	Y2888	m63.m90	TATA.132	m63	T	C	0.57	 Passed 	1540	1300	1.69	2.5
123	2	G03	G	3	B	B.1	Y2865	Y2888	m63.m90	TATA.132	m63	T	C	0.53	 Passed 	1570	1340	1.69	2.5
124	2	H03	H	3	B	B.1	Y2865	Y2888	m63.m90	TATA.132	m63	T	C	0.47	 Passed 	1800	1440	1.69	2.5
125	2	A04	A	4	B	B.2	Y2866	Y2850	m63.m90	TATA.132	m63	T	C	0.58	 Passed 	1990	1550	1.69	2.5
126	2	B04	B	4	B	B.2	Y2866	Y2850	m63.m90	TATA.132	m63	T	C	0.56	 Passed 	1720	1390	1.69	2.5
127	2	C04	C	4	B	B.2	Y2866	Y2850	m63.m90	TATA.132	m63	T	C	0.56	 Passed 	1570	1270	1.69	2.5
128	2	D04	D	4	B	B.2	Y2866	Y2850	m63.m90	TATA.132	m63	T	C	0.57	 Passed 	1720	1370	1.69	2.5
129	2	E04	E	4	B	B.2	Y2866	Y2850	m63.m90	TATA.132	m63	T	C	0.58	 Passed 	1660	1290	1.69	2.5
130	2	F04	F	4	B	B.2	Y2866	Y2850	m63.m90	TATA.132	m63	T	C	0.59	 Passed 	1500	1150	1.69	2.5
131	2	G04	G	4	B	B.2	Y2866	Y2850	m63.m90	TATA.132	m63	T	C	0.60	 Passed 	1720	1400	1.69	2.5
132	2	H04	H	4	B	B.2	Y2866	Y2850	m63.m90	TATA.132	m63	T	C	0.52	 Passed 	1800	1430	1.69	2.5
133	2	A05	A	5	C	C.1	Y1209	Y2894	m66	TATA.129	m66	T	C	0.64	 Passed 	1800	1830	1.69	2.5
134	2	B05	B	5	C	C.1	Y1209	Y2894	m66	TATA.129	m66	T	C	0.57	 Passed 	2450	2490	1.69	2.5
135	2	C05	C	5	C	C.1	Y1209	Y2894	m66	TATA.129	m66	T	C	0.63	 Passed 	1640	1700	1.69	2.5
136	2	D05	D	5	C	C.1	Y1209	Y2894	m66	TATA.129	m66	T	C	0.54	 Passed 	1540	1570	1.69	2.5
137	2	E05	E	5	C	C.1	Y1209	Y2894	m66	TATA.129	m66	T	C	0.58	 Passed 	1470	1500	1.69	2.5
138	2	F05	F	5	C	C.1	Y1209	Y2894	m66	TATA.129	m66	T	C	0.34	 Passed 	1310	1370	1.69	2.5
139	2	G05	G	5	C	C.1	Y1209	Y2894	m66	TATA.129	m66	T	C	0.39	 Passed 	1750	1880	1.69	2.5
140	2	H05	H	5	C	C.1	Y1209	Y2894	m66	TATA.129	m66	T	C	0.57	 Passed 	1690	1810	1.69	2.5
141	2	A06	A	6	C	C.2	Y1196	Y2895	m66	TATA.129	m66	T	C	0.55	 Passed 	2360	2450	1.69	2.5
142	2	B06	B	6	C	C.2	Y1196	Y2895	m66	TATA.129	m66	T	C	0.52	 Passed 	1890	1950	1.69	2.5
143	2	C06	C	6	C	C.2	Y1196	Y2895	m66	TATA.129	m66	T	C	0.49	 Passed 	1480	1560	1.69	2.5
144	2	D06	D	6	C	C.2	Y1196	Y2895	m66	TATA.129	m66	T	C	0.47	 Passed 	1590	1700	1.69	2.5
145	2	E06	E	6	C	C.2	Y1196	Y2895	m66	TATA.129	m66	T	C	0.53	 Passed 	1650	1660	1.69	2.5
146	2	F06	F	6	C	C.2	Y1196	Y2895	m66	TATA.129	m66	T	C	0.48	 Passed 	1610	1780	1.69	2.5
147	2	G06	G	6	C	C.2	Y1196	Y2895	m66	TATA.129	m66	T	C	0.50	 Passed 	1600	1710	1.69	2.5
148	2	H06	H	6	C	C.2	Y1196	Y2895	m66	TATA.129	m66	T	C	0.53	 Passed 	2000	2080	1.69	2.5
149	2	A07	A	7	D	D.1	Y1193	Y1191	m154	m184	m184	G	A	0.45	 Passed 	3020	3030	1.69	1.76
150	2	B07	B	7	D	D.1	Y1193	Y1191	m154	m184	m184	G	A	0.48	 Passed 	2500	2560	1.69	1.76
151	2	C07	C	7	D	D.1	Y1193	Y1191	m154	m184	m184	G	A	0.49	 Passed 	2890	2930	1.69	1.76
152	2	D07	D	7	D	D.1	Y1193	Y1191	m154	m184	m184	G	A	0.54	 Passed 	2770	2820	1.69	1.76
153	2	E07	E	7	D	D.1	Y1193	Y1191	m154	m184	m184	G	A	0.88	 Passed 	2720	2700	1.69	1.76
154	2	F07	F	7	D	D.1	Y1193	Y1191	m154	m184	m184	G	A	0.89	 Passed 	1970	2020	1.69	1.76
155	2	G07	G	7	D	D.1	Y1193	Y1191	m154	m184	m184	G	A	0.88	 Passed 	2300	2340	1.69	1.76
156	2	H07	H	7	D	D.1	Y1193	Y1191	m154	m184	m184	G	A	0.80	 Passed 	2430	2600	1.69	1.76
157	2	A08	A	8	D	D.2	Y1194	Y1192	m154	m184	m184	G	A	0.47	 Passed 	2560	2750	1.69	1.76
158	2	B08	B	8	D	D.2	Y1194	Y1192	m154	m184	m184	G	A	0.51	 Passed 	2620	2810	1.69	1.76
159	2	C08	C	8	D	D.2	Y1194	Y1192	m154	m184	m184	G	A	0.48	 Passed 	1970	2150	1.69	1.76
160	2	D08	D	8	D	D.2	Y1194	Y1192	m154	m184	m184	G	A	0.51	 Passed 	2020	2200	1.69	1.76
161	2	E08	E	8	D	D.2	Y1194	Y1192	m154	m184	m184	G	A	0.50	 Passed 	2070	2070	1.69	1.76
162	2	F08	F	8	D	D.2	Y1194	Y1192	m154	m184	m184	G	A	0.48	 Passed 	2000	2140	1.69	1.76
163	2	G08	G	8	D	D.2	Y1194	Y1192	m154	m184	m184	G	A	0.48	 Passed 	2220	2340	1.69	1.76
164	2	H08	H	8	D	D.2	Y1194	Y1192	m154	m184	m184	G	A	0.46	 Passed 	2480	2750	1.69	1.76
165	2	A09	A	9	E	E.1	Y3047	Y3064	m63.m89_m63.m89	m66_TATA.129	m66	C	T	0.53	 Passed 	3260	3820	1.69	1.76
166	2	B09	B	9	E	E.1	Y3047	Y3064	m63.m89_m63.m89	m66_TATA.129	m66	C	T	0.49	 Passed 	2680	3130	1.69	1.76
167	2	C09	C	9	E	E.1	Y3047	Y3064	m63.m89_m63.m89	m66_TATA.129	m66	C	T	0.51	 Passed 	2470	2820	1.69	1.76
168	2	D09	D	9	E	E.1	Y3047	Y3064	m63.m89_m63.m89	m66_TATA.129	m66	C	T	0.59	 Passed 	9110	430	1.69	1.76
169	2	E09	E	9	E	E.1	Y3047	Y3064	m63.m89_m63.m89	m66_TATA.129	m66	C	T	0.54	 Passed 	2330	2560	1.69	1.76
170	2	F09	F	9	E	E.1	Y3047	Y3064	m63.m89_m63.m89	m66_TATA.129	m66	C	T	0.49	 Passed 	2510	3010	1.69	1.76
171	2	G09	G	9	E	E.1	Y3047	Y3064	m63.m89_m63.m89	m66_TATA.129	m66	C	T	0.52	 Passed 	2640	3220	1.69	1.76
172	2	H09	H	9	E	E.1	Y3047	Y3064	m63.m89_m63.m89	m66_TATA.129	m66	C	T	0.50	 Passed 	2860	3540	1.69	1.76
173	2	A10	A	10	E	E.1	Y3047	Y3064	m63.m89_m63.m89	m66_TATA.129	m66	C	T	0.51	 Passed 	3740	4340	1.69	1.76
174	2	B10	B	10	E	E.1	Y3047	Y3064	m63.m89_m63.m89	m66_TATA.129	m66	C	T	0.52	 Passed 	2360	2830	1.69	1.76
175	2	C10	C	10	E	E.1	Y3047	Y3064	m63.m89_m63.m89	m66_TATA.129	m66	C	T	0.53	 Passed 	2520	3060	1.69	1.76
176	2	D10	D	10	E	E.1	Y3047	Y3064	m63.m89_m63.m89	m66_TATA.129	m66	C	T	0.52	 Passed 	2160	2640	1.69	1.76
177	2	E10	E	10	E	E.1	Y3047	Y3064	m63.m89_m63.m89	m66_TATA.129	m66	C	T	0.54	 Passed 	2130	2490	1.69	1.76
178	2	F10	F	10	E	E.1	Y3047	Y3064	m63.m89_m63.m89	m66_TATA.129	m66	C	T	0.49	 Passed 	2080	2480	1.69	1.76
179	2	G10	G	10	E	E.1	Y3047	Y3064	m63.m89_m63.m89	m66_TATA.129	m66	C	T	0.50	 Passed 	2170	2490	1.69	1.76
180	2	H10	H	10	E	E.1	Y3047	Y3064	m63.m89_m63.m89	m66_TATA.129	m66	C	T	0.53	 Passed 	2410	3000	1.69	1.76
181	2	A11	A	11	F	F.1	Y3047	Y2682	m63.m89_m63.m89	URA3	m63	T	C	0.55	 Passed 	3420	3900	1.69	1.76
182	2	B11	B	11	F	F.1	Y3047	Y2682	m63.m89_m63.m89	URA3	m63	T	C	0.52	 Passed 	3270	3830	1.69	1.76
183	2	C11	C	11	F	F.1	Y3047	Y2682	m63.m89_m63.m89	URA3	m63	T	C	0.57	 Passed 	2310	2850	1.69	1.76
184	2	D11	D	11	F	F.1	Y3047	Y2682	m63.m89_m63.m89	URA3	m63	T	C	0.55	 Passed 	2370	2870	1.69	1.76
185	2	E11	E	11	F	F.1	Y3047	Y2682	m63.m89_m63.m89	URA3	m63	T	C	0.55	 Passed 	2260	2640	1.69	1.76
186	2	F11	F	11	F	F.1	Y3047	Y2682	m63.m89_m63.m89	URA3	m63	T	C	0.52	 Passed 	2240	2560	1.69	1.76
187	2	G11	G	11	F	F.1	Y3047	Y2682	m63.m89_m63.m89	URA3	m63	T	C	0.50	 Passed 	2350	2760	1.69	1.76
188	2	H11	H	11	F	F.1	Y3047	Y2682	m63.m89_m63.m89	URA3	m63	T	C	0.54	 Passed 	2590	3260	1.69	1.76
189	2	A12	A	12	F	F.1	Y3047	Y2682	m63.m89_m63.m89	URA3	m63	T	C	0.52	 Passed 	3560	3940	1.69	1.76
190	2	B12	B	12	F	F.1	Y3047	Y2682	m63.m89_m63.m89	URA3	m63	T	C	0.53	 Passed 	3410	3950	1.69	1.76
191	2	C12	C	12	F	F.1	Y3047	Y2682	m63.m89_m63.m89	URA3	m63	T	C	0.54	 Passed 	2290	2630	1.69	1.76
192	2	D12	D	12	F	F.1	Y3047	Y2682	m63.m89_m63.m89	URA3	m63	T	C	0.56	 Passed 	2310	2650	1.69	1.76
193	2	E12	E	12	F	F.1	Y3047	Y2682	m63.m89_m63.m89	URA3	m63	T	C	0.56	 Passed 	2390	2580	1.69	1.76
194	2	F12	F	12	F	F.1	Y3047	Y2682	m63.m89_m63.m89	URA3	m63	T	C	0.55	 Passed 	2270	2460	1.69	1.76
195	2	G12	G	12	F	F.1	Y3047	Y2682	m63.m89_m63.m89	URA3	m63	T	C	0.55	 Passed 	2380	2720	1.69	1.76
196	2	H12	H	12	F	F.1	Y3047	Y2682	m63.m89_m63.m89	URA3	m63	T	C	1.00	 Failed 	2660	3170	1.69	1.76
101	3	A01	A	1	A	A.1	Y2868	Y2879	m63.m89	TATA.26	m63	T	C	0.81	 Passed 	2570	1580	1.22	4.22
102	3	B01	B	1	A	A.1	Y2868	Y2879	m63.m89	TATA.26	m63	T	C	0.83	 Passed 	2820	1700	1.22	4.22
103	3	C01	C	1	A	A.1	Y2868	Y2879	m63.m89	TATA.26	m63	T	C	0.82	 Passed 	2860	1700	1.22	4.22
104	3	D01	D	1	A	A.1	Y2868	Y2879	m63.m89	TATA.26	m63	T	C	0.83	 Passed 	3070	1850	1.22	4.22
105	3	E01	E	1	A	A.1	Y2868	Y2879	m63.m89	TATA.26	m63	T	C	0.83	 Passed 	2950	1940	1.22	4.22
106	3	F01	F	1	A	A.1	Y2868	Y2879	m63.m89	TATA.26	m63	T	C	0.84	 Passed 	2990	1870	1.22	4.22
107	3	G01	G	1	A	A.1	Y2868	Y2879	m63.m89	TATA.26	m63	T	C	0.83	 Passed 	3210	2150	1.22	4.22
108	3	H01	H	1	A	A.1	Y2868	Y2879	m63.m89	TATA.26	m63	T	C	0.84	 Passed 	3410	2230	1.22	4.22
109	3	A02	A	2	A	A.2	Y2869	Y2880	m63.m89	TATA.26	m63	T	C	0.77	 Passed 	2190	1380	1.22	4.22
110	3	B02	B	2	A	A.2	Y2869	Y2880	m63.m89	TATA.26	m63	T	C	0.78	 Passed 	2190	1400	1.22	4.22
111	3	C02	C	2	A	A.2	Y2869	Y2880	m63.m89	TATA.26	m63	T	C	0.79	 Passed 	2440	1530	1.22	4.22
112	3	D02	D	2	A	A.2	Y2869	Y2880	m63.m89	TATA.26	m63	T	C	0.78	 Passed 	2270	1340	1.22	4.22
113	3	E02	E	2	A	A.2	Y2869	Y2880	m63.m89	TATA.26	m63	T	C	0.77	 Passed 	2180	1470	1.22	4.22
114	3	F02	F	2	A	A.2	Y2869	Y2880	m63.m89	TATA.26	m63	T	C	0.75	 Passed 	2010	1280	1.22	4.22
115	3	G02	G	2	A	A.2	Y2869	Y2880	m63.m89	TATA.26	m63	T	C	0.80	 Passed 	2220	1520	1.22	4.22
116	3	H02	H	2	A	A.2	Y2869	Y2880	m63.m89	TATA.26	m63	T	C	0.78	 Passed 	2320	1470	1.22	4.22
117	3	A03	A	3	B	B.1	Y2865	Y2888	m63.m90	TATA.132	m63	T	C	0.65	 Passed 	1490	1540	2.44	4.22
118	3	B03	B	3	B	B.1	Y2865	Y2888	m63.m90	TATA.132	m63	T	C	0.68	 Passed 	1500	1260	2.44	4.22
119	3	C03	C	3	B	B.1	Y2865	Y2888	m63.m90	TATA.132	m63	T	C	0.65	 Passed 	1390	1280	2.44	4.22
120	3	D03	D	3	B	B.1	Y2865	Y2888	m63.m90	TATA.132	m63	T	C	0.69	 Passed 	1510	1420	2.44	4.22
121	3	E03	E	3	B	B.1	Y2865	Y2888	m63.m90	TATA.132	m63	T	C	0.63	 Passed 	1390	1470	2.44	4.22
122	3	F03	F	3	B	B.1	Y2865	Y2888	m63.m90	TATA.132	m63	T	C	0.66	 Passed 	1410	1410	2.44	4.22
123	3	G03	G	3	B	B.1	Y2865	Y2888	m63.m90	TATA.132	m63	T	C	0.65	 Passed 	1350	1420	2.44	4.22
124	3	H03	H	3	B	B.1	Y2865	Y2888	m63.m90	TATA.132	m63	T	C	0.61	 Passed 	1650	1780	2.44	4.22
125	3	A04	A	4	B	B.2	Y2866	Y2850	m63.m90	TATA.132	m63	T	C	0.74	 Passed 	1870	2190	2.44	4.22
126	3	B04	B	4	B	B.2	Y2866	Y2850	m63.m90	TATA.132	m63	T	C	0.71	 Passed 	1730	2350	2.44	4.22
127	3	C04	C	4	B	B.2	Y2866	Y2850	m63.m90	TATA.132	m63	T	C	0.71	 Passed 	1630	1830	2.44	4.22
128	3	D04	D	4	B	B.2	Y2866	Y2850	m63.m90	TATA.132	m63	T	C	0.67	 Passed 	1730	1760	2.44	4.22
129	3	E04	E	4	B	B.2	Y2866	Y2850	m63.m90	TATA.132	m63	T	C	0.71	 Passed 	1580	1760	2.44	4.22
130	3	F04	F	4	B	B.2	Y2866	Y2850	m63.m90	TATA.132	m63	T	C	0.72	 Passed 	1180	1600	2.44	4.22
131	3	G04	G	4	B	B.2	Y2866	Y2850	m63.m90	TATA.132	m63	T	C	0.72	 Passed 	1600	1710	2.44	4.22
132	3	H04	H	4	B	B.2	Y2866	Y2850	m63.m90	TATA.132	m63	T	C	0.74	 Passed 	1670	1790	2.44	4.22
133	3	A05	A	5	C	C.1	Y1209	Y2894	m66	TATA.129	m66	T	C	0.66	 Passed 	2590	1840	1.22	4.22
134	3	B05	B	5	C	C.1	Y1209	Y2894	m66	TATA.129	m66	T	C	0.65	 Passed 	3570	2380	1.22	4.22
135	3	C05	C	5	C	C.1	Y1209	Y2894	m66	TATA.129	m66	T	C	0.62	 Passed 	2640	1910	1.22	4.22
136	3	D05	D	5	C	C.1	Y1209	Y2894	m66	TATA.129	m66	T	C	0.63	 Passed 	2310	1620	1.22	4.22
137	3	E05	E	5	C	C.1	Y1209	Y2894	m66	TATA.129	m66	T	C	0.64	 Passed 	2190	1620	1.22	4.22
138	3	F05	F	5	C	C.1	Y1209	Y2894	m66	TATA.129	m66	T	C	0.62	 Passed 	1700	1270	1.22	4.22
139	3	G05	G	5	C	C.1	Y1209	Y2894	m66	TATA.129	m66	T	C	0.68	 Passed 	2530	1930	1.22	4.22
140	3	H05	H	5	C	C.1	Y1209	Y2894	m66	TATA.129	m66	T	C	0.65	 Passed 	2540	1900	1.22	4.22
141	3	A06	A	6	C	C.2	Y1196	Y2895	m66	TATA.129	m66	T	C	0.56	 Passed 	3380	2320	1.22	4.22
142	3	B06	B	6	C	C.2	Y1196	Y2895	m66	TATA.129	m66	T	C	0.59	 Passed 	2820	1980	1.22	4.22
143	3	C06	C	6	C	C.2	Y1196	Y2895	m66	TATA.129	m66	T	C	0.52	 Check 	2450	1730	1.22	4.22
144	3	D06	D	6	C	C.2	Y1196	Y2895	m66	TATA.129	m66	T	C	0.00	 Failed 	2470	1680	1.22	4.22
145	3	E06	E	6	C	C.2	Y1196	Y2895	m66	TATA.129	m66	T	C	0.54	 Passed 	2430	1800	1.22	4.22
146	3	F06	F	6	C	C.2	Y1196	Y2895	m66	TATA.129	m66	T	C	0.55	 Passed 	2070	1580	1.22	4.22
147	3	G06	G	6	C	C.2	Y1196	Y2895	m66	TATA.129	m66	T	C	0.55	 Passed 	1980	1490	1.22	4.22
148	3	H06	H	6	C	C.2	Y1196	Y2895	m66	TATA.129	m66	T	C	0.54	 Passed 	2610	1930	1.22	4.22
149	3	A07	A	7	D	D.1	Y1193	Y1191	m154	m184	m184	G	A	0.39	 Passed 	3180	2390	1.22	4.22
150	3	B07	B	7	D	D.1	Y1193	Y1191	m154	m184	m184	G	A	0.42	 Passed 	2800	2090	1.22	4.22
151	3	C07	C	7	D	D.1	Y1193	Y1191	m154	m184	m184	G	A	0.41	 Passed 	3420	2520	1.22	4.22
152	3	D07	D	7	D	D.1	Y1193	Y1191	m154	m184	m184	G	A	0.41	 Passed 	3090	2290	1.22	4.22
153	3	E07	E	7	D	D.1	Y1193	Y1191	m154	m184	m184	G	A	0.38	 Passed 	3070	2400	1.22	4.22
154	3	F07	F	7	D	D.1	Y1193	Y1191	m154	m184	m184	G	A	0.42	 Passed 	2800	1740	1.22	4.22
155	3	G07	G	7	D	D.1	Y1193	Y1191	m154	m184	m184	G	A	0.43	 Passed 	2550	2060	1.22	4.22
156	3	H07	H	7	D	D.1	Y1193	Y1191	m154	m184	m184	G	A	0.38	 Passed 	2800	2220	1.22	4.22
157	3	A08	A	8	D	D.2	Y1194	Y1192	m154	m184	m184	G	A	0.39	 Passed 	2860	2050	1.22	4.22
158	3	B08	B	8	D	D.2	Y1194	Y1192	m154	m184	m184	G	A	0.43	 Passed 	2980	2120	1.22	4.22
159	3	C08	C	8	D	D.2	Y1194	Y1192	m154	m184	m184	G	A	0.43	 Passed 	2480	1850	1.22	4.22
160	3	D08	D	8	D	D.2	Y1194	Y1192	m154	m184	m184	G	A	0.43	 Passed 	2440	1780	1.22	4.22
161	3	E08	E	8	D	D.2	Y1194	Y1192	m154	m184	m184	G	A	0.46	 Passed 	2300	1810	1.22	4.22
162	3	F08	F	8	D	D.2	Y1194	Y1192	m154	m184	m184	G	A	0.42	 Passed 	2350	1820	1.22	4.22
163	3	G08	G	8	D	D.2	Y1194	Y1192	m154	m184	m184	G	A	0.43	 Passed 	2480	1890	1.22	4.22
164	3	H08	H	8	D	D.2	Y1194	Y1192	m154	m184	m184	G	A	0.40	 Passed 	2840	2290	1.22	4.22
165	3	A09	A	9	E	E.1	Y3047	Y3064	m63.m89_m63.m89	m66_TATA.129	m66	C	T	0.48	 Passed 	4180	3200	1.22	2.11
166	3	B09	B	9	E	E.1	Y3047	Y3064	m63.m89_m63.m89	m66_TATA.129	m66	C	T	0.47	 Passed 	3780	3020	1.22	2.11
167	3	C09	C	9	E	E.1	Y3047	Y3064	m63.m89_m63.m89	m66_TATA.129	m66	C	T	0.47	 Passed 	3370	2760	1.22	2.11
168	3	D09	D	9	E	E.1	Y3047	Y3064	m63.m89_m63.m89	m66_TATA.129	m66	C	T	1.00	 Passed 	440	430	1.22	2.11
169	3	E09	E	9	E	E.1	Y3047	Y3064	m63.m89_m63.m89	m66_TATA.129	m66	C	T	0.48	 Passed 	3100	2540	1.22	2.11
170	3	F09	F	9	E	E.1	Y3047	Y3064	m63.m89_m63.m89	m66_TATA.129	m66	C	T	0.49	 Passed 	3580	2860	1.22	2.11
171	3	G09	G	9	E	E.1	Y3047	Y3064	m63.m89_m63.m89	m66_TATA.129	m66	C	T	0.49	 Passed 	3850	3090	1.22	2.11
172	3	H09	H	9	E	E.1	Y3047	Y3064	m63.m89_m63.m89	m66_TATA.129	m66	C	T	0.48	 Passed 	4000	3290	1.22	2.11
173	3	A10	A	10	E	E.1	Y3047	Y3064	m63.m89_m63.m89	m66_TATA.129	m66	C	T	0.48	 Passed 	4570	3690	1.22	2.11
174	3	B10	B	10	E	E.1	Y3047	Y3064	m63.m89_m63.m89	m66_TATA.129	m66	C	T	0.50	 Passed 	3360	2770	1.22	2.11
175	3	C10	C	10	E	E.1	Y3047	Y3064	m63.m89_m63.m89	m66_TATA.129	m66	C	T	0.52	 Passed 	3760	3080	1.22	2.11
176	3	D10	D	10	E	E.1	Y3047	Y3064	m63.m89_m63.m89	m66_TATA.129	m66	C	T	0.45	 Passed 	3320	2670	1.22	2.11
177	3	E10	E	10	E	E.1	Y3047	Y3064	m63.m89_m63.m89	m66_TATA.129	m66	C	T	0.49	 Passed 	3040	2690	1.22	2.11
178	3	F10	F	10	E	E.1	Y3047	Y3064	m63.m89_m63.m89	m66_TATA.129	m66	C	T	0.47	 Passed 	3020	2540	1.22	2.11
179	3	G10	G	10	E	E.1	Y3047	Y3064	m63.m89_m63.m89	m66_TATA.129	m66	C	T	0.49	 Passed 	3230	2730	1.22	2.11
180	3	H10	H	10	E	E.1	Y3047	Y3064	m63.m89_m63.m89	m66_TATA.129	m66	C	T	0.50	 Passed 	3450	2880	1.22	2.11
181	3	A11	A	11	F	F.1	Y3047	Y2682	m63.m89_m63.m89	URA3	m63	T	C	0.67	 Passed 	4090	3300	1.22	2.11
182	3	B11	B	11	F	F.1	Y3047	Y2682	m63.m89_m63.m89	URA3	m63	T	C	0.63	 Passed 	4490	3500	1.22	2.11
183	3	C11	C	11	F	F.1	Y3047	Y2682	m63.m89_m63.m89	URA3	m63	T	C	0.65	 Passed 	3430	2700	1.22	2.11
184	3	D11	D	11	F	F.1	Y3047	Y2682	m63.m89_m63.m89	URA3	m63	T	C	0.66	 Passed 	3530	2820	1.22	2.11
185	3	E11	E	11	F	F.1	Y3047	Y2682	m63.m89_m63.m89	URA3	m63	T	C	0.66	 Passed 	3270	2630	1.22	2.11
186	3	F11	F	11	F	F.1	Y3047	Y2682	m63.m89_m63.m89	URA3	m63	T	C	0.62	 Passed 	3180	2520	1.22	2.11
187	3	G11	G	11	F	F.1	Y3047	Y2682	m63.m89_m63.m89	URA3	m63	T	C	0.66	 Check 	3350	2700	1.22	2.11
188	3	H11	H	11	F	F.1	Y3047	Y2682	m63.m89_m63.m89	URA3	m63	T	C	0.62	 Passed 	3640	3070	1.22	2.11
189	3	A12	A	12	F	F.1	Y3047	Y2682	m63.m89_m63.m89	URA3	m63	T	C	0.65	 Passed 	4220	3510	1.22	2.11
190	3	B12	B	12	F	F.1	Y3047	Y2682	m63.m89_m63.m89	URA3	m63	T	C	0.62	 Passed 	4510	3600	1.22	2.11
191	3	C12	C	12	F	F.1	Y3047	Y2682	m63.m89_m63.m89	URA3	m63	T	C	0.66	 Passed 	3060	2570	1.22	2.11
192	3	D12	D	12	F	F.1	Y3047	Y2682	m63.m89_m63.m89	URA3	m63	T	C	0.62	 Passed 	3280	2670	1.22	2.11
193	3	E12	E	12	F	F.1	Y3047	Y2682	m63.m89_m63.m89	URA3	m63	T	C	0.61	 Passed 	3270	2770	1.22	2.11
194	3	F12	F	12	F	F.1	Y3047	Y2682	m63.m89_m63.m89	URA3	m63	T	C	0.62	 Passed 	2930	2400	1.22	2.11
195	3	G12	G	12	F	F.1	Y3047	Y2682	m63.m89_m63.m89	URA3	m63	T	C	0.62	 Passed 	3300	2670	1.22	2.11
196	3	H12	H	12	F	F.1	Y3047	Y2682	m63.m89_m63.m89	URA3	m63	T	C	0.63	 Passed 	3590	2970	1.22	2.11
101	4	A01	A	1	A	A.1	Y2868	Y2879	m63.m89	TATA.26	m63	T	C	0.80	 Passed 	3390	NA	NA	NA
102	4	B01	B	1	A	A.1	Y2868	Y2879	m63.m89	TATA.26	m63	T	C	0.79	 Passed 	3670	NA	NA	NA
103	4	C01	C	1	A	A.1	Y2868	Y2879	m63.m89	TATA.26	m63	T	C	0.80	 Passed 	3270	NA	NA	NA
104	4	D01	D	1	A	A.1	Y2868	Y2879	m63.m89	TATA.26	m63	T	C	0.79	 Passed 	3860	NA	NA	NA
105	4	E01	E	1	A	A.1	Y2868	Y2879	m63.m89	TATA.26	m63	T	C	0.80	 Passed 	3980	NA	NA	NA
106	4	F01	F	1	A	A.1	Y2868	Y2879	m63.m89	TATA.26	m63	T	C	0.79	 Passed 	3780	NA	NA	NA
107	4	G01	G	1	A	A.1	Y2868	Y2879	m63.m89	TATA.26	m63	T	C	0.79	 Passed 	3970	NA	NA	NA
108	4	H01	H	1	A	A.1	Y2868	Y2879	m63.m89	TATA.26	m63	T	C	0.79	 Failed 	4950	NA	NA	NA
109	4	A02	A	2	A	A.2	Y2869	Y2880	m63.m89	TATA.26	m63	T	C	0.77	 Passed 	2760	NA	NA	NA
110	4	B02	B	2	A	A.2	Y2869	Y2880	m63.m89	TATA.26	m63	T	C	0.76	 Passed 	2690	NA	NA	NA
111	4	C02	C	2	A	A.2	Y2869	Y2880	m63.m89	TATA.26	m63	T	C	0.75	 Passed 	2800	NA	NA	NA
112	4	D02	D	2	A	A.2	Y2869	Y2880	m63.m89	TATA.26	m63	T	C	0.77	 Passed 	2670	NA	NA	NA
113	4	E02	E	2	A	A.2	Y2869	Y2880	m63.m89	TATA.26	m63	T	C	0.74	 Passed 	2710	NA	NA	NA
114	4	F02	F	2	A	A.2	Y2869	Y2880	m63.m89	TATA.26	m63	T	C	0.72	 Passed 	2220	NA	NA	NA
115	4	G02	G	2	A	A.2	Y2869	Y2880	m63.m89	TATA.26	m63	T	C	0.78	 Passed 	2640	NA	NA	NA
116	4	H02	H	2	A	A.2	Y2869	Y2880	m63.m89	TATA.26	m63	T	C	0.75	 Passed 	3110	NA	NA	NA
117	4	A03	A	3	B	B.1	Y2865	Y2888	m63.m90	TATA.132	m63	T	C	0.65	 Passed 	2850	NA	NA	NA
118	4	B03	B	3	B	B.1	Y2865	Y2888	m63.m90	TATA.132	m63	T	C	0.67	 Passed 	2310	NA	NA	NA
119	4	C03	C	3	B	B.1	Y2865	Y2888	m63.m90	TATA.132	m63	T	C	0.68	 Passed 	2140	NA	NA	NA
120	4	D03	D	3	B	B.1	Y2865	Y2888	m63.m90	TATA.132	m63	T	C	0.66	 Passed 	2700	NA	NA	NA
121	4	E03	E	3	B	B.1	Y2865	Y2888	m63.m90	TATA.132	m63	T	C	0.64	 Passed 	2830	NA	NA	NA
122	4	F03	F	3	B	B.1	Y2865	Y2888	m63.m90	TATA.132	m63	T	C	0.69	 Passed 	2460	NA	NA	NA
123	4	G03	G	3	B	B.1	Y2865	Y2888	m63.m90	TATA.132	m63	T	C	0.66	 Passed 	2450	NA	NA	NA
124	4	H03	H	3	B	B.1	Y2865	Y2888	m63.m90	TATA.132	m63	T	C	0.64	 Passed 	3250	NA	NA	NA
125	4	A04	A	4	B	B.2	Y2866	Y2850	m63.m90	TATA.132	m63	T	C	0.75	 Passed 	3270	NA	NA	NA
126	4	B04	B	4	B	B.2	Y2866	Y2850	m63.m90	TATA.132	m63	T	C	0.73	 Passed 	4480	NA	NA	NA
127	4	C04	C	4	B	B.2	Y2866	Y2850	m63.m90	TATA.132	m63	T	C	0.68	 Passed 	3210	NA	NA	NA
128	4	D04	D	4	B	B.2	Y2866	Y2850	m63.m90	TATA.132	m63	T	C	0.70	 Passed 	3490	NA	NA	NA
129	4	E04	E	4	B	B.2	Y2866	Y2850	m63.m90	TATA.132	m63	T	C	0.71	 Passed 	3540	NA	NA	NA
130	4	F04	F	4	B	B.2	Y2866	Y2850	m63.m90	TATA.132	m63	T	C	0.73	 Passed 	2770	NA	NA	NA
131	4	G04	G	4	B	B.2	Y2866	Y2850	m63.m90	TATA.132	m63	T	C	0.72	 Passed 	2990	NA	NA	NA
132	4	H04	H	4	B	B.2	Y2866	Y2850	m63.m90	TATA.132	m63	T	C	0.74	 Passed 	3780	NA	NA	NA
133	4	A05	A	5	C	C.1	Y1209	Y2894	m66	TATA.129	m66	T	C	0.65	 Passed 	4320	NA	NA	NA
134	4	B05	B	5	C	C.1	Y1209	Y2894	m66	TATA.129	m66	T	C	0.63	 Passed 	5450	NA	NA	NA
135	4	C05	C	5	C	C.1	Y1209	Y2894	m66	TATA.129	m66	T	C	0.64	 Passed 	4070	NA	NA	NA
136	4	D05	D	5	C	C.1	Y1209	Y2894	m66	TATA.129	m66	T	C	0.61	 Passed 	3470	NA	NA	NA
137	4	E05	E	5	C	C.1	Y1209	Y2894	m66	TATA.129	m66	T	C	0.60	 Passed 	3540	NA	NA	NA
138	4	F05	F	5	C	C.1	Y1209	Y2894	m66	TATA.129	m66	T	C	0.60	 Passed 	2820	NA	NA	NA
139	4	G05	G	5	C	C.1	Y1209	Y2894	m66	TATA.129	m66	T	C	0.68	 Passed 	3970	NA	NA	NA
140	4	H05	H	5	C	C.1	Y1209	Y2894	m66	TATA.129	m66	T	C	0.65	 Passed 	4700	NA	NA	NA
141	4	A06	A	6	C	C.2	Y1196	Y2895	m66	TATA.129	m66	T	C	0.56	 Passed 	5390	NA	NA	NA
142	4	B06	B	6	C	C.2	Y1196	Y2895	m66	TATA.129	m66	T	C	0.56	 Passed 	4620	NA	NA	NA
143	4	C06	C	6	C	C.2	Y1196	Y2895	m66	TATA.129	m66	T	C	0.54	 Passed 	4030	NA	NA	NA
144	4	D06	D	6	C	C.2	Y1196	Y2895	m66	TATA.129	m66	T	C	0.51	 Passed 	4040	NA	NA	NA
145	4	E06	E	6	C	C.2	Y1196	Y2895	m66	TATA.129	m66	T	C	0.54	 Passed 	4380	NA	NA	NA
146	4	F06	F	6	C	C.2	Y1196	Y2895	m66	TATA.129	m66	T	C	0.57	 Passed 	3750	NA	NA	NA
147	4	G06	G	6	C	C.2	Y1196	Y2895	m66	TATA.129	m66	T	C	0.53	 Passed 	2910	NA	NA	NA
148	4	H06	H	6	C	C.2	Y1196	Y2895	m66	TATA.129	m66	T	C	0.54	 Passed 	4970	NA	NA	NA
149	4	A07	A	7	D	D.1	Y1193	Y1191	m154	m184	m184	G	A	0.39	 Passed 	5420	NA	NA	NA
150	4	B07	B	7	D	D.1	Y1193	Y1191	m154	m184	m184	G	A	0.41	 Passed 	4960	NA	NA	NA
151	4	C07	C	7	D	D.1	Y1193	Y1191	m154	m184	m184	G	A	0.42	 Passed 	5350	NA	NA	NA
152	4	D07	D	7	D	D.1	Y1193	Y1191	m154	m184	m184	G	A	0.41	 Passed 	5230	NA	NA	NA
153	4	E07	E	7	D	D.1	Y1193	Y1191	m154	m184	m184	G	A	0.38	 Passed 	5380	NA	NA	NA
154	4	F07	F	7	D	D.1	Y1193	Y1191	m154	m184	m184	G	A	0.41	 Passed 	3920	NA	NA	NA
155	4	G07	G	7	D	D.1	Y1193	Y1191	m154	m184	m184	G	A	0.42	 Passed 	4220	NA	NA	NA
156	4	H07	H	7	D	D.1	Y1193	Y1191	m154	m184	m184	G	A	0.36	 Passed 	5220	NA	NA	NA
157	4	A08	A	8	D	D.2	Y1194	Y1192	m154	m184	m184	G	A	0.40	 Passed 	5070	NA	NA	NA
158	4	B08	B	8	D	D.2	Y1194	Y1192	m154	m184	m184	G	A	0.45	 Passed 	5160	NA	NA	NA
159	4	C08	C	8	D	D.2	Y1194	Y1192	m154	m184	m184	G	A	0.42	 Passed 	4300	NA	NA	NA
160	4	D08	D	8	D	D.2	Y1194	Y1192	m154	m184	m184	G	A	0.45	 Passed 	4360	NA	NA	NA
161	4	E08	E	8	D	D.2	Y1194	Y1192	m154	m184	m184	G	A	0.45	 Passed 	4440	NA	NA	NA
162	4	F08	F	8	D	D.2	Y1194	Y1192	m154	m184	m184	G	A	0.57	 Passed 	4200	NA	NA	NA
163	4	G08	G	8	D	D.2	Y1194	Y1192	m154	m184	m184	G	A	0.43	 Passed 	4210	NA	NA	NA
164	4	H08	H	8	D	D.2	Y1194	Y1192	m154	m184	m184	G	A	0.42	 Passed 	5170	NA	NA	NA
165	4	A09	A	9	E	E.1	Y3047	Y3064	m63.m89_m63.m89	m66_TATA.129	m66	C	T	0.48	 Passed 	5150	NA	NA	NA
166	4	B09	B	9	E	E.1	Y3047	Y3064	m63.m89_m63.m89	m66_TATA.129	m66	C	T	0.48	 Passed 	4930	NA	NA	NA
167	4	C09	C	9	E	E.1	Y3047	Y3064	m63.m89_m63.m89	m66_TATA.129	m66	C	T	0.45	 Passed 	3780	NA	NA	NA
168	4	D09	D	9	E	E.1	Y3047	Y3064	m63.m89_m63.m89	m66_TATA.129	m66	C	T	1.00	 Passed 	430	NA	NA	NA
169	4	E09	E	9	E	E.1	Y3047	Y3064	m63.m89_m63.m89	m66_TATA.129	m66	C	T	0.46	 Passed 	4110	NA	NA	NA
170	4	F09	F	9	E	E.1	Y3047	Y3064	m63.m89_m63.m89	m66_TATA.129	m66	C	T	0.47	 Passed 	3490	NA	NA	NA
171	4	G09	G	9	E	E.1	Y3047	Y3064	m63.m89_m63.m89	m66_TATA.129	m66	C	T	0.47	 Passed 	3980	NA	NA	NA
172	4	H09	H	9	E	E.1	Y3047	Y3064	m63.m89_m63.m89	m66_TATA.129	m66	C	T	0.50	 Passed 	5080	NA	NA	NA
173	4	A10	A	10	E	E.1	Y3047	Y3064	m63.m89_m63.m89	m66_TATA.129	m66	C	T	0.50	 Passed 	5330	NA	NA	NA
174	4	B10	B	10	E	E.1	Y3047	Y3064	m63.m89_m63.m89	m66_TATA.129	m66	C	T	0.51	 Passed 	4210	NA	NA	NA
175	4	C10	C	10	E	E.1	Y3047	Y3064	m63.m89_m63.m89	m66_TATA.129	m66	C	T	0.55	 Passed 	4290	NA	NA	NA
176	4	D10	D	10	E	E.1	Y3047	Y3064	m63.m89_m63.m89	m66_TATA.129	m66	C	T	0.52	 Passed 	3860	NA	NA	NA
177	4	E10	E	10	E	E.1	Y3047	Y3064	m63.m89_m63.m89	m66_TATA.129	m66	C	T	0.53	 Passed 	3880	NA	NA	NA
178	4	F10	F	10	E	E.1	Y3047	Y3064	m63.m89_m63.m89	m66_TATA.129	m66	C	T	0.50	 Passed 	3520	NA	NA	NA
179	4	G10	G	10	E	E.1	Y3047	Y3064	m63.m89_m63.m89	m66_TATA.129	m66	C	T	0.50	 Passed 	3700	NA	NA	NA
180	4	H10	H	10	E	E.1	Y3047	Y3064	m63.m89_m63.m89	m66_TATA.129	m66	C	T	0.46	 Passed 	4410	NA	NA	NA
181	4	A11	A	11	F	F.1	Y3047	Y2682	m63.m89_m63.m89	URA3	m63	T	C	0.69	 Passed 	4830	NA	NA	NA
182	4	B11	B	11	F	F.1	Y3047	Y2682	m63.m89_m63.m89	URA3	m63	T	C	0.65	 Passed 	5030	NA	NA	NA
183	4	C11	C	11	F	F.1	Y3047	Y2682	m63.m89_m63.m89	URA3	m63	T	C	0.71	 Passed 	3730	NA	NA	NA
184	4	D11	D	11	F	F.1	Y3047	Y2682	m63.m89_m63.m89	URA3	m63	T	C	0.64	 Passed 	4090	NA	NA	NA
185	4	E11	E	11	F	F.1	Y3047	Y2682	m63.m89_m63.m89	URA3	m63	T	C	0.73	 Passed 	3990	NA	NA	NA
186	4	F11	F	11	F	F.1	Y3047	Y2682	m63.m89_m63.m89	URA3	m63	T	C	0.68	 Check 	3590	NA	NA	NA
187	4	G11	G	11	F	F.1	Y3047	Y2682	m63.m89_m63.m89	URA3	m63	T	C	0.68	 Check 	3680	NA	NA	NA
188	4	H11	H	11	F	F.1	Y3047	Y2682	m63.m89_m63.m89	URA3	m63	T	C	0.70	 Passed 	4310	NA	NA	NA
189	4	A12	A	12	F	F.1	Y3047	Y2682	m63.m89_m63.m89	URA3	m63	T	C	0.67	 Passed 	5210	NA	NA	NA
190	4	B12	B	12	F	F.1	Y3047	Y2682	m63.m89_m63.m89	URA3	m63	T	C	0.65	 Passed 	5240	NA	NA	NA
191	4	C12	C	12	F	F.1	Y3047	Y2682	m63.m89_m63.m89	URA3	m63	T	C	0.66	 Passed 	3600	NA	NA	NA
192	4	D12	D	12	F	F.1	Y3047	Y2682	m63.m89_m63.m89	URA3	m63	T	C	0.63	 Passed 	3710	NA	NA	NA
193	4	E12	E	12	F	F.1	Y3047	Y2682	m63.m89_m63.m89	URA3	m63	T	C	0.61	 Passed 	3830	NA	NA	NA
194	4	F12	F	12	F	F.1	Y3047	Y2682	m63.m89_m63.m89	URA3	m63	T	C	0.66	 Passed 	3230	NA	NA	NA
195	4	G12	G	12	F	F.1	Y3047	Y2682	m63.m89_m63.m89	URA3	m63	T	C	0.63	 Passed 	3480	NA	NA	NA
196	4	H12	H	12	F	F.1	Y3047	Y2682	m63.m89_m63.m89	URA3	m63	T	C	0.66	 Passed 	4310	NA	NA	NA
