# Supplementary material for: Fitness effects of altering gene expression noise in Saccharomyces cerevisiae
Source: eLife. 2018 Aug 20;7:e37272. doi: 10.7554/eLife.37272 (PMC6133559; doi:10.7554/eLife.37272)
Supplement: Supplementary file 4. [file elife-37272-supp4.zip › TIME.POINTS.txt]

ENVIRONMENT	PLATE	T1T2	T2T3	T3T4
GLUCOSE	1	598	600	614
GLUCOSE	2	599	599	612
GLUCOSE	3	598	599	612
GLUCOSE	4	597	599	613
