# Supplementary material for: Fitness effects of altering gene expression noise in Saccharomyces cerevisiae
Source: eLife. 2018 Aug 20;7:e37272. doi: 10.7554/eLife.37272 (PMC6133559; doi:10.7554/eLife.37272)
Supplement: Supplementary file 4. [file elife-37272-supp4.zip › DoublingTimes.csv]

Strain	Position	Cell	Lineage	Mother	Status	Birth.Frame	Division.Frame	Lost
YPW3064	1	1	1	NA	NA	NA	5	No
YPW3064	1	1001	1	1	Mother	5	24	No
YPW3064	1	1002	1	1	Daugther	5	28	No
YPW3064	1	1003	1	1001	Mother	24	40	No
YPW3064	1	1004	1	1001	Daugther	24	43	No
YPW3064	1	1005	1	1003	Mother	40	55	No
YPW3064	1	1006	1	1003	Daugther	40	55	No
YPW3064	1	1007	1	1005	Mother	55	69	No
YPW3064	1	1008	1	1005	Daugther	55	73	No
YPW3064	1	1009	1	1007	Mother	69	NA	No
YPW3064	1	1010	1	1007	Daugther	69	NA	No
YPW3064	1	1011	1	1008	Mother	73	NA	No
YPW3064	1	1012	1	1008	Daugther	73	NA	No
YPW3064	1	1013	1	1006	Mother	55	72	No
YPW3064	1	1014	1	1006	Daugther	55	76	No
YPW3064	1	1015	1	1013	Mother	72	NA	No
YPW3064	1	1016	1	1013	Daugther	72	NA	No
YPW3064	1	1017	1	1014	Mother	76	NA	No
YPW3064	1	1018	1	1014	Daugther	76	NA	No
YPW3064	1	1019	1	1004	Mother	43	61	No
YPW3064	1	1020	1	1004	Daugther	43	64	No
YPW3064	1	1021	1	1019	Mother	61	NA	No
YPW3064	1	1022	1	1019	Daugther	61	NA	No
YPW3064	1	1023	1	1020	Mother	64	NA	No
YPW3064	1	1024	1	1020	Daugther	64	NA	No
YPW3064	1	1025	1	1002	Mother	28	47	No
YPW3064	1	1026	1	1002	Daugther	28	49	No
YPW3064	1	1027	1	1025	Mother	47	64	No
YPW3064	1	1028	1	1025	Daugther	47	72	No
YPW3064	1	1029	1	1027	Mother	64	78	No
YPW3064	1	1030	1	1027	Daugther	64	NA	No
YPW3064	1	1031	1	1029	Mother	78	NA	No
YPW3064	1	1032	1	1029	Daugther	78	NA	No
YPW3064	1	1033	1	1028	Mother	72	NA	No
YPW3064	1	1034	1	1028	Daugther	72	NA	No
YPW3064	1	1035	1	1026	Mother	49	67	No
YPW3064	1	1036	1	1026	Daugther	49	78	No
YPW3064	1	1037	1	1035	Mother	67	NA	No
YPW3064	1	1038	1	1035	Daugther	67	NA	No
YPW3064	1	1039	1	1036	Mother	78	NA	No
YPW3064	1	1040	1	1036	Daugther	78	NA	No
YPW3064	1	2	2	NA	NA	NA	16	No
YPW3064	1	2001	2	2	Mother	16	33	No
YPW3064	1	2002	2	2	Daugther	16	39	No
YPW3064	1	2003	2	2001	Mother	33	50	No
YPW3064	1	2004	2	2001	Daugther	33	55	No
YPW3064	1	2005	2	2003	Mother	50	64	No
YPW3064	1	2006	2	2003	Daugther	50	72	No
YPW3064	1	2007	2	2005	Mother	64	NA	No
YPW3064	1	2008	2	2005	Daugther	64	NA	No
YPW3064	1	2009	2	2006	Mother	72	NA	No
YPW3064	1	2010	2	2006	Daugther	72	NA	No
YPW3064	1	2011	2	2004	Mother	55	70	No
YPW3064	1	2012	2	2004	Daugther	55	NA	No
YPW3064	1	2013	2	2011	Mother	70	NA	No
YPW3064	1	2014	2	2011	Daugther	70	NA	No
YPW3064	1	2015	2	2002	Mother	39	55	No
YPW3064	1	2016	2	2002	Daugther	39	68	No
YPW3064	1	2017	2	2015	Mother	55	74	No
YPW3064	1	2018	2	2015	Daugther	55	80	No
YPW3064	1	2019	2	2017	Mother	74	NA	No
YPW3064	1	2020	2	2017	Daugther	74	NA	No
YPW3064	1	2021	2	2018	Mother	80	NA	No
YPW3064	1	2022	2	2018	Daugther	80	NA	No
YPW3064	1	2023	2	2016	Mother	68	NA	No
YPW3064	1	2024	2	2016	Daugther	68	NA	No
YPW3064	1	3	3	NA	NA	NA	17	No
YPW3064	1	3001	3	3	Mother	17	30	No
YPW3064	1	3002	3	3	Daugther	17	31	No
YPW3064	1	3003	3	3001	Mother	30	43	No
YPW3064	1	3004	3	3001	Daugther	30	45	No
YPW3064	1	3005	3	3003	Mother	43	57	No
YPW3064	1	3006	3	3003	Daugther	43	57	No
YPW3064	1	3007	3	3005	Mother	57	72	No
YPW3064	1	3008	3	3005	Daugther	57	74	No
YPW3064	1	3009	3	3007	Mother	72	NA	No
YPW3064	1	3010	3	3007	Daugther	72	NA	No
YPW3064	1	3011	3	3008	Mother	74	NA	No
YPW3064	1	3012	3	3008	Daugther	74	NA	No
YPW3064	1	3013	3	3006	Mother	57	71	No
YPW3064	1	3014	3	3006	Daugther	57	NA	No
YPW3064	1	3015	3	3013	Mother	71	NA	No
YPW3064	1	3016	3	3013	Daugther	71	NA	No
YPW3064	1	3017	3	3021	Mother	73	NA	No
YPW3064	1	3018	3	3021	Daugther	73	NA	No
YPW3064	1	3019	3	3004	Mother	45	59	No
YPW3064	1	3020	3	3004	Daugther	45	64	No
YPW3064	1	3021	3	3019	Mother	59	73	No
YPW3064	1	3022	3	3019	Daugther	59	80	No
YPW3064	1	3023	3	3022	Mother	80	NA	No
YPW3064	1	3024	3	3022	Daugther	80	NA	No
YPW3064	1	3025	3	3020	Mother	64	77	No
YPW3064	1	3026	3	3020	Daugther	64	NA	No
YPW3064	1	3027	3	3025	Mother	77	NA	No
YPW3064	1	3028	3	3025	Daugther	77	NA	No
YPW3064	1	3029	3	3002	Mother	31	52	No
YPW3064	1	3030	3	3002	Daugther	31	64	No
YPW3064	1	3031	3	3029	Mother	52	66	No
YPW3064	1	3032	3	3029	Daugther	52	NA	No
YPW3064	1	3033	3	3031	Mother	66	NA	No
YPW3064	1	3034	3	3031	Daugther	66	NA	No
YPW3064	1	3035	3	3030	Mother	64	NA	No
YPW3064	1	3036	3	3030	Daugther	64	NA	No
YPW3064	1	4	4	NA	NA	NA	17	No
YPW3064	1	4001	4	4	Mother	17	31	No
YPW3064	1	4002	4	4	Daugther	17	36	No
YPW3064	1	4003	4	4001	Mother	31	46	No
YPW3064	1	4004	4	4001	Daugther	31	51	No
YPW3064	1	4005	4	4003	Mother	46	59	No
YPW3064	1	4006	4	4003	Daugther	46	63	No
YPW3064	1	4007	4	4005	Mother	59	71	No
YPW3064	1	4008	4	4005	Daugther	59	78	No
YPW3064	1	4009	4	4007	Mother	71	NA	No
YPW3064	1	4010	4	4007	Daugther	71	NA	No
YPW3064	1	4011	4	4008	Mother	78	NA	No
YPW3064	1	4012	4	4008	Daugther	78	NA	No
YPW3064	1	4013	4	4006	Mother	63	NA	No
YPW3064	1	4014	4	4006	Daugther	63	NA	No
YPW3064	1	4015	4	4004	Mother	51	66	No
YPW3064	1	4016	4	4004	Daugther	51	NA	No
YPW3064	1	4017	4	4015	Mother	66	NA	No
YPW3064	1	4018	4	4015	Daugther	66	NA	No
YPW3064	1	4019	4	4002	Mother	36	51	No
YPW3064	1	4020	4	4002	Daugther	36	62	No
YPW3064	1	4021	4	4019	Mother	51	64	No
YPW3064	1	4022	4	4019	Daugther	51	NA	No
YPW3064	1	4023	4	4021	Mother	64	77	No
YPW3064	1	4024	4	4021	Daugther	64	NA	No
YPW3064	1	4025	4	4023	Mother	77	NA	No
YPW3064	1	4026	4	4023	Daugther	77	NA	No
YPW3064	1	4027	4	4020	Mother	62	74	No
YPW3064	1	4028	4	4020	Daugther	62	NA	No
YPW3064	1	4029	4	4027	Mother	74	NA	No
YPW3064	1	4030	4	4027	Daugther	74	NA	No
YPW3064	1	5	5	NA	NA	NA	11	No
YPW3064	1	5001	5	5	Mother	11	25	No
YPW3064	1	5002	5	5	Daugther	11	29	No
YPW3064	1	5003	5	5001	Mother	25	38	No
YPW3064	1	5004	5	5001	Daugther	25	40	No
YPW3064	1	5005	5	5003	Mother	38	51	No
YPW3064	1	5006	5	5003	Daugther	38	56	No
YPW3064	1	5007	5	5005	Mother	51	64	No
YPW3064	1	5008	5	5005	Daugther	51	79	No
YPW3064	1	5009	5	5007	Mother	64	76	No
YPW3064	1	5010	5	5007	Daugther	64	NA	No
YPW3064	1	5011	5	5009	Mother	76	NA	No
YPW3064	1	5012	5	5009	Daugther	76	NA	No
YPW3064	1	5013	5	5008	Mother	79	NA	No
YPW3064	1	5014	5	5008	Daugther	79	NA	No
YPW3064	1	5015	5	5006	Mother	56	72	No
YPW3064	1	5016	5	5006	Daugther	56	78	No
YPW3064	1	5017	5	5015	Mother	72	NA	No
YPW3064	1	5018	5	5015	Daugther	72	NA	No
YPW3064	1	5019	5	5016	Mother	78	NA	No
YPW3064	1	5020	5	5016	Daugther	78	NA	No
YPW3064	1	5021	5	5004	Mother	40	54	No
YPW3064	1	5022	5	5004	Daugther	40	63	No
YPW3064	1	5023	5	5021	Mother	54	67	No
YPW3064	1	5024	5	5021	Daugther	54	NA	No
YPW3064	1	5025	5	5023	Mother	67	NA	No
YPW3064	1	5026	5	5023	Daugther	67	NA	No
YPW3064	1	5027	5	5022	Mother	63	77	No
YPW3064	1	5028	5	5022	Daugther	63	80	No
YPW3064	1	5029	5	5027	Mother	77	NA	No
YPW3064	1	5030	5	5027	Daugther	77	NA	No
YPW3064	1	5031	5	5028	Mother	80	NA	No
YPW3064	1	5032	5	5028	Daugther	80	NA	No
YPW3064	1	5033	5	5002	Mother	29	44	No
YPW3064	1	5034	5	5002	Daugther	29	52	No
YPW3064	1	5035	5	5033	Mother	44	59	No
YPW3064	1	5036	5	5033	Daugther	44	68	No
YPW3064	1	5037	5	5035	Mother	59	NA	No
YPW3064	1	5038	5	5035	Daugther	59	NA	No
YPW3064	1	5039	5	5036	Mother	68	NA	No
YPW3064	1	5040	5	5036	Daugther	68	NA	No
YPW3064	1	5041	5	5034	Mother	52	NA	No
YPW3064	1	5042	5	5034	Daugther	52	NA	No
YPW3064	1	6	6	NA	NA	NA	2	No
YPW3064	1	6001	6	6	Mother	2	18	No
YPW3064	1	6002	6	6	Daugther	2	30	No
YPW3064	1	6003	6	6001	Mother	18	33	No
YPW3064	1	6004	6	6001	Daugther	18	42	No
YPW3064	1	6005	6	6003	Mother	33	54	No
YPW3064	1	6006	6	6003	Daugther	33	53	No
YPW3064	1	6007	6	6005	Mother	54	74	No
YPW3064	1	6008	6	6005	Daugther	54	77	No
YPW3064	1	6009	6	6007	Mother	74	NA	No
YPW3064	1	6010	6	6007	Daugther	74	NA	No
YPW3064	1	6011	6	6008	Mother	77	NA	No
YPW3064	1	6012	6	6008	Daugther	77	NA	No
YPW3064	1	6013	6	6006	Mother	53	73	No
YPW3064	1	6014	6	6006	Daugther	53	76	No
YPW3064	1	6015	6	6013	Mother	73	NA	No
YPW3064	1	6016	6	6013	Daugther	73	NA	No
YPW3064	1	6017	6	6014	Mother	76	NA	No
YPW3064	1	6018	6	6014	Daugther	76	NA	No
YPW3064	1	6019	6	6004	Mother	42	59	No
YPW3064	1	6020	6	6004	Daugther	42	67	No
YPW3064	1	6021	6	6019	Mother	59	76	No
YPW3064	1	6022	6	6019	Daugther	59	NA	No
YPW3064	1	6023	6	6021	Mother	76	NA	No
YPW3064	1	6024	6	6021	Daugther	76	NA	No
YPW3064	1	6025	6	6020	Mother	67	NA	No
YPW3064	1	6026	6	6020	Daugther	67	NA	No
YPW3064	1	6027	6	6002	Mother	30	49	No
YPW3064	1	6028	6	6002	Daugther	30	50	No
YPW3064	1	6029	6	6027	Mother	49	64	No
YPW3064	1	6030	6	6027	Daugther	49	67	No
YPW3064	1	6031	6	6029	Mother	64	78	No
YPW3064	1	6032	6	6029	Daugther	64	NA	No
YPW3064	1	6033	6	6031	Mother	78	NA	No
YPW3064	1	6034	6	6031	Daugther	78	NA	No
YPW3064	1	6035	6	6030	Mother	67	NA	No
YPW3064	1	6036	6	6030	Daugther	67	NA	No
YPW3064	1	6037	6	6028	Mother	50	67	No
YPW3064	1	6038	6	6028	Daugther	50	NA	No
YPW3064	1	6039	6	6037	Mother	67	NA	No
YPW3064	1	6040	6	6037	Daugther	67	NA	No
YPW3064	1	7	7	NA	NA	NA	12	No
YPW3064	1	7001	7	7	Mother	12	26	No
YPW3064	1	7002	7	7	Daugther	12	26	No
YPW3064	1	7003	7	7001	Mother	26	40	No
YPW3064	1	7004	7	7001	Daugther	26	41	No
YPW3064	1	7005	7	7003	Mother	40	54	No
YPW3064	1	7006	7	7003	Daugther	40	55	No
YPW3064	1	7007	7	7005	Mother	54	69	No
YPW3064	1	7008	7	7005	Daugther	54	72	No
YPW3064	1	7009	7	7007	Mother	69	NA	No
YPW3064	1	7010	7	7007	Daugther	69	NA	No
YPW3064	1	7011	7	7008	Mother	72	NA	No
YPW3064	1	7012	7	7008	Daugther	72	NA	No
YPW3064	1	7013	7	7006	Mother	55	73	No
YPW3064	1	7014	7	7006	Daugther	55	77	No
YPW3064	1	7015	7	7013	Mother	73	NA	No
YPW3064	1	7016	7	7013	Daugther	73	NA	No
YPW3064	1	7017	7	7014	Mother	77	NA	No
YPW3064	1	7018	7	7014	Daugther	77	NA	No
YPW3064	1	7019	7	7004	Mother	41	68	No
YPW3064	1	7020	7	7004	Daugther	41	69	No
YPW3064	1	7021	7	7019	Mother	68	NA	No
YPW3064	1	7022	7	7019	Daugther	68	NA	No
YPW3064	1	7023	7	7020	Mother	69	NA	No
YPW3064	1	7024	7	7020	Daugther	69	NA	No
YPW3064	1	7025	7	7002	Mother	26	41	No
YPW3064	1	7026	7	7002	Daugther	26	46	No
YPW3064	1	7027	7	7025	Mother	41	55	No
YPW3064	1	7028	7	7025	Daugther	41	60	No
YPW3064	1	7029	7	7027	Mother	55	72	No
YPW3064	1	7030	7	7027	Daugther	55	77	No
YPW3064	1	7031	7	7029	Mother	72	NA	No
YPW3064	1	7032	7	7029	Daugther	72	NA	No
YPW3064	1	7033	7	7030	Mother	77	NA	No
YPW3064	1	7034	7	7030	Daugther	77	NA	No
YPW3064	1	7035	7	7028	Mother	60	80	No
YPW3064	1	7036	7	7028	Daugther	60	NA	No
YPW3064	1	7037	7	7035	Mother	80	NA	No
YPW3064	1	7038	7	7035	Daugther	80	NA	No
YPW3064	1	7039	7	7026	Mother	46	62	No
YPW3064	1	7040	7	7026	Daugther	46	74	No
YPW3064	1	7041	7	7039	Mother	62	NA	No
YPW3064	1	7042	7	7039	Daugther	62	NA	No
YPW3064	1	7043	7	7040	Mother	74	NA	No
YPW3064	1	7044	7	7040	Daugther	74	NA	No
YPW3064	1	8	8	NA	NA	NA	23	No
YPW3064	1	8001	8	8	Mother	23	37	No
YPW3064	1	8002	8	8	Daugther	23	40	No
YPW3064	1	8003	8	8001	Mother	37	52	No
YPW3064	1	8004	8	8001	Daugther	37	60	No
YPW3064	1	8005	8	8003	Mother	52	67	No
YPW3064	1	8006	8	8003	Daugther	52	NA	No
YPW3064	1	8007	8	8005	Mother	67	80	No
YPW3064	1	8008	8	8005	Daugther	67	NA	No
YPW3064	1	8009	8	8007	Mother	80	NA	No
YPW3064	1	8010	8	8007	Daugther	80	NA	No
YPW3064	1	8011	8	8004	Mother	60	78	No
YPW3064	1	8012	8	8004	Daugther	60	NA	No
YPW3064	1	8013	8	8011	Mother	78	NA	No
YPW3064	1	8014	8	8011	Daugther	78	NA	No
YPW3064	1	8015	8	8002	Mother	40	56	No
YPW3064	1	8016	8	8002	Daugther	40	65	No
YPW3064	1	8017	8	8015	Mother	56	73	No
YPW3064	1	8018	8	8015	Daugther	56	80	No
YPW3064	1	8019	8	8017	Mother	73	NA	No
YPW3064	1	8020	8	8017	Daugther	73	NA	No
YPW3064	1	8021	8	8018	Mother	80	NA	No
YPW3064	1	8022	8	8018	Daugther	80	NA	No
YPW3064	1	8023	8	8016	Mother	65	79	No
YPW3064	1	8024	8	8016	Daugther	65	NA	No
YPW3064	1	8025	8	8023	Mother	79	NA	No
YPW3064	1	8026	8	8023	Daugther	79	NA	No
YPW3064	2	1	1	NA	NA	NA	11	No
YPW3064	2	1001	1	1	Mother	11	26	No
YPW3064	2	1002	1	1	Daughter	11	29	No
YPW3064	2	1003	1	1001	Mother	26	39	No
YPW3064	2	1004	1	1001	Daughter	26	41	No
YPW3064	2	1005	1	1003	Mother	39	54	No
YPW3064	2	1006	1	1003	Daughter	39	56	No
YPW3064	2	1007	1	1005	Mother	54	68	No
YPW3064	2	1008	1	1005	Daughter	54	68	No
YPW3064	2	1009	1	1007	Mother	68	NA	No
YPW3064	2	1010	1	1007	Daughter	68	NA	No
YPW3064	2	1011	1	1008	Mother	68	NA	No
YPW3064	2	1012	1	1008	Daughter	68	NA	No
YPW3064	2	1013	1	1006	Mother	56	79	No
YPW3064	2	1014	1	1006	Daughter	56	NA	No
YPW3064	2	1015	1	1013	Mother	79	NA	No
YPW3064	2	1016	1	1013	Daughter	79	NA	No
YPW3064	2	1017	1	1004	Mother	41	58	No
YPW3064	2	1018	1	1004	Daughter	41	69	No
YPW3064	2	1019	1	1017	Mother	58	72	No
YPW3064	2	1020	1	1017	Daughter	58	NA	No
YPW3064	2	1021	1	1019	Mother	72	NA	No
YPW3064	2	1022	1	1019	Daughter	72	NA	No
YPW3064	2	1023	1	1018	Mother	69	NA	No
YPW3064	2	1024	1	1018	Daughter	69	NA	No
YPW3064	2	1025	1	1002	Mother	29	48	No
YPW3064	2	1026	1	1002	Daughter	29	56	No
YPW3064	2	1027	1	1025	Mother	48	67	No
YPW3064	2	1028	1	1025	Daughter	48	74	No
YPW3064	2	1029	1	1027	Mother	67	NA	No
YPW3064	2	1030	1	1027	Daughter	67	NA	No
YPW3064	2	1031	1	1028	Mother	74	NA	No
YPW3064	2	1032	1	1028	Daughter	74	NA	No
YPW3064	2	1033	1	1026	Mother	56	71	No
YPW3064	2	1034	1	1026	Daughter	56	77	No
YPW3064	2	1035	1	1033	Mother	71	NA	No
YPW3064	2	1036	1	1033	Daughter	71	NA	No
YPW3064	2	1037	1	1034	Mother	77	NA	No
YPW3064	2	1038	1	1034	Daughter	77	NA	No
YPW3064	2	2	2	NA	NA	NA	8	No
YPW3064	2	2001	2	2	Mother	8	23	No
YPW3064	2	2002	2	2	Daughter	8	27	No
YPW3064	2	2003	2	2001	Mother	23	41	No
YPW3064	2	2004	2	2001	Daughter	23	49	No
YPW3064	2	2005	2	2003	Mother	41	56	No
YPW3064	2	2006	2	2003	Daughter	41	68	No
YPW3064	2	2007	2	2005	Mother	56	69	No
YPW3064	2	2008	2	2005	Daughter	56	NA	No
YPW3064	2	2009	2	2007	Mother	69	NA	No
YPW3064	2	2010	2	2007	Daughter	69	NA	No
YPW3064	2	2011	2	2006	Mother	68	NA	No
YPW3064	2	2012	2	2006	Daughter	68	NA	No
YPW3064	2	2013	2	2004	Mother	49	64	No
YPW3064	2	2014	2	2004	Daughter	49	NA	No
YPW3064	2	2015	2	2013	Mother	64	NA	No
YPW3064	2	2016	2	2013	Daughter	64	NA	No
YPW3064	2	2017	2	2002	Mother	27	52	No
YPW3064	2	2018	2	2002	Daughter	27	NA	47
YPW3064	2	2019	2	2017	Mother	52	72	No
YPW3064	2	2020	2	2017	Daughter	52	NA	No
YPW3064	2	2021	2	2019	Mother	72	NA	No
YPW3064	2	2022	2	2019	Daughter	72	NA	No
YPW3064	2	3	3	NA	NA	NA	15	No
YPW3064	2	3001	3	3	Mother	15	41	No
YPW3064	2	3002	3	3	Daughter	15	41	No
YPW3064	2	3003	3	3001	Mother	41	57	No
YPW3064	2	3004	3	3001	Daughter	41	73	No
YPW3064	2	3005	3	3003	Mother	57	78	No
YPW3064	2	3006	3	3003	Daughter	57	NA	No
YPW3064	2	3007	3	3005	Mother	78	NA	No
YPW3064	2	3008	3	3005	Daughter	78	NA	No
YPW3064	2	3009	3	3004	Mother	73	NA	No
YPW3064	2	3010	3	3004	Daughter	73	NA	No
YPW3064	2	3011	3	3002	Mother	41	55	No
YPW3064	2	3012	3	3002	Daughter	41	63	No
YPW3064	2	3013	3	3011	Mother	55	67	No
YPW3064	2	3014	3	3011	Daughter	55	78	No
YPW3064	2	3015	3	3013	Mother	67	NA	No
YPW3064	2	3016	3	3013	Daughter	67	NA	No
YPW3064	2	3017	3	3014	Mother	78	NA	No
YPW3064	2	3018	3	3014	Daughter	78	NA	No
YPW3064	2	3019	3	3012	Mother	63	77	No
YPW3064	2	3020	3	3012	Daughter	63	NA	No
YPW3064	2	3021	3	3019	Mother	77	NA	No
YPW3064	2	3022	3	3019	Daughter	77	NA	No
YPW3064	2	4	4	NA	NA	NA	7	No
YPW3064	2	4001	4	4	Mother	7	23	No
YPW3064	2	4002	4	4	Daughter	7	26	No
YPW3064	2	4003	4	4001	Mother	23	38	No
YPW3064	2	4004	4	4001	Daughter	23	41	No
YPW3064	2	4005	4	4003	Mother	38	52	No
YPW3064	2	4006	4	4003	Daughter	38	63	No
YPW3064	2	4007	4	4005	Mother	52	67	No
YPW3064	2	4008	4	4005	Daughter	52	NA	78
YPW3064	2	4009	4	4007	Mother	67	80	No
YPW3064	2	4010	4	4007	Daughter	67	NA	78
YPW3064	2	4011	4	4009	Mother	80	NA	No
YPW3064	2	4012	4	4009	Daughter	80	NA	No
YPW3064	2	4013	4	4006	Mother	63	NA	No
YPW3064	2	4014	4	4006	Daughter	63	NA	78
YPW3064	2	4015	4	4004	Mother	41	58	No
YPW3064	2	4016	4	4004	Daughter	41	66	No
YPW3064	2	4017	4	4015	Mother	58	71	No
YPW3064	2	4018	4	4015	Daughter	58	NA	No
YPW3064	2	4019	4	4017	Mother	71	NA	78
YPW3064	2	4020	4	4017	Daughter	71	NA	78
YPW3064	2	4021	4	4016	Mother	66	NA	No
YPW3064	2	4022	4	4016	Daughter	66	NA	No
YPW3064	2	4023	4	4002	Mother	26	44	No
YPW3064	2	4024	4	4002	Daughter	26	NA	41
YPW3064	2	4025	4	4023	Mother	44	66	No
YPW3064	2	4026	4	4023	Daughter	44	72	No
YPW3064	2	4027	4	4025	Mother	66	NA	76
YPW3064	2	4028	4	4025	Daughter	66	NA	76
YPW3064	2	4029	4	4026	Mother	72	NA	No
YPW3064	2	4030	4	4026	Daughter	72	NA	No
YPW3064	2	5	5	NA	NA	NA	18	No
YPW3064	2	5001	5	5	Mother	18	32	No
YPW3064	2	5002	5	5	Daughter	18	35	No
YPW3064	2	5003	5	5001	Mother	32	46	No
YPW3064	2	5004	5	5001	Daughter	32	48	No
YPW3064	2	5005	5	5003	Mother	46	59	No
YPW3064	2	5006	5	5003	Daughter	46	65	No
YPW3064	2	5007	5	5005	Mother	59	73	No
YPW3064	2	5008	5	5005	Daughter	59	78	No
YPW3064	2	5009	5	5007	Mother	73	NA	No
YPW3064	2	5010	5	5007	Daughter	73	NA	No
YPW3064	2	5011	5	5008	Mother	78	NA	No
YPW3064	2	5012	5	5008	Daughter	78	NA	No
YPW3064	2	5013	5	5006	Mother	65	77	No
YPW3064	2	5014	5	5006	Daughter	65	NA	No
YPW3064	2	5015	5	5013	Mother	77	NA	No
YPW3064	2	5016	5	5013	Daughter	77	NA	No
YPW3064	2	5017	5	5004	Mother	48	68	No
YPW3064	2	5018	5	5004	Daughter	48	75	No
YPW3064	2	5019	5	5017	Mother	68	NA	No
YPW3064	2	5020	5	5017	Daughter	68	NA	No
YPW3064	2	5021	5	5018	Mother	75	NA	No
YPW3064	2	5022	5	5018	Daughter	75	NA	No
YPW3064	2	5023	5	5002	Mother	35	63	No
YPW3064	2	5024	5	5002	Daughter	35	64	No
YPW3064	2	5025	5	5023	Mother	63	NA	No
YPW3064	2	5026	5	5023	Daughter	63	NA	No
YPW3064	2	5027	5	5024	Mother	64	NA	No
YPW3064	2	5028	5	5025	Daughter	64	NA	No
YPW3064	2	6	6	NA	NA	NA	19	No
YPW3064	2	6001	6	6	Mother	19	34	No
YPW3064	2	6002	6	6	Daughter	19	36	No
YPW3064	2	6003	6	6001	Mother	34	49	No
YPW3064	2	6004	6	6001	Daughter	34	53	No
YPW3064	2	6005	6	6003	Mother	49	66	No
YPW3064	2	6006	6	6003	Daughter	49	72	No
YPW3064	2	6007	6	6005	Mother	66	79	No
YPW3064	2	6008	6	6005	Daughter	66	NA	No
YPW3064	2	6009	6	6007	Mother	79	NA	No
YPW3064	2	6010	6	6007	Daughter	79	NA	No
YPW3064	2	6011	6	6006	Mother	72	NA	No
YPW3064	2	6012	6	6006	Daughter	72	NA	No
YPW3064	2	6013	6	6004	Mother	53	66	No
YPW3064	2	6014	6	6004	Daughter	53	79	No
YPW3064	2	6015	6	6013	Mother	66	80	No
YPW3064	2	6016	6	6013	Daughter	66	NA	No
YPW3064	2	6017	6	6015	Mother	80	NA	No
YPW3064	2	6018	6	6015	Daughter	80	NA	No
YPW3064	2	6019	6	6014	Mother	79	NA	No
YPW3064	2	6020	6	6014	Daughter	79	NA	No
YPW3064	2	6021	6	6002	Mother	36	56	No
YPW3064	2	6022	6	6002	Daughter	36	65	No
YPW3064	2	6023	6	6021	Mother	56	68	No
YPW3064	2	6024	6	6021	Daughter	56	NA	No
YPW3064	2	6025	6	6023	Mother	68	NA	No
YPW3064	2	6026	6	6023	Daughter	68	NA	No
YPW3064	2	6027	6	6022	Mother	65	NA	No
YPW3064	2	6028	6	6022	Daughter	65	NA	No
YPW3064	2	7	7	NA	NA	NA	19	No
YPW3064	2	7001	7	7	Mother	19	33	No
YPW3064	2	7002	7	7	Daughter	19	NA	34
YPW3064	2	7003	7	7001	Mother	33	48	No
YPW3064	2	7004	7	7001	Daughter	33	54	No
YPW3064	2	7005	7	7003	Mother	48	63	No
YPW3064	2	7006	7	7003	Daughter	48	66	No
YPW3064	2	7007	7	7005	Mother	63	76	No
YPW3064	2	7008	7	7005	Daughter	63	NA	No
YPW3064	2	7009	7	7007	Mother	76	NA	No
YPW3064	2	7010	7	7007	Daughter	76	NA	No
YPW3064	2	7011	7	7006	Mother	66	NA	No
YPW3064	2	7012	7	7006	Daughter	66	NA	No
YPW3064	2	7013	7	7004	Mother	54	NA	75
YPW3064	2	7014	7	7004	Daughter	54	NA	75
YPW3064	2	8	8	NA	NA	NA	26	No
YPW3064	2	8001	8	8	Mother	26	NA	No
YPW3064	2	8002	8	8	Daughter	26	NA	No
YPW3064	8	1	1	NA	NA	NA	18	No
YPW3064	8	1001	1	1	Mother	18	32	No
YPW3064	8	1002	1	1	Daughter	18	37	No
YPW3064	8	1003	1	1001	Mother	32	48	No
YPW3064	8	1004	1	1001	Daughter	32	49	No
YPW3064	8	1005	1	1003	Mother	48	61	No
YPW3064	8	1006	1	1003	Daughter	48	73	No
YPW3064	8	1007	1	1005	Mother	61	74	No
YPW3064	8	1008	1	1005	Daughter	61	NA	No
YPW3064	8	1009	1	1007	Mother	74	NA	No
YPW3064	8	1010	1	1007	Daughter	74	NA	No
YPW3064	8	1011	1	1006	Mother	73	NA	No
YPW3064	8	1012	1	1006	Daughter	73	NA	No
YPW3064	8	1013	1	1004	Mother	49	68	No
YPW3064	8	1014	1	1004	Daughter	49	78	No
YPW3064	8	1015	1	1013	Mother	68	NA	No
YPW3064	8	1016	1	1013	Daughter	68	NA	No
YPW3064	8	1017	1	1014	Mother	78	NA	No
YPW3064	8	1018	1	1014	Daughter	78	NA	No
YPW3064	8	1019	1	1002	Mother	37	51	No
YPW3064	8	1020	1	1002	Daughter	37	56	No
YPW3064	8	1021	1	1019	Mother	51	66	No
YPW3064	8	1022	1	1019	Daughter	51	NA	No
YPW3064	8	1023	1	1021	Mother	66	78	No
YPW3064	8	1024	1	1021	Daughter	66	NA	No
YPW3064	8	1025	1	1023	Mother	78	NA	No
YPW3064	8	1026	1	1023	Daughter	78	NA	No
YPW3064	8	1027	1	1020	Mother	56	72	No
YPW3064	8	1028	1	1020	Daughter	56	NA	No
YPW3064	8	1029	1	1027	Mother	72	NA	No
YPW3064	8	1030	1	1027	Daughter	72	NA	No
YPW3064	8	2	2	NA	NA	NA	14	No
YPW3064	8	2001	2	2	Mother	14	28	No
YPW3064	8	2002	2	2	Daughter	14	31	No
YPW3064	8	2003	2	2001	Mother	28	50	No
YPW3064	8	2004	2	2001	Daughter	28	49	No
YPW3064	8	2005	2	2003	Mother	50	66	No
YPW3064	8	2006	2	2003	Daughter	50	NA	No
YPW3064	8	2007	2	2005	Mother	66	NA	No
YPW3064	8	2008	2	2005	Daughter	66	NA	No
YPW3064	8	2009	2	2004	Mother	49	62	No
YPW3064	8	2010	2	2004	Daughter	49	77	No
YPW3064	8	2011	2	2009	Mother	62	78	No
YPW3064	8	2012	2	2009	Daughter	62	NA	No
YPW3064	8	2013	2	2011	Mother	78	NA	No
YPW3064	8	2014	2	2011	Daughter	78	NA	No
YPW3064	8	2015	2	2010	Mother	77	NA	No
YPW3064	8	2016	2	2010	Daughter	77	NA	No
YPW3064	8	2017	2	2002	Mother	31	54	No
YPW3064	8	2018	2	2002	Daughter	31		No
YPW3064	8	2019	2	2017	Mother	54	74	No
YPW3064	8	2020	2	2017	Daughter	54	78	No
YPW3064	8	2021	2	2019	Mother	74	NA	No
YPW3064	8	2022	2	2019	Daughter	74	NA	No
YPW3064	8	2023	2	2020	Mother	78	NA	No
YPW3064	8	2024	2	2020	Daughter	78	NA	No
YPW3064	8	3	3	NA	NA	NA	4	No
YPW3064	8	3001	3	3	Mother	4	21	No
YPW3064	8	3002	3	3	Daughter	4	22	No
YPW3064	8	3003	3	3001	Mother	21	34	No
YPW3064	8	3004	3	3001	Daughter	21	37	No
YPW3064	8	3005	3	3003	Mother	34	48	No
YPW3064	8	3006	3	3003	Daughter	34	53	No
YPW3064	8	3007	3	3005	Mother	48	61	No
YPW3064	8	3008	3	3005	Daughter	48	73	No
YPW3064	8	3009	3	3007	Mother	61	75	No
YPW3064	8	3010	3	3007	Daughter	61	NA	No
YPW3064	8	3011	3	3009	Mother	75	NA	No
YPW3064	8	3012	3	3009	Daughter	75	NA	No
YPW3064	8	3013	3	3008	Mother	73	NA	No
YPW3064	8	3014	3	3008	Daughter	73	NA	No
YPW3064	8	3015	3	3006	Mother	53	69	No
YPW3064	8	3016	3	3006	Daughter	53	NA	No
YPW3064	8	3017	3	3015	Mother	69	NA	No
YPW3064	8	3018	3	3015	Daughter	69	NA	No
YPW3064	8	3019	3	3004	Mother	37	56	No
YPW3064	8	3020	3	3004	Daughter	37	59	No
YPW3064	8	3021	3	3019	Mother	56	77	No
YPW3064	8	3022	3	3019	Daughter	56	NA	No
YPW3064	8	3023	3	3021	Mother	77	NA	No
YPW3064	8	3024	3	3021	Daughter	77	NA	No
YPW3064	8	3025	3	3020	Mother	59	76	No
YPW3064	8	3026	3	3020	Daughter	59	NA	No
YPW3064	8	3027	3	3025	Mother	76	NA	No
YPW3064	8	3028	3	3025	Daughter	76	NA	No
YPW3064	8	3029	3	3002	Mother	22	38	No
YPW3064	8	3030	3	3002	Daughter	22	NA	35
YPW3064	8	3031	3	3029	Mother	38	52	No
YPW3064	8	3032	3	3029	Daughter	38	64	No
YPW3064	8	3033	3	3031	Mother	52	NA	No
YPW3064	8	3034	3	3031	Daughter	52	NA	No
YPW3064	8	3035	3	3032	Mother	64	NA	No
YPW3064	8	3036	3	3032	Daughter	64	NA	No
YPW3064	8	4	4	NA	NA	NA	4	No
YPW3064	8	4001	4	4	Mother	4	19	No
YPW3064	8	4002	4	4	Daughter	4	21	No
YPW3064	8	4003	4	4001	Mother	19	34	No
YPW3064	8	4004	4	4001	Daughter	19	45	No
YPW3064	8	4005	4	4003	Mother	34	49	No
YPW3064	8	4006	4	4003	Daughter	34	50	No
YPW3064	8	4007	4	4005	Mother	49	65	No
YPW3064	8	4008	4	4005	Daughter	49	75	No
YPW3064	8	4009	4	4007	Mother	65	78	No
YPW3064	8	4010	4	4007	Daughter	65	NA	No
YPW3064	8	4011	4	4009	Mother	78	NA	No
YPW3064	8	4012	4	4009	Daughter	78	NA	No
YPW3064	8	4013	4	4008	Mother	75	NA	No
YPW3064	8	4014	4	4008	Daughter	75	NA	No
YPW3064	8	4015	4	4006	Mother	50	69	No
YPW3064	8	4016	4	4006	Daughter	50	NA	No
YPW3064	8	4017	4	4015	Mother	69	NA	No
YPW3064	8	4018	4	4015	Daughter	69	NA	No
YPW3064	8	4019	4	4004	Mother	45	58	No
YPW3064	8	4020	4	4004	Daughter	45	68	No
YPW3064	8	4021	4	4019	Mother	58	71	No
YPW3064	8	4022	4	4019	Daughter	58	76	No
YPW3064	8	4023	4	4021	Mother	71	NA	No
YPW3064	8	4024	4	4021	Daughter	71	NA	No
YPW3064	8	4025	4	4022	Mother	76	NA	No
YPW3064	8	4026	4	4022	Daughter	76	NA	No
YPW3064	8	4027	4	4020	Mother	68	NA	No
YPW3064	8	4028	4	4020	Daughter	68	NA	No
YPW3064	8	4029	4	4002	Mother	21	39	No
YPW3064	8	4030	4	4002	Daughter	21	50	No
YPW3064	8	4031	4	4029	Mother	39	53	No
YPW3064	8	4032	4	4029	Daughter	39	55	No
YPW3064	8	4033	4	4031	Mother	53	73	No
YPW3064	8	4034	4	4031	Daughter	53	NA	No
YPW3064	8	4035	4	4033	Mother	73	NA	No
YPW3064	8	4036	4	4033	Daughter	73	NA	No
YPW3064	8	4037	4	4032	Mother	55	NA	No
YPW3064	8	4038	4	4032	Daughter	55	NA	No
YPW3064	8	4039	4	4030	Mother	50	NA	No
YPW3064	8	4040	4	4030	Daughter	50	NA	No
YPW3064	8	5	5	NA	NA	NA	13	No
YPW3064	8	5003	5	5	Mother	13	27	No
YPW3064	8	5004	5	5	Daughter	13	28	No
YPW3064	8	5005	5	5003	Mother	27	41	No
YPW3064	8	5006	5	5003	Daughter	27	43	No
YPW3064	8	5007	5	5005	Mother	41	54	No
YPW3064	8	5008	5	5005	Daughter	41	58	No
YPW3064	8	5009	5	5007	Mother	54	69	No
YPW3064	8	5010	5	5007	Daughter	54	77	No
YPW3064	8	5011	5	5009	Mother	69	NA	No
YPW3064	8	5012	5	5009	Daughter	69	NA	No
YPW3064	8	5013	5	5010	Mother	77	NA	No
YPW3064	8	5014	5	5010	Daughter	77	NA	No
YPW3064	8	5015	5	5008	Mother	58	72	No
YPW3064	8	5016	5	5008	Daughter	58	NA	No
YPW3064	8	5017	5	5015	Mother	72	NA	No
YPW3064	8	5018	5	5015	Daughter	72	NA	No
YPW3064	8	5019	5	5006	Mother	43	58	No
YPW3064	8	5020	5	5006	Daughter	43	73	No
YPW3064	8	5021	5	5019	Mother	58	NA	No
YPW3064	8	5022	5	5019	Daughter	58	NA	No
YPW3064	8	5023	5	5020	Mother	73	NA	No
YPW3064	8	5024	5	5020	Daughter	73	NA	No
YPW3064	8	5025	5	5004	Mother	28	47	No
YPW3064	8	5026	5	5004	Daughter	28	51	No
YPW3064	8	5027	5	5025	Mother	47	61	No
YPW3064	8	5028	5	5025	Daughter	47	73	No
YPW3064	8	5029	5	5027	Mother	61	78	No
YPW3064	8	5030	5	5027	Daughter	61	NA	No
YPW3064	8	5031	5	5029	Mother	78	NA	No
YPW3064	8	5032	5	5029	Daughter	78	NA	No
YPW3064	8	5033	5	5028	Mother	73	NA	No
YPW3064	8	5034	5	5028	Daughter	73	NA	No
YPW3064	8	5035	5	5026	Mother	51	67	No
YPW3064	8	5036	5	5026	Daughter	51	74	No
YPW3064	8	5037	5	5035	Mother	67	77	No
YPW3064	8	5038	5	5035	Daughter	67	NA	No
YPW3064	8	5039	5	5037	Mother	77	NA	No
YPW3064	8	5040	5	5037	Daughter	77	NA	No
YPW3064	8	5041	5	5036	Mother	74	NA	No
YPW3064	8	5042	5	5036	Daughter	74	NA	No
YPW3064	8	6	6	NA	NA	NA	13	No
YPW3064	8	6001	6	6	Mother	13	28	No
YPW3064	8	6002	6	6	Daughter	13	33	No
YPW3064	8	6003	6	6001	Mother	28	41	No
YPW3064	8	6004	6	6001	Daughter	28	48	No
YPW3064	8	6005	6	6003	Mother	41	54	No
YPW3064	8	6006	6	6003	Daughter	41	69	No
YPW3064	8	6007	6	6005	Mother	54	70	No
YPW3064	8	6008	6	6005	Daughter	54	NA	No
YPW3064	8	6009	6	6007	Mother	70	NA	No
YPW3064	8	6010	6	6007	Daughter	70	NA	No
YPW3064	8	6011	6	6006	Mother	69	NA	No
YPW3064	8	6012	6	6006	Daughter	69	NA	No
YPW3064	8	6013	6	6004	Mother	48	65	No
YPW3064	8	6014	6	6004	Daughter	48	69	No
YPW3064	8	6015	6	6013	Mother	65	NA	No
YPW3064	8	6016	6	6013	Daughter	65	NA	No
YPW3064	8	6017	6	6014	Mother	69	NA	No
YPW3064	8	6018	6	6014	Daughter	69	NA	No
YPW3064	8	6019	6	6002	Mother	33	53	No
YPW3064	8	6020	6	6002	Daughter	33	55	No
YPW3064	8	6021	6	6019	Mother	53	74	No
YPW3064	8	6022	6	6019	Daughter	53	78	No
YPW3064	8	6023	6	6021	Mother	74	NA	No
YPW3064	8	6024	6	6021	Daughter	74	NA	No
YPW3064	8	6025	6	6022	Mother	78	NA	No
YPW3064	8	6026	6	6022	Daughter	78	NA	No
YPW3064	8	6027	6	6020	Mother	55	77	No
YPW3064	8	6028	6	6020	Daughter	55	NA	No
YPW3064	8	6029	6	6027	Mother	77	NA	No
YPW3064	8	6030	6	6027	Daughter	77	NA	No
YPW3064	8	7	7	NA	NA	NA	9	No
YPW3064	8	7001	7	7	Mother	9	25	No
YPW3064	8	7002	7	7	Daughter	9	26	No
YPW3064	8	7003	7	7001	Mother	25	40	No
YPW3064	8	7004	7	7001	Daughter	25	40	No
YPW3064	8	7005	7	7003	Mother	40	58	No
YPW3064	8	7006	7	7003	Daughter	40	62	No
YPW3064	8	7007	7	7005	Mother	58	74	No
YPW3064	8	7008	7	7005	Daughter	58	NA	No
YPW3064	8	7009	7	7007	Mother	74	NA	No
YPW3064	8	7010	7	7007	Daughter	74	NA	No
YPW3064	8	7011	7	7006	Mother	62	NA	No
YPW3064	8	7012	7	7006	Daughter	62	NA	No
YPW3064	8	7013	7	7004	Mother	40	59	No
YPW3064	8	7014	7	7004	Daughter	40	62	No
YPW3064	8	7015	7	7013	Mother	59	80	No
YPW3064	8	7016	7	7016	Daughter	59	NA	No
YPW3064	8	7017	7	7015	Mother	80	NA	No
YPW3064	8	7018	7	7015	Daughter	80	NA	No
YPW3064	8	7019	7	7014	Mother	62	NA	No
YPW3064	8	7020	7	7014	Daughter	62	NA	No
YPW3064	8	7021	7	7002	Mother	26	63	No
YPW3064	8	7022	7	7002	Daughter	26	63	No
YPW3064	8	7023	7	7021	Mother	63	NA	77
YPW3064	8	7024	7	7021	Daughter	63	NA	77
YPW3064	8	7025	7	7022	Mother	63	NA	78
YPW3064	8	7026	7	7022	Daughter	63	NA	78
YPW3064	8	8	8	NA	NA	NA	16	No
YPW3064	8	8001	8	8	Mother	16	36	No
YPW3064	8	8002	8	8	Daughter	16	37	No
YPW3064	8	8003	8	8001	Mother	36	52	No
YPW3064	8	8004	8	8001	Daughter	36	63	No
YPW3064	8	8005	8	8003	Mother	52	67	No
YPW3064	8	8006	8	8003	Daughter	52	NA	No
YPW3064	8	8007	8	8005	Mother	67	NA	No
YPW3064	8	8008	8	8005	Daughter	67	NA	No
YPW3064	8	8009	8	8004	Mother	63	74	No
YPW3064	8	8010	8	8004	Daughter	63	NA	No
YPW3064	8	8011	8	8009	Mother	74	NA	No
YPW3064	8	8012	8	8009	Daughter	74	NA	No
YPW3064	8	8013	8	8002	Mother	37	55	No
YPW3064	8	8014	8	8002	Daughter	37	56	No
YPW3064	8	8015	8	8013	Mother	55	NA	No
YPW3064	8	8016	8	8013	Daughter	55	NA	No
YPW3064	8	8017	8	8014	Mother	56	73	No
YPW3064	8	8018	8	8014	Daughter	56	NA	No
YPW3064	8	8019	8	8017	Mother	73	NA	No
YPW3064	8	8020	8	8017	Daughter	73	NA	No
YPW3064	4	1	1	NA	NA	NA	7	No
YPW3064	4	1001	1	1	Mother	7	26	No
YPW3064	4	1002	1	1	Daughter	7	30	No
YPW3064	4	1003	1	1001	Mother	27	41	No
YPW3064	4	1004	1	1001	Daughter	27	43	No
YPW3064	4	1005	1	1002	Mother	30	46	No
YPW3064	4	1006	1	1002	Daughter	30	47	No
YPW3064	4	1007	1	1003	Mother	43	63	No
YPW3064	4	1008	1	1003	Daughter	43	67	No
YPW3064	4	1009	1	1004	Mother	44	NA	No
YPW3064	4	1010	1	1004	Daughter	44	NA	No
YPW3064	4	1011	1	1005	Mother	47	64	No
YPW3064	4	1012	1	1005	Daughter	47	NA	Yes
YPW3064	4	1013	1	1006	Mother	61	NA	No
YPW3064	4	1014	1	1006	Daughter	61	NA	No
YPW3064	4	1015	1	1002	Mother	63	NA	No
YPW3064	4	1016	1	1002	Daughter	63	NA	No
YPW3064	4	1017	1	1001	Mother	64	77	No
YPW3064	4	1018	1	1001	Daughter	64	NA	No
YPW3064	4	1019	1	1008	Mother	67	NA	No
YPW3064	4	1020	1	1008	Daughter	67	NA	No
YPW3064	4	2	2	NA	NA	NA	2	No
YPW3064	4	2001	2	2	Mother	2	31	No
YPW3064	4	2002	2	2	Daughter	2	29	No
YPW3064	4	2003	2	2002	Mother	29	43	No
YPW3064	4	2004	2	2002	Daughter	29	NA	No
YPW3064	4	2005	2	2001	Mother	31	44	No
YPW3064	4	2006	2	2001	Daughter	31	54	No
YPW3064	4	2007	2	2001	Mother	43	64	No
YPW3064	4	2008	2	2001	Daughter	43	NA	No
YPW3064	4	2009	2	2006	Mother	44	56	No
YPW3064	4	2010	2	2006	Daughter	44	NA	No
YPW3064	4	2011	2	2006	Mother	56	NA	No
YPW3064	4	2012	2	2006	Daughter	56	NA	No
YPW3064	4	2013	2	2001	Mother	64	NA	No
YPW3064	4	2014	2	2001	Daughter	64	NA	No
YPW3064	4	3	3	NA	NA	NA	11	No
YPW3064	4	3001	3	3	Mother	11	25	No
YPW3064	4	3002	3	3	Daughter	11	29	No
YPW3064	4	3003	3	3001	Mother	25	41	No
YPW3064	4	3004	3	3001	Daughter	25	41	No
YPW3064	4	3005	3	3002	Mother	29	44	No
YPW3064	4	3006	3	3002	Daughter	29	52	No
YPW3064	4	3007	3	3001	Mother	41	55	No
YPW3064	4	3008	3	3001	Daughter	41	57	No
YPW3064	4	3009	3	3002	Mother	44	61	No
YPW3064	4	3010	3	3002	Daughter	44	65	No
YPW3064	4	3011	3	3004	Mother	41	62	No
YPW3064	4	3012	3	3004	Daughter	41	70	No
YPW3064	4	3013	3	3006	Mother	52	71	No
YPW3064	4	3014	3	3006	Daughter	52	75	No
YPW3064	4	3015	3	3001	Mother	55	71	No
YPW3064	4	3016	3	3001	Daughter	55	76	No
YPW3064	4	3017	3	3008	Mother	57	NA	Yes
YPW3064	4	3018	3	3008	Daughter	57	NA	Yes
YPW3064	4	3019	3	3002	Mother	61	NA	No
YPW3064	4	3020	3	3002	Daughter	61	NA	No
YPW3064	4	3021	3	3004	Mother	62	75	No
YPW3064	4	3022	3	3004	Daughter	62	NA	Yes
YPW3064	4	3023	3	3010	Mother	65	NA	No
YPW3064	4	3024	3	3010	Daughter	65	NA	No
YPW3064	4	3025	3	3012	Mother	70	NA	No
YPW3064	4	3026	3	3012	Daughter	70	NA	No
YPW3064	4	3027	3	3006	Mother	71	NA	No
YPW3064	4	3028	3	3006	Daughter	71	NA	No
YPW3064	4	3029	3	3001	Mother	71	NA	No
YPW3064	4	3030	3	3001	Daughter	71	NA	No
YPW3064	4	3031	3	3014	Mother	75	NA	No
YPW3064	4	3032	3	3014	Daughter	75	NA	No
YPW3064	4	3033	3	3016	Mother	76	NA	No
YPW3064	4	3034	3	3016	Daughter	76	NA	No
YPW3064	4	3035	3	3004	Mother	75	NA	No
YPW3064	4	3036	3	3004	Daughter	75	NA	No
YPW3064	4	4	4	NA	NA	NA	14	No
YPW3064	4	4001	4	4	Mother	14	32	No
YPW3064	4	4002	4	4	Daughter	14	35	No
YPW3064	4	4003	4	4001	Mother	32	50	No
YPW3064	4	4004	4	4001	Daughter	32	50	No
YPW3064	4	4005	4	4002	Mother	35	50	No
YPW3064	4	4006	4	4002	Daughter	35	59	No
YPW3064	4	4007	4	4001	Mother	50	75	No
YPW3064	4	4008	4	4001	Daughter	50	75	No
YPW3064	4	4009	4	4004	Mother	50	67	No
YPW3064	4	4010	4	4004	Daughter	50	NA	No
YPW3064	4	4011	4	4002	Mother	50	65	No
YPW3064	4	4012	4	4002	Daughter	50	78	No
YPW3064	4	4013	4	4006	Mother	59	75	No
YPW3064	4	4014	4	4006	Daughter	59	NA	No
YPW3064	4	4015	4	4002	Mother	65	75	No
YPW3064	4	4016	4	4002	Daughter	65	NA	No
YPW3064	4	4017	4	4004	Mother	67	79	No
YPW3064	4	4018	4	4004	Daughter	67	NA	No
YPW3064	4	4019	4	4001	Mother	75	NA	No
YPW3064	4	4020	4	4001	Daughter	75	NA	No
YPW3064	4	4021	4	4008	Mother	75	NA	No
YPW3064	4	4022	4	4008	Daughter	75	NA	No
YPW3064	4	4023	4	4006	Mother	75	NA	No
YPW3064	4	4024	4	4006	Daughter	75	NA	No
YPW3064	4	4025	4	4002	Mother	75	NA	No
YPW3064	4	4026	4	4002	Daughter	75	NA	No
YPW3064	4	4027	4	4012	Mother	78	NA	No
YPW3064	4	4028	4	4012	Daughter	78	NA	No
YPW3064	4	4029	4	4004	Mother	79	NA	No
YPW3064	4	4030	4	4004	Daughter	79	NA	No
YPW3064	4	5	5	NA	NA	NA	11	No
YPW3064	4	5001	5	5	Mother	11	28	No
YPW3064	4	5002	5	5	Daughter	11	30	No
YPW3064	4	5003	5	5001	Mother	28	42	No
YPW3064	4	5004	5	5001	Daughter	28	45	No
YPW3064	4	5005	5	5002	Mother	30	46	No
YPW3064	4	5006	5	5002	Daughter	30	53	No
YPW3064	4	5007	5	5001	Mother	42	57	No
YPW3064	4	5008	5	5001	Daughter	42	65	No
YPW3064	4	5009	5	5002	Mother	46	67	No
YPW3064	4	5010	5	5002	Daughter	46	67	No
YPW3064	4	5011	5	5006	Mother	53	74	No
YPW3064	4	5012	5	5006	Daughter	53	NA	No
YPW3064	4	5013	5	5001	Mother	57	75	No
YPW3064	4	5014	5	5001	Daughter	57	76	No
YPW3064	4	5015	5	5008	Mother	65	NA	No
YPW3064	4	5016	5	5008	Daughter	65	NA	No
YPW3064	4	5017	5	5002	Mother	67	NA	No
YPW3064	4	5018	5	5002	Daughter	67	NA	No
YPW3064	4	5019	5	5010	Mother	67	NA	No
YPW3064	4	5020	5	5010	Daughter	67	NA	No
YPW3064	4	5021	5	5004	Mother	45	65	No
YPW3064	4	5022	5	5004	Daughter	45	67	No
YPW3064	4	5023	5	5006	Mother	74	NA	No
YPW3064	4	5024	5	5006	Daughter	74	NA	No
YPW3064	4	5025	5	5001	Mother	75	NA	No
YPW3064	4	5026	5	5001	Daughter	75	NA	No
YPW3064	4	5027	5	5014	Mother	76	NA	No
YPW3064	4	5028	5	5014	Daughter	76	NA	No
YPW3064	4	5029	5	5004	Mother	65	77	No
YPW3064	4	5030	5	5004	Daughter	65	NA	No
YPW3064	4	5031	5	5022	Mother	67	NA	No
YPW3064	4	5032	5	5022	Daughter	67	NA	No
YPW3064	4	5033	5	5004	Mother	77	NA	No
YPW3064	4	5034	5	5004	Daughter	77	NA	No
YPW3064	4	6	6	NA	NA	NA	7	No
YPW3064	4	6001	6	6	Mother	7	22	No
YPW3064	4	6002	6	6	Daughter	7	21	No
YPW3064	4	6003	6	6002	Mother	21	36	No
YPW3064	4	6004	6	6002	Daughter	21	44	No
YPW3064	4	6005	6	6001	Mother	22	34	No
YPW3064	4	6006	6	6001	Daughter	22	38	No
YPW3064	4	6007	6	6002	Mother	36	51	No
YPW3064	4	6008	6	6002	Daughter	36	63	No
YPW3064	4	6009	6	6001	Mother	34	47	No
YPW3064	4	6010	6	6001	Daughter	34	59	No
YPW3064	4	6011	6	6006	Mother	38	60	No
YPW3064	4	6012	6	6006	Daughter	38	57	No
YPW3064	4	6013	6	6004	Mother	44	61	No
YPW3064	4	6014	6	6004	Daughter	44	64	No
YPW3064	4	6015	6	6001	Mother	47	61	No
YPW3064	4	6016	6	6001	Daughter	47	69	No
YPW3064	4	6017	6	6002	Mother	51	66	No
YPW3064	4	6018	6	6002	Daughter	51	NA	No
YPW3064	4	6019	6	6012	Mother	57	75	No
YPW3064	4	6020	6	6012	Daughter	57	NA	No
YPW3064	4	6021	6	6010	Mother	59	NA	No
YPW3064	4	6022	6	6010	Daughter	59	NA	No
YPW3064	4	6023	6	6006	Mother	60	NA	No
YPW3064	4	6024	6	6006	Daughter	60	NA	No
YPW3064	4	6025	6	6004	Mother	61	74	No
YPW3064	4	6026	6	6004	Daughter	61	NA	No
YPW3064	4	6027	6	6001	Mother	61	NA	No
YPW3064	4	6028	6	6001	Daughter	61	NA	No
YPW3064	4	6029	6	6008	Mother	63	77	No
YPW3064	4	6030	6	6008	Daughter	63	NA	No
YPW3064	4	6031	6	6014	Mother	64	NA	No
YPW3064	4	6032	6	6014	Daughter	64	NA	No
YPW3064	4	6033	6	6001	Mother	66	77	No
YPW3064	4	6034	6	6001	Daughter	66	NA	No
YPW3064	4	6035	6	6016	Mother	69	NA	No
YPW3064	4	6036	6	6016	Daughter	69	NA	No
YPW3064	4	6037	6	6004	Mother	74	NA	No
YPW3064	4	6038	6	6004	Daughter	74	NA	No
YPW3064	4	6039	6	6006	Mother	75	NA	No
YPW3064	4	6040	6	6006	Daughter	75	NA	No
YPW3064	4	6041	6	6008	Mother	77	NA	No
YPW3064	4	6042	6	6008	Daughter	77	NA	No
YPW3064	4	6043	6	6002	Mother	77	NA	No
YPW3064	4	6044	6	6002	Daughter	77	NA	No
YPW3064	4	7	7	NA	NA	NA	2	No
YPW3064	4	7001	7	7	Mother	2	18	No
YPW3064	4	7002	7	7	Daughter	2	22	No
YPW3064	4	7003	7	7001	Mother	18	31	No
YPW3064	4	7004	7	7001	Daughter	18	39	No
YPW3064	4	7005	7	7002	Mother	22	37	No
YPW3064	4	7006	7	7002	Daughter	22	39	No
YPW3064	4	7007	7	7001	Mother	31	42	No
YPW3064	4	7008	7	7001	Daughter	31	48	No
YPW3064	4	7009	7	7004	Mother	39	53	No
YPW3064	4	7010	7	7004	Daughter	39	76	No
YPW3064	4	7011	7	7002	Mother	37	49	No
YPW3064	4	7012	7	7002	Daughter	37	61	No
YPW3064	4	7013	7	7006	Mother	39	53	No
YPW3064	4	7014	7	7006	Daughter	39	64	No
YPW3064	4	7015	7	7001	Mother	42	55	No
YPW3064	4	7016	7	7001	Daughter	42	60	No
YPW3064	4	7017	7	7008	Mother	48	61	No
YPW3064	4	7018	7	7008	Daughter	48	76	No
YPW3064	4	7019	7	7002	Mother	49	NA	No
YPW3064	4	7020	7	7002	Daughter	49	NA	No
YPW3064	4	7021	7	7006	Mother	53	66	No
YPW3064	4	7022	7	7006	Daughter	53	NA	No
YPW3064	4	7023	7	7004	Mother	53	67	No
YPW3064	4	7024	7	7004	Daughter	53	70	No
YPW3064	4	7025	7	7001	Mother	55	70	No
YPW3064	4	7026	7	7001	Daughter	55	NA	No
YPW3064	4	7027	7	7016	Mother	60	NA	Yes
YPW3064	4	7028	7	7016	Daughter	60	NA	Yes
YPW3064	4	7029	7	7012	Mother	61	NA	No
YPW3064	4	7030	7	7012	Daughter	61	NA	No
YPW3064	4	7031	7	7008	Mother	61	NA	No
YPW3064	4	7032	7	7008	Daughter	61	NA	No
YPW3064	4	7033	7	7014	Mother	64	NA	No
YPW3064	4	7034	7	7014	Daughter	64	NA	No
YPW3064	4	7035	7	7006	Mother	66	79	No
YPW3064	4	7036	7	7006	Daughter	66	NA	No
YPW3064	4	7037	7	7004	Mother	67	77	No
YPW3064	4	7038	7	7004	Daughter	67	NA	No
YPW3064	4	7039	7	7004	Mother	70	NA	No
YPW3064	4	7040	7	7004	Daughter	70	NA	No
YPW3064	4	7041	7	7001	Mother	70	NA	No
YPW3064	4	7042	7	7001	Daughter	70	NA	No
YPW3064	4	7043	7	7018	Mother	76	NA	No
YPW3064	4	7044	7	7018	Daughter	76	NA	No
YPW3064	4	7045	7	7010	Mother	76	NA	No
YPW3064	4	7046	7	7010	Daughter	76	NA	No
YPW3064	4	7047	7	7004	Mother	77	NA	No
YPW3064	4	7048	7	7004	Daughter	77	NA	No
YPW3064	4	7049	7	7006	Mother	79	NA	No
YPW3064	4	7050	7	7006	Daughter	79	NA	No
YPW3064	4	8	8	NA	NA	NA	6	No
YPW3064	4	8001	8	8	Mother	6	24	No
YPW3064	4	8002	8	8	Daughter	6	24	No
YPW3064	4	8003	8	8001	Mother	24	39	No
YPW3064	4	8004	8	8001	Daughter	24	41	No
YPW3064	4	8005	8	8002	Mother	24	40	No
YPW3064	4	8006	8	8002	Daughter	24	54	No
YPW3064	4	8007	8	8001	Mother	39	54	No
YPW3064	4	8008	8	8001	Daughter	39	57	No
YPW3064	4	8009	8	8002	Mother	40	65	No
YPW3064	4	8010	8	8002	Daughter	40	69	No
YPW3064	4	8011	8	8004	Mother	41	56	No
YPW3064	4	8012	8	8004	Daughter	41	66	No
YPW3064	4	8013	8	8006	Mother	54	74	No
YPW3064	4	8014	8	8006	Daughter	54	75	No
YPW3064	4	8015	8	8001	Mother	54	67	No
YPW3064	4	8016	8	8001	Daughter	54	71	No
YPW3064	4	8017	8	8004	Mother	56	73	No
YPW3064	4	8018	8	8004	Daughter	56	NA	No
YPW3064	4	8019	8	8008	Mother	57	71	No
YPW3064	4	8020	8	8008	Daughter	57	NA	Yes
YPW3064	4	8021	8	8002	Mother	65	77	No
YPW3064	4	8022	8	8002	Daughter	65	NA	No
YPW3064	4	8023	8	8012	Mother	66	NA	No
YPW3064	4	8024	8	8012	Daughter	66	NA	No
YPW3064	4	8025	8	8001	Mother	67	NA	No
YPW3064	4	8026	8	8001	Daughter	67	NA	No
YPW3064	4	8027	8	8010	Mother	69	NA	No
YPW3064	4	8028	8	8010	Daughter	69	NA	No
YPW3064	4	8029	8	8016	Mother	71	NA	No
YPW3064	4	8030	8	8016	Daughter	71	NA	No
YPW3064	4	8031	8	8008	Mother	71	NA	No
YPW3064	4	8032	8	8008	Daughter	71	NA	No
YPW3064	4	8033	8	8004	Mother	73	NA	No
YPW3064	4	8034	8	8004	Daughter	73	NA	No
YPW3064	4	8035	8	8006	Mother	74	NA	No
YPW3064	4	8036	8	8006	Daughter	74	NA	No
YPW3064	4	8037	8	8014	Mother	75	NA	No
YPW3064	4	8038	8	8014	Daughter	75	NA	No
YPW3064	4	8039	8	8002	Mother	77	NA	No
YPW3064	4	8040	8	8002	Daughter	77	NA	No
YPW2879	1	1	1	NA	NA	NA	21	No
YPW2879	1	1001	1	1	Mother	21	35	No
YPW2879	1	1002	1	1	Daughter	21	44	No
YPW2879	1	1003	1	1001	Mother	35	50	No
YPW2879	1	1004	1	1001	Daughter	35	NA	No
YPW2879	1	1005	1	1003	Mother	50	NA	No
YPW2879	1	1006	1	1003	Daughter	50	68	No
YPW2879	1	1007	1	1006	Mother	68	NA	No
YPW2879	1	1008	1	1006	Daughter	68	NA	No
YPW2879	1	1009	1	1002	Mother	44	59	No
YPW2879	1	1010	1	1002	Daughter	44	64	No
YPW2879	1	1011	1	1009	Mother	59	72	No
YPW2879	1	1012	1	1009	Daughter	59	73	No
YPW2879	1	1013	1	1011	Mother	72	NA	No
YPW2879	1	1014	1	1011	Daughter	72	NA	No
YPW2879	1	1015	1	1012	Mother	73	NA	No
YPW2879	1	1016	1	1012	Daughter	73	NA	No
YPW2879	1	1017	1	1010	Mother	64	NA	No
YPW2879	1	1018	1	1010	Daughter	64	NA	No
YPW2879	1	2	2	NA	NA	NA	3	No
YPW2879	1	2001	2	2	Mother	3	19	No
YPW2879	1	2002	2	2	Daughter	3	25	No
YPW2879	1	2003	2	2001	Mother	19	34	No
YPW2879	1	2004	2	2001	Daughter	19	39	No
YPW2879	1	2005	2	2003	Mother	34	48	No
YPW2879	1	2006	2	2003	Daughter	34	49	No
YPW2879	1	2007	2	2005	Mother	48	65	No
YPW2879	1	2008	2	2005	Daughter	48	64	No
YPW2879	1	2009	2	2007	Mother	65	74	No
YPW2879	1	2010	2	2007	Daughter	65	78	No
YPW2879	1	2011	2	2009	Mother	74	NA	No
YPW2879	1	2012	2	2009	Daughter	74	NA	No
YPW2879	1	2013	2	2010	Mother	78	NA	No
YPW2879	1	2014	2	2010	Daughter	78	NA	No
YPW2879	1	2015	2	2008	Mother	64	NA	No
YPW2879	1	2016	2	2008	Daughter	64	NA	No
YPW2879	1	2017	2	2006	Mother	49	78	No
YPW2879	1	2018	2	2006	Daughter	49	72	No
YPW2879	1	2019	2	2017	Mother	78	NA	No
YPW2879	1	2020	2	2017	Daughter	78	NA	No
YPW2879	1	2021	2	2018	Mother	72	NA	No
YPW2879	1	2022	2	2018	Daughter	72	NA	No
YPW2879	1	2023	2	2004	Mother	39	56	No
YPW2879	1	2024	2	2004	Daughter	39	60	No
YPW2879	1	2025	2	2023	Mother	56	NA	No
YPW2879	1	2026	2	2023	Daughter	56	74	No
YPW2879	1	2027	2	2026	Mother	74	NA	No
YPW2879	1	2028	2	2026	Daughter	74	NA	No
YPW2879	1	2029	2	2024	Mother	60	77	No
YPW2879	1	2030	2	2024	Daughter	60	NA	No
YPW2879	1	2031	2	2029	Mother	77	NA	No
YPW2879	1	2032	2	2029	Daughter	77	NA	No
YPW2879	1	2033	2	2002	Mother	25	42	No
YPW2879	1	2034	2	2002	Daughter	25	48	No
YPW2879	1	2035	2	2033	Mother	42	55	No
YPW2879	1	2036	2	2033	Daughter	42	NA	53
YPW2879	1	2037	2	2035	Mother	55	NA	No
YPW2879	1	2038	2	2035	Daughter	55	NA	No
YPW2879	1	2039	2	2034	Mother	48	62	No
YPW2879	1	2040	2	2034	Daughter	48	73	No
YPW2879	1	2041	2	2039	Mother	62	NA	No
YPW2879	1	2042	2	2039	Daughter	62	NA	No
YPW2879	1	2043	2	2040	Mother	73	NA	No
YPW2879	1	2044	2	2040	Daughter	73	NA	No
YPW2879	1	3	3	NA	NA	NA	23	No
YPW2879	1	3001	3	3	Mother	23	41	No
YPW2879	1	3002	3	3	Daughter	23	54	No
YPW2879	1	3003	3	3001	Mother	41	61	No
YPW2879	1	3004	3	3001	Daughter	41	60	No
YPW2879	1	3005	3	3003	Mother	61	77	No
YPW2879	1	3006	3	3003	Daughter	61	NA	No
YPW2879	1	3007	3	3005	Mother	77	NA	No
YPW2879	1	3008	3	3005	Daughter	77	NA	No
YPW2879	1	3009	3	3004	Mother	60	78	No
YPW2879	1	3010	3	3004	Daughter	60	NA	No
YPW2879	1	3011	3	3009	Mother	78	NA	No
YPW2879	1	3012	3	3009	Daughter	78	NA	No
YPW2879	1	3013	3	3002	Mother	54	69	No
YPW2879	1	3014	3	3002	Daughter	54	72	No
YPW2879	1	3015	3	3013	Mother	69	NA	No
YPW2879	1	3016	3	3013	Daughter	69	NA	No
YPW2879	1	3017	3	3014	Mother	72	NA	No
YPW2879	1	3018	3	3014	Daughter	72	NA	No
YPW2879	1	4	4	NA	NA	NA	7	No
YPW2879	1	4001	4	4	Mother	7	22	No
YPW2879	1	4002	4	4	Daughter	7	33	No
YPW2879	1	4003	4	4001	Mother	22	40	No
YPW2879	1	4004	4	4001	Daughter	22	44	No
YPW2879	1	4005	4	4003	Mother	40	NA	No
YPW2879	1	4006	4	4003	Daughter	40	NA	No
YPW2879	1	4007	4	4004	Mother	44	63	No
YPW2879	1	4008	4	4004	Daughter	44	66	No
YPW2879	1	4009	4	4007	Mother	63	NA	No
YPW2879	1	4010	4	4007	Daughter	63	NA	No
YPW2879	1	4011	4	4008	Mother	66	NA	No
YPW2879	1	4012	4	4008	Daughter	66	NA	No
YPW2879	1	4013	4	4002	Mother	33	52	No
YPW2879	1	4014	4	4002	Daughter	33	60	No
YPW2879	1	4015	4	4013	Mother	52	69	No
YPW2879	1	4016	4	4013	Daughter	52	72	No
YPW2879	1	4017	4	4015	Mother	69	NA	No
YPW2879	1	4018	4	4015	Daughter	69	NA	No
YPW2879	1	4019	4	4016	Mother	72	NA	No
YPW2879	1	4020	4	4016	Daughter	72	NA	No
YPW2879	1	4021	4	4014	Mother	60	78	No
YPW2879	1	4022	4	4014	Daughter	60	NA	No
YPW2879	1	4023	4	4021	Mother	78	NA	No
YPW2879	1	4024	4	4021	Daughter	78	NA	No
YPW2879	1	5	5	NA	NA	NA	15	No
YPW2879	1	5001	5	5	Mother	15	49	No
YPW2879	1	5002	5	5	Daughter	15	49	No
YPW2879	1	5003	5	5001	Mother	49	67	No
YPW2879	1	5004	5	5001	Daughter	49	NA	No
YPW2879	1	5005	5	5003	Mother	67	NA	No
YPW2879	1	5006	5	5003	Daughter	67	NA	No
YPW2879	1	5007	5	5002	Mother	49	69	No
YPW2879	1	5008	5	5002	Daughter	49	71	No
YPW2879	1	5009	5	5007	Mother	69	NA	No
YPW2879	1	5010	5	5007	Daughter	69	NA	No
YPW2879	1	5011	5	5008	Mother	71	NA	No
YPW2879	1	5012	5	5008	Daughter	71	NA	No
YPW2879	1	6	6	NA	NA	NA	14	No
YPW2879	1	6001	6	6	Mother	14	31	No
YPW2879	1	6002	6	6	Daughter	14	35	No
YPW2879	1	6003	6	6001	Mother	31	47	No
YPW2879	1	6004	6	6001	Daughter	31	51	No
YPW2879	1	6005	6	6003	Mother	47	NA	No
YPW2879	1	6006	6	6003	Daughter	47	NA	No
YPW2879	1	6007	6	6004	Mother	51	76	No
YPW2879	1	6008	6	6004	Daughter	51	78	No
YPW2879	1	6009	6	6007	Mother	76	NA	No
YPW2879	1	6010	6	6007	Daughter	76	NA	No
YPW2879	1	6011	6	6008	Mother	78	NA	No
YPW2879	1	6012	6	6008	Daughter	78	NA	No
YPW2879	1	6013	6	6002	Mother	35	51	No
YPW2879	1	6014	6	6002	Daughter	35	58	No
YPW2879	1	6015	6	6013	Mother	51	65	No
YPW2879	1	6016	6	6013	Daughter	51	71	No
YPW2879	1	6017	6	6015	Mother	65	80	No
YPW2879	1	6018	6	6015	Daughter	65	NA	No
YPW2879	1	6019	6	6017	Mother	80	NA	No
YPW2879	1	6020	6	6017	Daughter	80	NA	No
YPW2879	1	6021	6	6016	Mother	71	NA	No
YPW2879	1	6022	6	6016	Daughter	71	NA	No
YPW2879	1	6023	6	6014	Mother	58	76	No
YPW2879	1	6024	6	6014	Daughter	58	NA	No
YPW2879	1	6025	6	6023	Mother	76	NA	No
YPW2879	1	6026	6	6023	Daughter	76	NA	No
YPW2879	1	7	7	NA	NA	NA	3	No
YPW2879	1	7001	7	7	Mother	3	20	No
YPW2879	1	7002	7	7	Daughter	3	33	No
YPW2879	1	7003	7	7001	Mother	20	44	No
YPW2879	1	7004	7	7001	Daughter	20	43	No
YPW2879	1	7005	7	7003	Mother	44	57	No
YPW2879	1	7006	7	7003	Daughter	44	67	No
YPW2879	1	7007	7	7005	Mother	57	73	No
YPW2879	1	7008	7	7005	Daughter	57	80	No
YPW2879	1	7009	7	7007	Mother	73	NA	No
YPW2879	1	7010	7	7007	Daughter	73	NA	No
YPW2879	1	7011	7	7008	Mother	80	NA	No
YPW2879	1	7012	7	7008	Daughter	80	NA	No
YPW2879	1	7013	7	7006	Mother	67	NA	No
YPW2879	1	7014	7	7006	Daughter	67	NA	No
YPW2879	1	7015	7	7004	Mother	43	59	No
YPW2879	1	7016	7	7004	Daughter	43	67	No
YPW2879	1	7017	7	7015	Mother	59	71	No
YPW2879	1	7018	7	7015	Daughter	59	80	No
YPW2879	1	7019	7	7017	Mother	71	NA	No
YPW2879	1	7020	7	7017	Daughter	71	NA	No
YPW2879	1	7021	7	7018	Mother	80	NA	No
YPW2879	1	7022	7	7018	Daughter	80	NA	No
YPW2879	1	7023	7	7016	Mother	67	NA	No
YPW2879	1	7024	7	7016	Daughter	67	NA	No
YPW2879	1	7025	7	7002	Mother	33	49	No
YPW2879	1	7026	7	7002	Daughter	33	58	No
YPW2879	1	7027	7	7025	Mother	49	73	No
YPW2879	1	7028	7	7025	Daughter	49	74	No
YPW2879	1	7029	7	7027	Mother	73	NA	No
YPW2879	1	7030	7	7027	Daughter	73	NA	No
YPW2879	1	7031	7	7028	Mother	74	NA	No
YPW2879	1	7032	7	7028	Daughter	74	NA	No
YPW2879	1	7033	7	7026	Mother	58	78	No
YPW2879	1	7034	7	7026	Daughter	58	NA	No
YPW2879	1	7035	7	7033	Mother	78	NA	No
YPW2879	1	7036	7	7033	Daughter	78	NA	No
YPW2879	1	8	8	NA	NA	NA	15	No
YPW2879	1	8001	8	8	Mother	15	31	No
YPW2879	1	8002	8	8	Daughter	15	35	No
YPW2879	1	8003	8	8001	Mother	31	46	No
YPW2879	1	8004	8	8001	Daughter	31	49	No
YPW2879	1	8005	8	8003	Mother	46	62	No
YPW2879	1	8006	8	8003	Daughter	46	71	No
YPW2879	1	8007	8	8005	Mother	62	77	No
YPW2879	1	8008	8	8005	Daughter	62	NA	No
YPW2879	1	8009	8	8007	Mother	77	NA	No
YPW2879	1	8010	8	8007	Daughter	77	NA	No
YPW2879	1	8011	8	8006	Mother	71	78	No
YPW2879	1	8012	8	8006	Daughter	71	NA	No
YPW2879	1	8013	8	8011	Mother	78	NA	No
YPW2879	1	8014	8	8011	Daughter	78	NA	No
YPW2879	1	8015	8	8004	Mother	49	NA	53
YPW2879	1	8016	8	8004	Daughter	49	NA	53
YPW2879	1	8017	8	8002	Mother	35	52	No
YPW2879	1	8018	8	8002	Daughter	35	57	No
YPW2879	1	8019	8	8017	Mother	52	66	No
YPW2879	1	8020	8	8017	Daughter	52	70	No
YPW2879	1	8021	8	8019	Mother	66	79	No
YPW2879	1	8022	8	8019	Daughter	66	NA	No
YPW2879	1	8023	8	8021	Mother	79	NA	No
YPW2879	1	8024	8	8021	Daughter	79	NA	No
YPW2879	1	8025	8	8020	Mother	70	NA	No
YPW2879	1	8026	8	8020	Daughter	70	NA	No
YPW2879	1	8027	8	8018	Mother	57	77	No
YPW2879	1	8028	8	8018	Daughter	57	80	No
YPW2879	1	8029	8	8027	Mother	77	NA	No
YPW2879	1	8030	8	8027	Daughter	77	NA	No
YPW2879	1	8031	8	8028	Mother	80	NA	No
YPW2879	1	8032	8	8028	Daughter	80	NA	No
YPW2879	2	1	1	NA	NA	NA	15	No
YPW2879	2	1001	1	1	Mother	15	32	No
YPW2879	2	1002	1	1	Daughter	15	34	No
YPW2879	2	1003	1	1001	Mother	32	51	No
YPW2879	2	1004	1	1001	Daughter	32	50	No
YPW2879	2	1005	1	1003	Mother	51	66	No
YPW2879	2	1006	1	1003	Daughter	51	70	No
YPW2879	2	1007	1	1005	Mother	66	80	No
YPW2879	2	1008	1	1005	Daughter	66	NA	No
YPW2879	2	1009	1	1007	Mother	80	NA	No
YPW2879	2	1010	1	1007	Daughter	80	NA	No
YPW2879	2	1011	1	1009	Mother	70	NA	No
YPW2879	2	1012	1	1009	Daughter	70	NA	No
YPW2879	2	1013	1	1004	Mother	50	66	No
YPW2879	2	1014	1	1004	Daughter	50	77	No
YPW2879	2	1015	1	1013	Mother	66	80	No
YPW2879	2	1016	1	1013	Daughter	66	NA	No
YPW2879	2	1017	1	1015	Mother	80	NA	No
YPW2879	2	1018	1	1015	Daughter	80	NA	No
YPW2879	2	1019	1	1014	Mother	77	NA	No
YPW2879	2	1020	1	1014	Daughter	77	NA	No
YPW2879	2	1021	1	1002	Mother	34	52	No
YPW2879	2	1022	1	1002	Daughter	34	56	No
YPW2879	2	1023	1	1021	Mother	52	68	No
YPW2879	2	1024	1	1021	Daughter	52	71	No
YPW2879	2	1025	1	1023	Mother	68	NA	No
YPW2879	2	1026	1	1023	Daughter	68	NA	No
YPW2879	2	1027	1	1024	Mother	71	NA	No
YPW2879	2	1028	1	1024	Daughter	71	NA	No
YPW2879	2	1029	1	1022	Mother	56	79	No
YPW2879	2	1030	1	1022	Daughter	56	NA	No
YPW2879	2	1031	1	1029	Mother	79	NA	No
YPW2879	2	1032	1	1029	Daughter	79	NA	No
YPW2879	2	2	2	NA	NA	NA	5	No
YPW2879	2	2001	2	2	Mother	5	23	No
YPW2879	2	2002	2	2	Daughter	5	33	No
YPW2879	2	2003	2	2001	Mother	23	39	No
YPW2879	2	2004	2	2001	Daughter	23	43	No
YPW2879	2	2005	2	2003	Mother	39	61	No
YPW2879	2	2006	2	2003	Daughter	39	60	No
YPW2879	2	2007	2	2005	Mother	61	76	No
YPW2879	2	2008	2	2005	Daughter	61	79	No
YPW2879	2	2009	2	2007	Mother	76	NA	No
YPW2879	2	2010	2	2007	Daughter	76	NA	No
YPW2879	2	2011	2	2008	Mother	79	NA	No
YPW2879	2	2012	2	2008	Daughter	79	NA	No
YPW2879	2	2013	2	2006	Mother	60	NA	No
YPW2879	2	2014	2	2006	Daughter	60	NA	No
YPW2879	2	2015	2	2004	Mother	43	66	No
YPW2879	2	2016	2	2004	Daughter	43	66	No
YPW2879	2	2017	2	2015	Mother	66	NA	No
YPW2879	2	2018	2	2015	Daughter	66	NA	No
YPW2879	2	2019	2	2016	Mother	66	NA	No
YPW2879	2	2020	2	2016	Daughter	66	NA	No
YPW2879	2	2021	2	2002	Mother	33	57	No
YPW2879	2	2022	2	2002	Daughter	33	57	No
YPW2879	2	2023	2	2021	Mother	57	74	No
YPW2879	2	2024	2	2021	Daughter	57	79	No
YPW2879	2	2025	2	2023	Mother	74	NA	No
YPW2879	2	2026	2	2023	Daughter	74	NA	No
YPW2879	2	2027	2	2024	Mother	79	NA	No
YPW2879	2	2028	2	2024	Daughter	79	NA	No
YPW2879	2	2029	2	2022	Mother	57	74	No
YPW2879	2	2030	2	2022	Daughter	57	76	No
YPW2879	2	2031	2	2029	Mother	74	NA	No
YPW2879	2	2032	2	2029	Daughter	74	NA	No
YPW2879	2	2033	2	2030	Mother	76	NA	No
YPW2879	2	2034	2	2030	Daughter	76	NA	No
YPW2879	2	3	3	NA	NA	NA	3	No
YPW2879	2	3001	3	3	Mother	2	22	No
YPW2879	2	3002	3	3	Daughter	2	22	No
YPW2879	2	3003	3	3001	Mother	22	43	No
YPW2879	2	3004	3	3001	Daughter	22	46	No
YPW2879	2	3005	3	3003	Mother	43	66	No
YPW2879	2	3006	3	3004	Daughter	43	67	No
YPW2879	2	3007	3	3005	Mother	66	NA	No
YPW2879	2	3008	3	3005	Daughter	66	NA	No
YPW2879	2	3009	3	3006	Mother	67	NA	No
YPW2879	2	3010	3	3006	Daughter	67	NA	No
YPW2879	2	3011	3	3004	Mother	46	63	No
YPW2879	2	3012	3	3004	Daughter	46	69	No
YPW2879	2	3013	3	3011	Mother	63	NA	No
YPW2879	2	3014	3	3011	Daughter	63	NA	No
YPW2879	2	3015	3	3012	Mother	69	NA	No
YPW2879	2	3016	3	3012	Daughter	69	NA	No
YPW2879	2	3017	3	3002	Mother	22	38	No
YPW2879	2	3018	3	3002	Daughter	22	45	No
YPW2879	2	3019	3	3017	Mother	38	58	No
YPW2879	2	3020	3	3017	Daughter	38	61	No
YPW2879	2	3021	3	3019	Mother	58	NA	No
YPW2879	2	3022	3	3019	Daughter	58	79	No
YPW2879	2	3023	3	3022	Mother	79	NA	No
YPW2879	2	3024	3	3022	Daughter	79	NA	No
YPW2879	2	3025	3	3020	Mother	61	NA	74
YPW2879	2	3026	3	3020	Daughter	61	NA	74
YPW2879	2	3027	3	3018	Mother	45	64	No
YPW2879	2	3028	3	3018	Daughter	45	67	No
YPW2879	2	3029	3	3027	Mother	64	80	No
YPW2879	2	3030	3	3027	Daughter	64	NA	No
YPW2879	2	3031	3	3029	Mother	80	NA	No
YPW2879	2	3032	3	3029	Daughter	80	NA	No
YPW2879	2	3033	3	3028	Mother	67	NA	No
YPW2879	2	3034	3	3028	Daughter	67	NA	No
YPW2879	2	4	4	NA	NA	NA	12	No
YPW2879	2	4001	4	4	Mother	12	25	No
YPW2879	2	4002	4	4	Daughter	12	28	No
YPW2879	2	4003	4	4001	Mother	25	41	No
YPW2879	2	4004	4	4001	Daughter	25	46	No
YPW2879	2	4005	4	4003	Mother	41	61	No
YPW2879	2	4006	4	4003	Daughter	41	59	No
YPW2879	2	4007	4	4005	Mother	61	73	No
YPW2879	2	4008	4	4005	Daughter	61	75	No
YPW2879	2	4009	4	4007	Mother	73	NA	No
YPW2879	2	4010	4	4007	Daughter	73	NA	No
YPW2879	2	4011	4	4008	Mother	75	NA	No
YPW2879	2	4012	4	4008	Daughter	75	NA	No
YPW2879	2	4013	4	4006	Mother	59	73	No
YPW2879	2	4014	4	4006	Daughter	59	74	No
YPW2879	2	4015	4	4013	Mother	73	NA	No
YPW2879	2	4016	4	4013	Daughter	73	NA	No
YPW2879	2	4017	4	4014	Mother	74	NA	No
YPW2879	2	4018	4	4014	Daughter	74	NA	No
YPW2879	2	4019	4	4004	Mother	46	68	No
YPW2879	2	4020	4	4004	Daughter	46	70	No
YPW2879	2	4021	4	4019	Mother	68	NA	No
YPW2879	2	4022	4	4019	Daughter	68	NA	No
YPW2879	2	4023	4	4020	Mother	70	NA	No
YPW2879	2	4024	4	4020	Daughter	70	NA	No
YPW2879	2	4025	4	4002	Mother	28	47	No
YPW2879	2	4026	4	4002	Daughter	28	51	No
YPW2879	2	4027	4	4025	Mother	47	62	No
YPW2879	2	4028	4	4025	Daughter	47	68	No
YPW2879	2	4029	4	4027	Mother	62	NA	No
YPW2879	2	4030	4	4027	Daughter	62	NA	No
YPW2879	2	4031	4	4028	Mother	68	NA	No
YPW2879	2	4032	4	4028	Daughter	68	NA	No
YPW2879	2	4033	4	4026	Mother	51	66	No
YPW2879	2	4034	4	4026	Daughter	51	NA	No
YPW2879	2	4035	4	4033	Mother	66	NA	No
YPW2879	2	4036	4	4033	Daughter	66	NA	No
YPW2879	2	5	5	NA	NA	NA	13	No
YPW2879	2	5001	5	5	Mother	13	27	No
YPW2879	2	5002	5	5	Daughter	13	30	No
YPW2879	2	5003	5	5001	Mother	27	43	No
YPW2879	2	5004	5	5001	Daughter	27	44	No
YPW2879	2	5005	5	5003	Mother	43	58	No
YPW2879	2	5006	5	5003	Daughter	43	64	No
YPW2879	2	5007	5	5005	Mother	58	73	No
YPW2879	2	5008	5	5005	Daughter	58	78	No
YPW2879	2	5009	5	5007	Mother	73	NA	No
YPW2879	2	5010	5	5007	Daughter	73	NA	No
YPW2879	2	5011	5	5008	Mother	78	NA	No
YPW2879	2	5012	5	5008	Daughter	78	NA	No
YPW2879	2	5013	5	5006	Mother	64	80	No
YPW2879	2	5014	5	5006	Daughter	64	NA	No
YPW2879	2	5015	5	5013	Mother	80	NA	No
YPW2879	2	5016	5	5013	Daughter	80	NA	No
YPW2879	2	5017	5	5004	Mother	44	62	No
YPW2879	2	5018	5	5004	Daughter	44	67	No
YPW2879	2	5019	5	5017	Mother	62	78	No
YPW2879	2	5020	5	5017	Daughter	62	NA	No
YPW2879	2	5021	5	5019	Mother	78	NA	No
YPW2879	2	5022	5	5019	Daughter	78	NA	No
YPW2879	2	5023	5	5018	Mother	67	NA	No
YPW2879	2	5024	5	5018	Daughter	67	NA	No
YPW2879	2	5025	5	5002	Mother	30	51	No
YPW2879	2	5026	5	5002	Daughter	30	53	No
YPW2879	2	5027	5	5025	Mother	51	67	No
YPW2879	2	5028	5	5025	Daughter	51	68	No
YPW2879	2	5029	5	5027	Mother	67	NA	No
YPW2879	2	5030	5	5027	Daughter	67	NA	No
YPW2879	2	5031	5	5028	Mother	68	NA	No
YPW2879	2	5032	5	5028	Daughter	68	NA	No
YPW2879	2	5033	5	5026	Mother	53	71	No
YPW2879	2	5034	5	5026	Daughter	53	73	No
YPW2879	2	5035	5	5033	Mother	71	NA	No
YPW2879	2	5036	5	5033	Daughter	71	NA	No
YPW2879	2	5037	5	5034	Mother	73	NA	No
YPW2879	2	5038	5	5034	Daughter	73	NA	No
YPW2879	2	6	6	NA	NA	NA	13	No
YPW2879	2	6001	6	6	Mother	13	27	No
YPW2879	2	6002	6	6	Daughter	13	29	No
YPW2879	2	6003	6	6001	Mother	27	42	No
YPW2879	2	6004	6	6001	Daughter	27	47	No
YPW2879	2	6005	6	6003	Mother	42	61	No
YPW2879	2	6006	6	6003	Daughter	42	61	No
YPW2879	2	6007	6	6005	Mother	61	74	No
YPW2879	2	6008	6	6005	Daughter	61	NA	No
YPW2879	2	6009	6	6007	Mother	74	NA	No
YPW2879	2	6010	6	6007	Daughter	74	NA	No
YPW2879	2	6011	6	6006	Mother	61	77	No
YPW2879	2	6012	6	6006	Daughter	61	NA	No
YPW2879	2	6013	6	6011	Mother	77	NA	No
YPW2879	2	6014	6	6011	Daughter	77	NA	No
YPW2879	2	6015	6	6004	Mother	47	69	No
YPW2879	2	6016	6	6004	Daughter	47	73	No
YPW2879	2	6017	6	6015	Mother	69	NA	No
YPW2879	2	6018	6	6015	Daughter	69	NA	No
YPW2879	2	6019	6	6016	Mother	73	NA	No
YPW2879	2	6020	6	6016	Daughter	73	NA	No
YPW2879	2	6021	6	6002	Mother	29	40	No
YPW2879	2	6022	6	6002	Daughter	29	NA	No
YPW2879	2	6023	6	6021	Mother	40	NA	No
YPW2879	2	6024	6	6021	Daughter	40	60	No
YPW2879	2	6025	6	6024	Mother	60	79	No
YPW2879	2	6026	6	6024	Daughter	60	NA	No
YPW2879	2	6027	6	6025	Mother	79	NA	No
YPW2879	2	6028	6	6025	Daughter	79	NA	No
YPW2879	2	7	7	NA	NA	NA	21	No
YPW2879	2	7001	7	7	Mother	21	38	No
YPW2879	2	7002	7	7	Daughter	21	46	No
YPW2879	2	7003	7	7001	Mother	38	57	No
YPW2879	2	7004	7	7001	Daughter	38	57	No
YPW2879	2	7005	7	7003	Mother	57	71	No
YPW2879	2	7006	7	7003	Daughter	57	NA	No
YPW2879	2	7007	7	7005	Mother	71	NA	No
YPW2879	2	7008	7	7005	Daughter	71	NA	No
YPW2879	2	7009	7	7004	Mother	57	73	No
YPW2879	2	7010	7	7004	Daughter	57	77	No
YPW2879	2	7011	7	7009	Mother	73	NA	No
YPW2879	2	7012	7	7009	Daughter	73	NA	No
YPW2879	2	7013	7	7011	Mother	77	NA	No
YPW2879	2	7014	7	7011	Daughter	77	NA	No
YPW2879	2	7015	7	7002	Mother	46	63	No
YPW2879	2	7016	7	7002	Daughter	46	68	No
YPW2879	2	7017	7	7015	Mother	63	NA	No
YPW2879	2	7018	7	7015	Daughter	63	NA	No
YPW2879	2	7019	7	7016	Mother	68	NA	No
YPW2879	2	7020	7	7016	Daughter	68	NA	No
YPW2879	2	8	8	NA	NA	NA	13	No
YPW2879	2	8001	8	8	Mother	13	30	No
YPW2879	2	8002	8	8	Daughter	13	34	No
YPW2879	2	8003	8	8001	Mother	30	46	No
YPW2879	2	8004	8	8001	Daughter	30	NA	46
YPW2879	2	8005	8	8003	Mother	46	63	No
YPW2879	2	8006	8	8003	Daughter	46	65	No
YPW2879	2	8007	8	8005	Mother	63	78	No
YPW2879	2	8008	8	8005	Daughter	63	NA	No
YPW2879	2	8009	8	8007	Mother	78	NA	No
YPW2879	2	8010	8	8007	Daughter	78	NA	No
YPW2879	2	8011	8	8006	Mother	65	NA	No
YPW2879	2	8012	8	8006	Daughter	65	NA	No
YPW2879	2	8013	8	8002	Mother	34	51	No
YPW2879	2	8014	8	8002	Daughter	34	55	No
YPW2879	2	8015	8	8013	Mother	51	68	No
YPW2879	2	8016	8	8013	Daughter	51	75	No
YPW2879	2	8017	8	8015	Mother	68	NA	No
YPW2879	2	8018	8	8015	Daughter	68	NA	No
YPW2879	2	8019	8	8016	Mother	75	NA	No
YPW2879	2	8020	8	8016	Daughter	75	NA	No
YPW2879	2	8021	8	8014	Mother	55	72	No
YPW2879	2	8022	8	8014	Daughter	55	75	No
YPW2879	2	8023	8	8021	Mother	72	NA	No
YPW2879	2	8024	8	8021	Daughter	72	NA	No
YPW2879	2	8025	8	8022	Mother	75	NA	No
YPW2879	2	8026	8	8022	Daughter	75	NA	No
YPW2879	3	1	1	NA	NA	NA	18	No
YPW2879	3	1001	1	1	Mother	18	36	No
YPW2879	3	1002	1	1	Daughter	18	41	No
YPW2879	3	1003	1	1001	Mother	36	55	No
YPW2879	3	1004	1	1001	Daughter	36	57	No
YPW2879	3	1005	1	1003	Mother	55	75	No
YPW2879	3	1006	1	1003	Daughter	55	77	No
YPW2879	3	1007	1	1005	Mother	75	NA	No
YPW2879	3	1008	1	1005	Daughter	75	NA	No
YPW2879	3	1009	1	1006	Mother	77	NA	No
YPW2879	3	1010	1	1006	Daughter	77	NA	No
YPW2879	3	1011	1	1004	Mother	57	NA	No
YPW2879	3	1012	1	1004	Daughter	57	NA	No
YPW2879	3	1013	1	1002	Mother	41	56	No
YPW2879	3	1014	1	1002	Daughter	41	61	No
YPW2879	3	1015	1	1013	Mother	56	72	No
YPW2879	3	1016	1	1013	Daughter	56	74	No
YPW2879	3	1017	1	1015	Mother	72	NA	No
YPW2879	3	1018	1	1015	Daughter	72	NA	No
YPW2879	3	1019	1	1016	Mother	74	NA	No
YPW2879	3	1020	1	1016	Daughter	74	NA	No
YPW2879	3	1021	1	1014	Mother	61	75	No
YPW2879	3	1022	1	1014	Daughter	61	NA	No
YPW2879	3	1023	1	1021	Mother	75	NA	No
YPW2879	3	1024	1	1021	Daughter	75	NA	No
YPW2879	3	2	2	NA	NA	NA	12	No
YPW2879	3	2001	2	2	Mother	12	31	No
YPW2879	3	2002	2	2	Daughter	12	33	No
YPW2879	3	2003	2	2001	Mother	31	49	No
YPW2879	3	2004	2	2001	Daughter	31	54	No
YPW2879	3	2005	2	2003	Mother	49	70	No
YPW2879	3	2006	2	2003	Daughter	49	72	No
YPW2879	3	2007	2	2005	Mother	70	NA	No
YPW2879	3	2008	2	2005	Daughter	70	NA	No
YPW2879	3	2009	2	2006	Mother	72	NA	No
YPW2879	3	2010	2	2006	Daughter	72	NA	No
YPW2879	3	2011	2	2004	Mother	54	73	No
YPW2879	3	2012	2	2004	Daughter	54	75	No
YPW2879	3	2013	2	2011	Mother	73	NA	No
YPW2879	3	2014	2	2011	Daughter	73	NA	No
YPW2879	3	2015	2	2012	Mother	75	NA	No
YPW2879	3	2016	2	2012	Daughter	75	NA	No
YPW2879	3	2017	2	2002	Mother	33	51	No
YPW2879	3	2018	2	2002	Daughter	33	55	No
YPW2879	3	2019	2	2017	Mother	51	69	No
YPW2879	3	2020	2	2017	Daughter	51	75	No
YPW2879	3	2021	2	2019	Mother	69	NA	No
YPW2879	3	2022	2	2019	Daughter	69	NA	No
YPW2879	3	2023	2	2020	Mother	75	NA	No
YPW2879	3	2024	2	2020	Daughter	75	NA	No
YPW2879	3	2025	2	2018	Mother	55	NA	No
YPW2879	3	2026	2	2018	Daughter	55	NA	No
YPW2879	3	3	3	NA	NA	NA	17	No
YPW2879	3	3001	3	3	Mother	17	34	No
YPW2879	3	3002	3	3	Daughter	17	35	No
YPW2879	3	3003	3	3001	Mother	34	55	No
YPW2879	3	3004	3	3001	Daughter	34	54	No
YPW2879	3	3005	3	3003	Mother	55	71	No
YPW2879	3	3006	3	3003	Daughter	55	73	No
YPW2879	3	3007	3	3005	Mother	71	NA	No
YPW2879	3	3008	3	3005	Daughter	71	NA	No
YPW2879	3	3009	3	3006	Mother	73	NA	No
YPW2879	3	3010	3	3006	Daughter	73	NA	No
YPW2879	3	3011	3	3004	Mother	54	75	No
YPW2879	3	3012	3	3004	Daughter	54	79	No
YPW2879	3	3013	3	3011	Mother	75	NA	No
YPW2879	3	3014	3	3011	Daughter	75	NA	No
YPW2879	3	3015	3	3012	Mother	79	NA	No
YPW2879	3	3016	3	3012	Daughter	79	NA	No
YPW2879	3	3017	3	3002	Mother	35	56	No
YPW2879	3	3018	3	3002	Daughter	35	59	No
YPW2879	3	3019	3	3017	Mother	56	74	No
YPW2879	3	3020	3	3017	Daughter	56	74	No
YPW2879	3	3021	3	3019	Mother	74	NA	No
YPW2879	3	3022	3	3019	Daughter	74	NA	No
YPW2879	3	3023	3	3020	Mother	74	NA	No
YPW2879	3	3024	3	3020	Daughter	74	NA	No
YPW2879	3	3025	3	3018	Mother	59	75	No
YPW2879	3	3026	3	3018	Daughter	59	78	No
YPW2879	3	3027	3	3025	Mother	75	NA	No
YPW2879	3	3028	3	3025	Daughter	75	NA	No
YPW2879	3	3029	3	3026	Mother	78	NA	No
YPW2879	3	3030	3	3026	Daughter	78	NA	No
YPW2879	3	4	4	NA	NA	NA	5	No
YPW2879	3	4001	4	4	Mother	5	26	No
YPW2879	3	4002	4	4	Daughter	5	31	No
YPW2879	3	4003	4	4001	Mother	26	45	No
YPW2879	3	4004	4	4001	Daughter	26	49	No
YPW2879	3	4005	4	4003	Mother	45	63	No
YPW2879	3	4006	4	4003	Daughter	45	72	No
YPW2879	3	4007	4	4005	Mother	63	79	No
YPW2879	3	4008	4	4005	Daughter	63	NA	No
YPW2879	3	4009	4	4007	Mother	79	NA	No
YPW2879	3	4010	4	4007	Daughter	79	NA	No
YPW2879	3	4011	4	4006	Mother	72	NA	No
YPW2879	3	4012	4	4006	Daughter	72	NA	No
YPW2879	3	4013	4	4004	Mother	49	66	No
YPW2879	3	4014	4	4004	Daughter	49	71	No
YPW2879	3	4015	4	4013	Mother	66	NA	No
YPW2879	3	4016	4	4013	Daughter	66	NA	No
YPW2879	3	4017	4	4014	Mother	71	NA	No
YPW2879	3	4018	4	4014	Daughter	71	NA	No
YPW2879	3	4019	4	4002	Mother	31	52	No
YPW2879	3	4020	4	4002	Daughter	31	68	No
YPW2879	3	4021	4	4019	Mother	52	71	No
YPW2879	3	4022	4	4019	Daughter	52	73	No
YPW2879	3	4023	4	4021	Mother	71	NA	No
YPW2879	3	4024	4	4021	Daughter	71	NA	No
YPW2879	3	4025	4	4022	Mother	73	NA	No
YPW2879	3	4026	4	4022	Daughter	73	NA	No
YPW2879	3	4027	4	4020	Mother	68	NA	No
YPW2879	3	4028	4	4020	Daughter	68	NA	No
YPW2879	3	5	5	NA	NA	NA	21	No
YPW2879	3	5001	5	5	Mother	21	49	No
YPW2879	3	5002	5	5	Daughter	21	NA	No
YPW2879	3	5003	5	5001	Mother	49	NA	No
YPW2879	3	5004	5	5001	Daughter	49	NA	No
YPW2879	3	6	6	NA	NA	NA	20	No
YPW2879	3	6001	6	6	Mother	20	37	No
YPW2879	3	6002	6	6	Daughter	20	40	No
YPW2879	3	6003	6	6001	Mother	37	55	No
YPW2879	3	6004	6	6001	Daughter	37	57	No
YPW2879	3	6005	6	6003	Mother	55	74	No
YPW2879	3	6006	6	6003	Daughter	55	NA	No
YPW2879	3	6007	6	6005	Mother	74	NA	No
YPW2879	3	6008	6	6005	Daughter	74	NA	No
YPW2879	3	6009	6	6004	Mother	57	NA	No
YPW2879	3	6010	6	6004	Daughter	57	NA	No
YPW2879	3	6011	6	6002	Mother	40	57	No
YPW2879	3	6012	6	6002	Daughter	40	67	No
YPW2879	3	6013	6	6011	Mother	57	73	No
YPW2879	3	6014	6	6011	Daughter	57	NA	No
YPW2879	3	6015	6	6013	Mother	73	NA	No
YPW2879	3	6016	6	6013	Daughter	73	NA	No
YPW2879	3	6017	6	6012	Mother	67	NA	No
YPW2879	3	6018	6	6012	Daughter	67	NA	No
YPW2879	3	7	7	NA	NA	NA	2	No
YPW2879	3	7001	7	7	Mother	2	19	No
YPW2879	3	7002	7	7	Daughter	2	27	No
YPW2879	3	7003	7	7001	Mother	19	35	No
YPW2879	3	7004	7	7001	Daughter	19	36	No
YPW2879	3	7005	7	7003	Mother	35	54	No
YPW2879	3	7006	7	7003	Daughter	35	53	No
YPW2879	3	7007	7	7005	Mother	54	NA	No
YPW2879	3	7008	7	7005	Daughter	54	NA	No
YPW2879	3	7009	7	7006	Mother	53	70	No
YPW2879	3	7010	7	7006	Daughter	53	72	No
YPW2879	3	7011	7	7009	Mother	70	NA	No
YPW2879	3	7012	7	7009	Daughter	70	NA	No
YPW2879	3	7013	7	7010	Mother	72	NA	No
YPW2879	3	7014	7	7010	Daughter	72	NA	No
YPW2879	3	7015	7	7004	Mother	36	52	No
YPW2879	3	7016	7	7004	Daughter	36	59	No
YPW2879	3	7017	7	7015	Mother	52	66	No
YPW2879	3	7018	7	7015	Daughter	52	71	No
YPW2879	3	7019	7	7017	Mother	66	NA	No
YPW2879	3	7020	7	7017	Daughter	66	NA	No
YPW2879	3	7021	7	7018	Mother	71	NA	No
YPW2879	3	7022	7	7018	Daughter	71	NA	No
YPW2879	3	7023	7	7016	Mother	59	NA	No
YPW2879	3	7024	7	7016	Daughter	59	NA	No
YPW2879	3	7025	7	7002	Mother	27	45	No
YPW2879	3	7026	7	7002	Daughter	27	49	No
YPW2879	3	7027	7	7025	Mother	45	64	No
YPW2879	3	7028	7	7025	Daughter	45	67	No
YPW2879	3	7029	7	7027	Mother	64	NA	No
YPW2879	3	7030	7	7027	Daughter	64	NA	No
YPW2879	3	7031	7	7028	Mother	67	NA	No
YPW2879	3	7032	7	7028	Daughter	67	NA	No
YPW2879	3	7033	7	7026	Mother	49	NA	63
YPW2879	3	7034	7	7026	Daughter	49	NA	63
YPW2879	3	8	8	NA	NA	NA	15	No
YPW2879	3	8001	8	8	Mother	15	37	No
YPW2879	3	8002	8	8	Daughter	15	36	No
YPW2879	3	8003	8	8001	Mother	37	66	No
YPW2879	3	8004	8	8001	Daughter	37	64	No
YPW2879	3	8005	8	8003	Mother	66	NA	No
YPW2879	3	8006	8	8003	Daughter	66	NA	No
YPW2879	3	8007	8	8004	Mother	64	78	No
YPW2879	3	8008	8	8004	Daughter	64	NA	No
YPW2879	3	8009	8	8007	Mother	78	NA	No
YPW2879	3	8010	8	8007	Daughter	78	NA	No
YPW2879	3	8011	8	8002	Mother	36	53	No
YPW2879	3	8012	8	8002	Daughter	36	66	No
YPW2879	3	8013	8	8011	Mother	53	68	No
YPW2879	3	8014	8	8011	Daughter	53	NA	67
YPW2879	3	8015	8	8013	Mother	68	NA	No
YPW2879	3	8016	8	8013	Daughter	68	NA	No
YPW2879	3	8017	8	8012	Mother	66	NA	No
YPW2879	3	8018	8	8012	Daughter	66	NA	No
YPW2879	4	1	1	NA	NA	NA	22	No
YPW2879	4	1001	1	1	Mother	22	39	No
YPW2879	4	1002	1	1	Daughter	22	42	No
YPW2879	4	1003	1	1001	Mother	39	55	No
YPW2879	4	1004	1	1001	Daughter	39	58	No
YPW2879	4	1005	1	1003	Mother	55	71	No
YPW2879	4	1006	1	1003	Daughter	55	74	No
YPW2879	4	1007	1	1005	Mother	71	NA	No
YPW2879	4	1008	1	1005	Daughter	71	NA	No
YPW2879	4	1009	1	1006	Mother	74	NA	No
YPW2879	4	1010	1	1006	Daughter	74	NA	No
YPW2879	4	1011	1	1004	Mother	58	78	No
YPW2879	4	1012	1	1004	Daughter	58	NA	No
YPW2879	4	1013	1	1011	Mother	78	NA	No
YPW2879	4	1014	1	1011	Daughter	78	NA	No
YPW2879	4	1015	1	1002	Mother	42	59	No
YPW2879	4	1016	1	1002	Daughter	42	61	No
YPW2879	4	1017	1	1015	Mother	59	73	No
YPW2879	4	1018	1	1015	Daughter	59	NA	72
YPW2879	4	1019	1	1017	Mother	73	NA	No
YPW2879	4	1020	1	1017	Daughter	73	NA	No
YPW2879	4	1021	1	1016	Mother	61	77	No
YPW2879	4	1022	1	1016	Daughter	61	NA	No
YPW2879	4	1023	1	1021	Mother	77	NA	No
YPW2879	4	1024	1	1021	Daughter	77	NA	No
YPW2879	4	2	2	NA	NA	NA	15	No
YPW2879	4	2001	2	2	Mother	15	32	No
YPW2879	4	2002	2	2	Daughter	15	34	No
YPW2879	4	2003	2	2001	Mother	32	50	No
YPW2879	4	2004	2	2001	Daughter	32	53	No
YPW2879	4	2005	2	2003	Mother	50	65	No
YPW2879	4	2006	2	2003	Daughter	50	66	No
YPW2879	4	2007	2	2005	Mother	65	NA	No
YPW2879	4	2008	2	2005	Daughter	65	NA	No
YPW2879	4	2009	2	2006	Mother	66	NA	No
YPW2879	4	2010	2	2006	Daughter	66	NA	No
YPW2879	4	2011	2	2004	Mother	53	77	No
YPW2879	4	2012	2	2004	Daughter	53	NA	No
YPW2879	4	2013	2	2011	Mother	77	NA	No
YPW2879	4	2014	2	2011	Daughter	77	NA	No
YPW2879	4	2015	2	2002	Mother	34	52	No
YPW2879	4	2016	2	2002	Daughter	34	53	No
YPW2879	4	2017	2	2015	Mother	52	69	No
YPW2879	4	2018	2	2015	Daughter	52	77	No
YPW2879	4	2019	2	2017	Mother	69	NA	No
YPW2879	4	2020	2	2017	Daughter	69	NA	No
YPW2879	4	2021	2	2018	Mother	77	NA	No
YPW2879	4	2022	2	2018	Daughter	77	NA	No
YPW2879	4	2023	2	2016	Mother	53	67	No
YPW2879	4	2024	2	2016	Daughter	53	76	No
YPW2879	4	2025	2	2023	Mother	67	NA	No
YPW2879	4	2026	2	2023	Daughter	67	NA	No
YPW2879	4	2027	2	2024	Mother	76	NA	No
YPW2879	4	2028	2	2024	Daughter	76	NA	No
YPW2879	4	3	3	NA	NA	NA	12	No
YPW2879	4	3001	3	3	Mother	12	26	No
YPW2879	4	3002	3	3	Daughter	12	30	No
YPW2879	4	3003	3	3001	Mother	26	41	No
YPW2879	4	3004	3	3001	Daughter	26	43	No
YPW2879	4	3005	3	3003	Mother	41	62	No
YPW2879	4	3006	3	3003	Daughter	41	62	No
YPW2879	4	3007	3	3005	Mother	62	76	No
YPW2879	4	3008	3	3005	Daughter	62	76	No
YPW2879	4	3009	3	3007	Mother	76	NA	No
YPW2879	4	3010	3	3007	Daughter	76	NA	No
YPW2879	4	3011	3	3008	Mother	76	NA	No
YPW2879	4	3012	3	3008	Daughter	76	NA	No
YPW2879	4	3013	3	3006	Mother	62	75	No
YPW2879	4	3014	3	3006	Daughter	62	77	No
YPW2879	4	3015	3	3013	Mother	75	NA	No
YPW2879	4	3016	3	3013	Daughter	75	NA	No
YPW2879	4	3017	3	3014	Mother	77	NA	No
YPW2879	4	3018	3	3014	Daughter	77	NA	No
YPW2879	4	3019	3	3004	Mother	43	59	No
YPW2879	4	3020	3	3004	Daughter	43	64	No
YPW2879	4	3021	3	3019	Mother	59	78	No
YPW2879	4	3022	3	3019	Daughter	59	NA	No
YPW2879	4	3023	3	3021	Mother	78	NA	No
YPW2879	4	3024	3	3021	Daughter	78	NA	No
YPW2879	4	3025	3	3020	Mother	64	80	No
YPW2879	4	3026	3	3020	Daughter	64	NA	No
YPW2879	4	3027	3	3025	Mother	80	NA	No
YPW2879	4	3028	3	3025	Daughter	80	NA	No
YPW2879	4	3029	3	3002	Mother	30	48	No
YPW2879	4	3030	3	3002	Daughter	30	61	No
YPW2879	4	3031	3	3029	Mother	48	64	No
YPW2879	4	3032	3	3029	Daughter	48	68	No
YPW2879	4	3033	3	3031	Mother	64	80	No
YPW2879	4	3034	3	3031	Daughter	64	NA	No
YPW2879	4	3035	3	3033	Mother	80	NA	No
YPW2879	4	3036	3	3033	Daughter	80	NA	No
YPW2879	4	3037	3	3032	Mother	68	NA	No
YPW2879	4	3038	3	3032	Daughter	68	NA	No
YPW2879	4	3039	3	3030	Mother	61	79	No
YPW2879	4	3040	3	3030	Daughter	61	NA	No
YPW2879	4	3041	3	3039	Mother	79	NA	No
YPW2879	4	3042	3	3039	Daughter	79	NA	No
YPW2879	4	4	4	NA	NA	NA	15	No
YPW2879	4	4001	4	4	Mother	15	35	No
YPW2879	4	4002	4	4	Daughter	15	40	No
YPW2879	4	4003	4	4001	Mother	35	54	No
YPW2879	4	4004	4	4001	Daughter	35	57	No
YPW2879	4	4005	4	4003	Mother	54	72	No
YPW2879	4	4006	4	4003	Daughter	54	74	No
YPW2879	4	4007	4	4005	Mother	72	NA	No
YPW2879	4	4008	4	4005	Daughter	72	NA	No
YPW2879	4	4009	4	4006	Mother	74	NA	No
YPW2879	4	4010	4	4006	Daughter	74	NA	No
YPW2879	4	4011	4	4004	Mother	57	75	No
YPW2879	4	4012	4	4004	Daughter	57	76	No
YPW2879	4	4013	4	4011	Mother	75	NA	No
YPW2879	4	4014	4	4011	Daughter	75	NA	No
YPW2879	4	4015	4	4012	Mother	76	NA	No
YPW2879	4	4016	4	4012	Daughter	76	NA	No
YPW2879	4	4017	4	4002	Mother	40	60	No
YPW2879	4	4018	4	4002	Daughter	40	61	No
YPW2879	4	4019	4	4017	Mother	60	77	No
YPW2879	4	4020	4	4017	Daughter	60	80	No
YPW2879	4	4021	4	4019	Mother	77	NA	No
YPW2879	4	4022	4	4019	Daughter	77	NA	No
YPW2879	4	4023	4	4020	Mother	80	NA	No
YPW2879	4	4024	4	4020	Daughter	80	NA	No
YPW2879	4	4025	4	4018	Mother	61	76	No
YPW2879	4	4026	4	4018	Daughter	61	79	No
YPW2879	4	4027	4	4025	Mother	76	NA	No
YPW2879	4	4028	4	4025	Daughter	76	NA	No
YPW2879	4	4029	4	4026	Mother	79	NA	No
YPW2879	4	4030	4	4026	Daughter	79	NA	No
YPW2879	4	5	5	NA	NA	NA	19	No
YPW2879	4	5001	5	5	Mother	19	35	No
YPW2879	4	5002	5	5	Daughter	19	38	No
YPW2879	4	5003	5	5001	Mother	35	NA	No
YPW2879	4	5004	5	5001	Daughter	35	80	No
YPW2879	4	5005	5	5004	Mother	80	NA	No
YPW2879	4	5006	5	5004	Daughter	80	NA	No
YPW2879	4	5007	5	5002	Mother	38	NA	No
YPW2879	4	5008	5	5002	Daughter	38	NA	No
YPW2879	4	6	6	NA	NA	NA	13	No
YPW2879	4	6001	6	6	Mother	13	31	No
YPW2879	4	6002	6	6	Daughter	13	41	No
YPW2879	4	6003	6	6001	Mother	31	48	No
YPW2879	4	6004	6	6001	Daughter	31	49	No
YPW2879	4	6005	6	6003	Mother	48	66	No
YPW2879	4	6006	6	6003	Daughter	48	75	No
YPW2879	4	6007	6	6005	Mother	66	NA	No
YPW2879	4	6008	6	6005	Daughter	66	NA	No
YPW2879	4	6009	6	6006	Mother	75	NA	No
YPW2879	4	6010	6	6006	Daughter	75	NA	No
YPW2879	4	6011	6	6004	Mother	49	69	No
YPW2879	4	6012	6	6004	Daughter	49	73	No
YPW2879	4	6013	6	6011	Mother	69	NA	No
YPW2879	4	6014	6	6011	Daughter	69	NA	No
YPW2879	4	6015	6	6012	Mother	73	NA	No
YPW2879	4	6016	6	6012	Daughter	73	NA	No
YPW2879	4	6017	6	6002	Mother	41	58	No
YPW2879	4	6018	6	6002	Daughter	41	60	No
YPW2879	4	6019	6	6017	Mother	58	72	No
YPW2879	4	6020	6	6017	Daughter	58	74	No
YPW2879	4	6021	6	6019	Mother	72	NA	No
YPW2879	4	6022	6	6019	Daughter	72	NA	No
YPW2879	4	6023	6	6020	Mother	74	NA	No
YPW2879	4	6024	6	6020	Daughter	74	NA	No
YPW2879	4	6025	6	6018	Mother	60	NA	No
YPW2879	4	6026	6	6018	Daughter	60	NA	No
YPW2879	4	7	7	NA	NA	NA	18	No
YPW2879	4	7001	7	7	Mother	18	34	No
YPW2879	4	7002	7	7	Daughter	18	36	No
YPW2879	4	7003	7	7001	Mother	34	50	No
YPW2879	4	7004	7	7001	Daughter	34	55	No
YPW2879	4	7005	7	7003	Mother	50	66	No
YPW2879	4	7006	7	7003	Daughter	50	75	No
YPW2879	4	7007	7	7005	Mother	66	NA	No
YPW2879	4	7008	7	7005	Daughter	66	NA	No
YPW2879	4	7009	7	7006	Mother	75	NA	No
YPW2879	4	7010	7	7006	Daughter	75	NA	No
YPW2879	4	7011	7	7004	Mother	55	73	No
YPW2879	4	7012	7	7004	Daughter	55	77	No
YPW2879	4	7013	7	7011	Mother	73	NA	No
YPW2879	4	7014	7	7011	Daughter	73	NA	No
YPW2879	4	7015	7	7012	Mother	77	NA	No
YPW2879	4	7016	7	7012	Daughter	77	NA	No
YPW2879	4	7017	7	7002	Mother	36	54	No
YPW2879	4	7018	7	7002	Daughter	36	56	No
YPW2879	4	7019	7	7017	Mother	54	NA	No
YPW2879	4	7020	7	7017	Daughter	54	NA	No
YPW2879	4	7021	7	7018	Mother	56	78	No
YPW2879	4	7022	7	7018	Daughter	56	79	No
YPW2879	4	7023	7	7021	Mother	78	NA	No
YPW2879	4	7024	7	7021	Daughter	78	NA	No
YPW2879	4	7025	7	7022	Mother	79	NA	No
YPW2879	4	7026	7	7022	Daughter	79	NA	No
YPW2879	4	8	8	NA	NA	NA	14	No
YPW2879	4	8001	8	8	Mother	14	34	No
YPW2879	4	8002	8	8	Daughter	14	35	No
YPW2879	4	8003	8	8001	Mother	34	57	No
YPW2879	4	8004	8	8001	Daughter	34	57	No
YPW2879	4	8005	8	8003	Mother	57	79	No
YPW2879	4	8006	8	8003	Daughter	57	78	No
YPW2879	4	8007	8	8005	Mother	79	NA	No
YPW2879	4	8008	8	8005	Daughter	79	NA	No
YPW2879	4	8009	8	8006	Mother	78	NA	No
YPW2879	4	8010	8	8006	Daughter	78	NA	No
YPW2879	4	8011	8	8004	Mother	57	71	No
YPW2879	4	8012	8	8004	Daughter	57	79	No
YPW2879	4	8013	8	8011	Mother	71	NA	No
YPW2879	4	8014	8	8011	Daughter	71	NA	No
YPW2879	4	8015	8	8012	Mother	79	NA	No
YPW2879	4	8016	8	8012	Daughter	79	NA	No
YPW2879	4	8017	8	8002	Mother	35	57	No
YPW2879	4	8018	8	8002	Daughter	35	66	No
YPW2879	4	8019	8	8017	Mother	57	78	No
YPW2879	4	8020	8	8017	Daughter	57	NA	No
YPW2879	4	8021	8	8019	Mother	78	NA	No
YPW2879	4	8022	8	8019	Daughter	78	NA	No
YPW2879	4	8023	8	8018	Mother	66	NA	No
YPW2879	4	8024	8	8018	Daughter	66	NA	No
YPW2868	1	1	1	NA	NA	NA	9	No
YPW2868	1	1001	1	1	Mother	9	24	No
YPW2868	1	1002	1	1	Daughter	9	39	No
YPW2868	1	1003	1	1001	Mother	24	40	No
YPW2868	1	1004	1	1001	Daughter	24	44	No
YPW2868	1	1005	1	1003	Mother	40	60	No
YPW2868	1	1006	1	1003	Daughter	40	63	No
YPW2868	1	1007	1	1005	Mother	60	78	No
YPW2868	1	1008	1	1005	Daughter	60	77	No
YPW2868	1	1009	1	1007	Mother	78	NA	No
YPW2868	1	1010	1	1007	Daughter	78	NA	No
YPW2868	1	1011	1	1008	Mother	77	NA	No
YPW2868	1	1012	1	1008	Daughter	77	NA	No
YPW2868	1	1013	1	1006	Mother	63	NA	No
YPW2868	1	1014	1	1006	Daughter	63	80	No
YPW2868	1	1015	1	1014	Mother	80	NA	No
YPW2868	1	1016	1	1014	Daughter	80	NA	No
YPW2868	1	1017	1	1004	Mother	44	69	No
YPW2868	1	1018	1	1004	Daughter	44	74	No
YPW2868	1	1019	1	1017	Mother	69	NA	No
YPW2868	1	1020	1	1017	Daughter	69	NA	No
YPW2868	1	1021	1	1018	Mother	74	NA	No
YPW2868	1	1022	1	1018	Daughter	74	NA	No
YPW2868	1	1023	1	1002	Mother	39	57	No
YPW2868	1	1024	1	1002	Daughter	39	60	No
YPW2868	1	1025	1	1023	Mother	57	76	No
YPW2868	1	1026	1	1023	Daughter	57	77	No
YPW2868	1	1027	1	1025	Mother	76	NA	No
YPW2868	1	1028	1	1025	Daughter	76	NA	No
YPW2868	1	1029	1	1026	Mother	77	NA	No
YPW2868	1	1030	1	1026	Daughter	77	NA	No
YPW2868	1	1031	1	1024	Mother	60	76	No
YPW2868	1	1032	1	1024	Daughter	60	NA	No
YPW2868	1	1033	1	1031	Mother	76	NA	No
YPW2868	1	1034	1	1031	Daughter	76	NA	No
YPW2868	1	2	2	NA	NA	NA	13	No
YPW2868	1	2001	2	2	Mother	13	31	No
YPW2868	1	2002	2	2	Daughter	13	33	No
YPW2868	1	2003	2	2001	Mother	31	47	No
YPW2868	1	2004	2	2001	Daughter	31	51	No
YPW2868	1	2005	2	2003	Mother	47	64	No
YPW2868	1	2006	2	2003	Daughter	47	78	No
YPW2868	1	2007	2	2005	Mother	64	80	No
YPW2868	1	2008	2	2005	Daughter	64	NA	No
YPW2868	1	2009	2	2007	Mother	80	NA	No
YPW2868	1	2010	2	2007	Daughter	80	NA	No
YPW2868	1	2011	2	2006	Mother	78	NA	No
YPW2868	1	2012	2	2006	Daughter	78	NA	No
YPW2868	1	2013	2	2004	Mother	51	71	No
YPW2868	1	2014	2	2004	Daughter	51	71	No
YPW2868	1	2015	2	2013	Mother	71	NA	No
YPW2868	1	2016	2	2013	Daughter	71	NA	No
YPW2868	1	2017	2	2014	Mother	71	NA	No
YPW2868	1	2018	2	2014	Daughter	71	NA	No
YPW2868	1	2019	2	2002	Mother	33	58	No
YPW2868	1	2020	2	2002	Daughter	33	68	No
YPW2868	1	2021	2	2019	Mother	58	NA	No
YPW2868	1	2022	2	2019	Daughter	58	NA	No
YPW2868	1	2023	2	2020	Mother	68	NA	No
YPW2868	1	2024	2	2020	Daughter	68	NA	No
YPW2868	1	3	3	NA	NA	NA	11	No
YPW2868	1	3001	3	3	Mother	11	28	No
YPW2868	1	3002	3	3	Daughter	11	32	No
YPW2868	1	3003	3	3001	Mother	28	47	No
YPW2868	1	3004	3	3002	Daughter	28	56	No
YPW2868	1	3005	3	3003	Mother	47	65	No
YPW2868	1	3006	3	3003	Daughter	47	68	No
YPW2868	1	3007	3	3005	Mother	65	NA	No
YPW2868	1	3008	3	3005	Daughter	65	NA	No
YPW2868	1	3009	3	3006	Mother	68	NA	No
YPW2868	1	3010	3	3006	Daughter	68	NA	No
YPW2868	1	3011	3	3004	Mother	56	71	No
YPW2868	1	3012	3	3004	Daughter	56	NA	No
YPW2868	1	3013	3	3011	Mother	71	NA	No
YPW2868	1	3014	3	3011	Daughter	71	NA	No
YPW2868	1	3015	3	3002	Mother	32	50	No
YPW2868	1	3016	3	3002	Daughter	32	63	No
YPW2868	1	3017	3	3015	Mother	50	69	No
YPW2868	1	3018	3	3015	Daughter	50	76	No
YPW2868	1	3019	3	3017	Mother	69	NA	No
YPW2868	1	3020	3	3017	Daughter	69	NA	No
YPW2868	1	3021	3	3018	Mother	76	NA	No
YPW2868	1	3022	3	3018	Daughter	76	NA	No
YPW2868	1	3023	3	3016	Mother	63	NA	No
YPW2868	1	3024	3	3016	Daughter	63	NA	No
YPW2868	1	4	4	NA	NA	NA	8	No
YPW2868	1	4001	4	4	Mother	8	22	No
YPW2868	1	4002	4	4	Daughter	8	26	No
YPW2868	1	4003	4	4001	Mother	22	36	No
YPW2868	1	4004	4	4001	Daughter	22	42	No
YPW2868	1	4005	4	4003	Mother	36	52	No
YPW2868	1	4006	4	4003	Daughter	36	54	No
YPW2868	1	4007	4	4005	Mother	52	69	No
YPW2868	1	4008	4	4005	Daughter	52	70	No
YPW2868	1	4009	4	4007	Mother	69	NA	No
YPW2868	1	4010	4	4007	Daughter	69	NA	No
YPW2868	1	4011	4	4008	Mother	70	NA	No
YPW2868	1	4012	4	4008	Daughter	70	NA	No
YPW2868	1	4013	4	4006	Mother	54	69	No
YPW2868	1	4014	4	4006	Daughter	54	75	No
YPW2868	1	4015	4	4013	Mother	69	NA	No
YPW2868	1	4016	4	4013	Daughter	69	NA	No
YPW2868	1	4017	4	4014	Mother	75	NA	No
YPW2868	1	4018	4	4014	Daughter	75	NA	No
YPW2868	1	4019	4	4004	Mother	42	57	No
YPW2868	1	4020	4	4004	Daughter	42	63	No
YPW2868	1	4021	4	4019	Mother	57	74	No
[truncated: 1,637 more rows]
